# Supplementary material for: Genomic evidence for aerotrophy as a defining trait of Ktedonobacteria inhabiting silica-rich oligotrophic caves
Source: ISME Commun. 2026 Jun 22;6(1):ycag175. doi: 10.1093/ismeco/ycag175 (PMC13374853; doi:10.1093/ismeco/ycag175)
Supplement: Supplementary_material_ycag175 [file supplementary_material_ycag175.zip]

Archive with 7 entries (7 files):
- Table_S1_revised_ycag175.xlsx
- table_s2_rev_ycag175_CORRECT.docx
- Table_S3_rev_ycag175.xlsx
- Table_S4_ycag175.xlsx
- Table_S5_rev_ycag175.xlsx
- Table_S6_1-4_ycag175.xlsx
- Table_S7_ycag175.xlsx
