# Supplementary material for: Genomic evidence for aerotrophy as a defining trait of Ktedonobacteria inhabiting silica-rich oligotrophic caves
Source: ISME Commun. 2026 Jun 22;6(1):ycag175. doi: 10.1093/ismeco/ycag175 (PMC13374853; doi:10.1093/ismeco/ycag175)
Supplement: Supplementary_material_ycag175 [file supplementary_material_ycag175.zip › Table_S4_ycag175.xlsx]

## Sheet: Sheet 1
Table S4. Classification of Ktedonobacteria hydrogenase large subunits via HydDB
Gene id in pangenome	Gene cluster id in pangenome	genome name in pangenome	gene id	KO accession	KO name	KEGG Module accession	KEGG Module name	KEGG Class accession	KEGG Class name	Pfam accession	Pfam name	aa sequence	Hydrogenase group	Best hit	Identity %	E-value	Bitscore	Genome accession	GTDB-tk classification (r226)	Niche	Isolation code	Family	NCBI Bioproject	NCBI Biosample
215935	GC_00002278	Ay302_Ktedo_bin17_contigs	999	K06281	hydrogenase large subunit [EC:1.12.99.6]					PF00374.22	Nickel-dependent hydrogenase	MATQMEREQAPAQPPQIVEMSWDPITRIVGSLGIYTKIDFRNRRVTECHSTSSIFRGYSLFMQGKDPRDAHFITSRICGICGDNHATCSVYTQNMAYGVKPPSLGEHILNLGEAAEYMFDHNIFQENLVAVDYCEQMVKQTNPGVLEMANKTEAPHAREHGYRTIGDIMRAFNPFTGELYLEGLMVSRYTREQFCLMEGRHVHPSTLYAGGVGTVATVQLFTDYLVRLMRYVEFMKKMVPLHDDLFDFFYQALPGYEQVGYRRTLIGCWGSFQDPDVCDYDYRTMDEWGRAMYVTPGVIVDNELVTTSLVDINLGIRILLGHSYYDDWDNERTFVDRDPLGNPVDKRHPWNQTTIPKPQKRDFNGPYSWTMSPRWYDKRTGDYLALDTGGGAIARLWVT…	[NiFe]_Group_1h	WP_007904650.1|Ktedonobacter_racemifer|[NiFe]_Group_1h	85.4	0	1098	Ay302_Ktedo_bin17	d__Bacteria;p__Chloroflexota;c__Ktedonobacteria;o__Ktedonobacterales;f__Ktedonobacteraceae;g__VBFM01;s__	Cave	Cave	Ktedonobacteraceae	PRJNA610757	SAMN53271976
215936	GC_00002278	Ay302_Ktedo_bin21_contigs	1171	K06281	hydrogenase large subunit [EC:1.12.99.6]					PF00374.22	Nickel-dependent hydrogenase	MSTQVRREDTPAAAPQLVEMSWDPVTRIVGSLGIYTKIDFKNRRVAECHSTSSIFRGYSLFMQGKDPRDAHFITSRICGICGDNHATCSVYTQNMAYGVKPPAIGEHIINLGEAAEYMFDHNIFQEDLVAVDYCEQMVKETNPGVLEKANKTEAPHAAQHGYRTIGDIMRAFNPFTGELYLEGLQVSRYTREMFCLMEGRHVHPSTLYPGGVGTVATIQLFTDYLVRLMRYVEFMKKIVPLHDDLFDFFYQALPGYERVGYRQTLLGCWGSFQDPNVCDYDYRTMDKWGRAMYVTPGVVVDGELVTTSLVDINLNIRILLGHSYYDDWQNERTFVDHDPLGNPVDKRHPWNQTTIPKPGKRDFNDKYSWTMSPRWYDKRTGKYLALDTGGGAIARLWST…	[NiFe]_Group_1h	WP_007904650.1|Ktedonobacter_racemifer|[NiFe]_Group_1h	84.2	0	1098	Ay302_Ktedo_bin21	d__Bacteria;p__Chloroflexota;c__Ktedonobacteria;o__Ktedonobacterales;f__Ktedonobacteraceae;g__;s__	Cave	Cave	Ktedonobacteraceae	PRJNA610757	SAMN53271976
215937	GC_00002278	Ay302_Ktedo_bin23_contigs	3490	K06281	hydrogenase large subunit [EC:1.12.99.6]					PF00374.22	Nickel-dependent hydrogenase	MATEVKRGEIPAQPPQLVEMSWDPITRIVGSLGIYTKIDFKNRKVAECHSTSSIFRGYSLFMQGKDPRDAHFITSRICGICGDNHATCSVYTQNMAYGVKPPPLGEWILNLGEAAEYMFDHNIFQENLVAVDYCELMVKETNPGVLELANKTEAPHSREHGYRTIGDIMRAFNPFTGELYLEGLQVSRYTREKFCLMEGRHVHPSTLYAGGVGTVATIQLFTDYLVRLMRYVEFMKKIVPLHNDLFDFFYQALPGYEQVGYRRTLIGCWGSFQDPDVCDYDYRTMDKWGRAMYVTPGVIVDGELITTSLVDINLGIRILLGHSYYDDWNNERTFVDRDPLGNPIDRRHPWNQTTIPKPQKRDFNDKYSWTMSPRWYDKRTGDYLALDTGGGAIARLWVT…	[NiFe]_Group_1h	WP_007904650.1|Ktedonobacter_racemifer|[NiFe]_Group_1h	86.6	0	1123	Ay302_Ktedo_bin23	d__Bacteria;p__Chloroflexota;c__Ktedonobacteria;o__Ktedonobacterales;f__Ktedonobacteraceae;g__;s__	Cave	Cave	Ktedonobacteraceae	PRJNA610757	SAMN53271976
215938	GC_00002278	Ay304_Ktedo_bin1_contigs	1553	K06281	hydrogenase large subunit [EC:1.12.99.6]					PF00374.22	Nickel-dependent hydrogenase	MATQVRREAAPTRAPQIVDMSWDPVTRIVGSLGIYTKIDFANRKVVECHSTSSIFRGYSLFMQGKDPRDAHFITSRICGICGDNHATCSVYTQNMAYGVKPPPLGEWILNLGEAAEYMFDHNIFQENLVAVDYCEQMVKETNPGVLDLANRTPAPHAADHGYRTIGDIMRGFNIFTGELYLEGLQVSRYTREKFCLMEGRHVHPSTLYPGGVGTVATIQLFTDYLVRLMRYCEFMKKQIPLHDDLFDFFYQAMPGYEMVGYRRTLLGCWGSYQDPDVCDYQYRTMDKWGDAMFVTPGIVVDNKLVTTKLVDINLHIRILLGSSYYDDWQNERTFVDRDPLGNPVDKHHPWNQTTIPRPQKRDFNGAYSWTMSPRWLDDRTGEHLALDTGGGAFARMMAT…	[NiFe]_Group_1h	WP_007904650.1|Ktedonobacter_racemifer|[NiFe]_Group_1h	83.9	0	1084	Ay304_Ktedo_bin1	d__Bacteria;p__Chloroflexota;c__Ktedonobacteria;o__Ktedonobacterales;f__Ktedonobacteraceae;g__JAFATZ01;s__	Cave	Cave	Ktedonobacteraceae	PRJNA610757	SAMN14313434
215939	GC_00002278	DC_MAG_00010_contigs	1165	K06281	hydrogenase large subunit [EC:1.12.99.6]					PF00374.22	Nickel-dependent hydrogenase	MATEVKREEIPVQPPQLVEMSWDPITRIVGSLGIYTKIDFKNRRVAECHSTSSIFRGYSLFMQGKDPRDAHFITSRICGICGDNHATCSVYTQNMAYGVKPPNLGEWILNLGEAAEYMFDHNIFQENLVAVDYCEQMVKETNPGVLEQANKTEAPHAREHGYRTIGDIMRAFNPFTGELYLEGLQVSRYTREKFCLMEGRHVHPSTLYAGGVGTVATVQLFTDYLVRLMRYVEFMKKMVPLHDDLFDFFYQALPGYEQVGYRRTLIGCWGSWQDPDVCDYDYRTMDEWGRAMYVTPGVIVDNELVTTSLVDINLGIRILLGHSYYDDWDNERTFVDRDPLGNPVDKRHPWNQTTIPKPQKRNFDDKYSWTMSPRWYDKRTGDYLALDTGGGAIARLWTT…	[NiFe]_Group_1h	WP_007904650.1|Ktedonobacter_racemifer|[NiFe]_Group_1h	86.2	0	1109	DC_MAG_00010	d__Bacteria;p__Chloroflexota;c__Ktedonobacteria;o__Ktedonobacterales;f__Ktedonobacteraceae;g__DASRDB01;s__	Cave	Cave	Ktedonobacteraceae	PRJNA642310	Bentia et al. 2022 (figshare: 10.6084/m9.figshare.15106227)
215940	GC_00002278	DC_MAG_00013_contigs	2755	K06281	hydrogenase large subunit [EC:1.12.99.6]					PF00374.22	Nickel-dependent hydrogenase	MATQVRREAAPTKAPQIVDMSWDPVTRIVGSLGIYTKIDFANRKVVECHSTSSIFRGYSLFMQGKDPRDAHFITSRICGICGDNHATCSVYTQNMAYGVKPPALGEWILNLGEAAEYMFDHNIFQENLVAVDYCEQMVKETNPGVLDLANRTPAPHERDHGYKTIGDIMRGFNIFTGELYLEGLMVSRYTREQFCLMEGRHVHPSTLYPGGVGTVATIQLFTDYLVRLMRYCEFMKKQIPLHDDLFDFFYQAIPGYEMVGYRRTLLGCWGSYQDPDVCDYQYRTMDKWGDAMFVTPGIVVDNKLVTTKLVDINLHLRILLGSSYYDDWQNERTFVDRDPLGNPVDKHHPWNQTTIPKPQKRDFKGAYSWTMSPRWLDDRTGEHLALDTGGGAFARMMAT…	[NiFe]_Group_1h	WP_007904650.1|Ktedonobacter_racemifer|[NiFe]_Group_1h	82.9	0	1076	DC_MAG_00013	d__Bacteria;p__Chloroflexota;c__Ktedonobacteria;o__Ktedonobacterales;f__Ktedonobacteraceae;g__JAFATZ01;s__	Cave	Cave	Ktedonobacteraceae	PRJNA642310	Bentia et al. 2022 (figshare: 10.6084/m9.figshare.15106227)
215941	GC_00002278	GCA_000178855_contigs	10004	K06281	hydrogenase large subunit [EC:1.12.99.6]					PF00374.22	Nickel-dependent hydrogenase	MATQIKRGAAPAPPTQLVEMAWDPITRIVGSLGIYTKIDFQQRKVAECYSTSSIFRGYSLFMQGKDPRDAHFITSRICGICGDNHATCSVYTQNMAYGVKPPALGEWILNLGEAAEYMFDHNLYQENLAAVDFCEQMVRETNPGVLDLAEKTEAPHAKEHGYRTIADIMRSLNPFSGEFYREALQMSRLAREKFCLMEGRHVHPSTLYPGGVGTVATVQLFTDYLVRLMRYVEFMKKVVPLHDDLFDFFYQALPGYEKVGYRQTLLGCWGSFQDPDVCDYDYRTMNEWGKAMLVTPGIIVDNELITTNLVDINLGIRILLGSSYYDDWQNERTFVDRDPLGNPVDKHHPWNQTTIPKPQKRDFNEKYSWVMSPRWYDQRSGKYLALDTGGGPIARLWAT…	[NiFe]_Group_1h	WP_007904650.1|Ktedonobacter_racemifer|[NiFe]_Group_1h	100	0	1252	GCA_000178855.1	d__Bacteria;p__Chloroflexota;c__Ktedonobacteria;o__Ktedonobacterales;f__Ktedonobacteraceae;g__Ktedonobacter;s__Ktedonobacter racemifer	Vegetated soil/rhizosphere	VS_R	Ktedonobacteraceae	PRJNA224116	SAMN02441796
215942	GC_00002278	GCA_000702505_contigs	179	K06281	hydrogenase large subunit [EC:1.12.99.6]					PF00374.22	Nickel-dependent hydrogenase	MTTEVRRQAAPAEPGQIIEMAWDPITRIVGSLGIYTKIDFKKRQVVECYSTSSIFRGYSIFLKGKDPRDAHFITSRICGICGDNHATCSVYAQNMAYGVKPPALGEWILNLGEAAEYMFDHNIFQENLVGVDFCEQMVRETNPGVWELAQKTEAPHARDHGYRTIADIMRALNPFTGEFYREALQMSRLTREKFCLMEGRHVHPSTLYPGGVGTVATVQLFTDYLVRLMKYVEFMKKVVPLHDDLFDFFYQALPGYEKVGQRRILLGCWGSFQDPEVCDYEYRTMDKWGRAMFVTPGVVVDGELVTTSLVDINLGIRILLGSSYYEDWENERTFVDRDPLGNPVDQRHPWNQTTIPKPQKRDFKGKYSWVMSPRWYDKRTGQYLALDTGGGPLARLWVT…	[NiFe]_Group_1h	WP_007904650.1|Ktedonobacter_racemifer|[NiFe]_Group_1h	87.6	0	1137	GCA_000702505.1	d__Bacteria;p__Chloroflexota;c__Ktedonobacteria;o__Ktedonobacterales;f__Ktedonobacteraceae;g__Thermogemmatispora;s__Thermogemmatispora carboxidivorans	Geothermal soil/volcanic area	GS_VA	Ktedonobacteraceae	PRJNA224116	SAMN02841144
215943	GC_00002278	GCA_001748285_contigs	2388	K06281	hydrogenase large subunit [EC:1.12.99.6]					PF00374.22	Nickel-dependent hydrogenase	MTTEVRRQAAPAEPGQIIEMAWDPITRIVGSLGIYTKIDFKKRQVVECYSTSSIFRGYSIFLKGKDPRDAHFITSRICGICGDNHATCSVYAQNMAYGVKPPALGEWILNLGEAAEYMFDHNIFQENLVGVDFCEQMVRETNPGVWELAQKTEAPHAKDHGYRTIADIMRALNPFTGEFYREALQMSRLTREKFCLMEGRHVHPSTLYPGGVGTVATVQLFTDYLVRLMKYVEFMKKVVPLHDDLFDFFYQALPGYEKVGQRRILLGCWGSFQDPEVCDYEYRTMDKWGRAMFVTPGVVVDGELVTTSLVDINLGIRILLGSSYYEDWENERTFVDRDPLGNPVDQRHPWNQTTIPKPQKRDFKGKYSWVMSPRWYDKRTGQYLALDTGGGPLARLWVT…	[NiFe]_Group_1h	WP_007904650.1|Ktedonobacter_racemifer|[NiFe]_Group_1h	87.8	0	1138	GCA_001748285.1	d__Bacteria;p__Chloroflexota;c__Ktedonobacteria;o__Ktedonobacterales;f__Ktedonobacteraceae;g__Thermogemmatispora;s__Thermogemmatispora onikobensis	Geothermal soil/volcanic area	GS_VA	Ktedonobacteraceae	PRJNA224116	SAMD00057755
215944	GC_00002278	GCA_001914715_contigs	2585							PF00374.22	Nickel-dependent hydrogenase	MSTETRREEAPTQPPQLVEMSWDPMTRIVGSLGIYTKIDFKNRRVAEAFSTSHIFRGYSIFMKGKDPRDAHFITSRICGICGDNHATCSVYTQNMAYGVKPPALGEWIINLGEAAEYMFDHNIFQENLVGVDFCEQMVKETNPAVLEKANNTPAPHAEDHGYRTIGDIMRSLNPFVGEFYREALHVSRYTREAFCLMEGRHVHPSTLYPGGVGTVGTVQVF	[NiFe]_Group_1h	WP_007904650.1|Ktedonobacter_racemifer|[NiFe]_Group_1h	81	8.4e-134	385	GCA_001914715.1	d__Bacteria;p__Chloroflexota;c__Ktedonobacteria;o__Ktedonobacterales;f__Ktedonobacteraceae;g__UBA11361;s__UBA11361 sp005881295	Vegetated soil/rhizosphere	VS_R	Ktedonobacteraceae	PRJNA297196	SAMN04327812
215945	GC_00002278	GCA_003268475_contigs	2598	K06281	hydrogenase large subunit [EC:1.12.99.6]					PF00374.22	Nickel-dependent hydrogenase	MTTEVRRQAAPAEPGQLIEMAWDPITRIVGSLGIYTKIDFKKRQVVECYSTSSIFRGYSIFLKGKDPRDAHFITSRICGICGDNHATCSVYAQNMAYGVKPPALGEWILNLGEAAEYMFDHNIFQENLVGVDFCEQMVRETNPGVWELAQKTEAPHARDHGYRTIADIMRALNPFTGEFYREALQMSRLTREKFCLMEGRHVHPSTLYPGGVGTVATVQLFTDYLVRLMKYVEFMKKVVPLHDDLFDFFYQALPGYEKVGQRRVLLGCWGSFQDPDVCDYDYRTMDKWGRAMFVTPGVVVDGELVTTSLVDINLGIRILLGSSYYEDWENERTFVDRDPLGNPVDQRHPWNQTTIPKPQKRDFKGKYSWVMSPRWYDKRTGQYLALDTGGGPLARLWVT…	[NiFe]_Group_1h	WP_007904650.1|Ktedonobacter_racemifer|[NiFe]_Group_1h	88.3	0	1143	GCA_003268475.1	d__Bacteria;p__Chloroflexota;c__Ktedonobacteria;o__Ktedonobacterales;f__Ktedonobacteraceae;g__Thermogemmatispora;s__Thermogemmatispora tikiterensis	Geothermal soil/volcanic area	GS_VA	Ktedonobacteraceae	PRJNA224116	SAMN04600100
215946	GC_00002278	GCA_003526995_contigs	733							PF00374.22	Nickel-dependent hydrogenase	MFDHNIFQENLVGVDFCEQMVKETNPGVLELANKTAAPHAADHGYKTIGDIMRSLNPFVGEFYREALQVSRYTREAFCLMEGRHVHPSTLYPGGTGTTATIQIFTDYLVRLMRYVEWMKKVVPMHDDLFDFWYQALPGYEMVGYRRTLLGCWGSFQDPDVCDYDYKTMDKWGRAMFVTPGVVVDGQLVTTSLVDINLGIRILLGSSYYDDWEDQRTYVDKDPLGNPVDKRHPWNQTTLPKPQKRDFSDKYSWTMSPRWFDKRTGDYLALDTGGGPLARLWATALAGMVNLGGLVESTGHSVKIRLPKSALKPEVEFEWKIPKWSNAIERDRARTYFQAYAAAVALHCVDKALAELHAGRTQTWSDFTVPKDAIGCGFHEAVRGVLSHHMVIENGKIANY…	[NiFe]_Group_1h	WP_007904650.1|Ktedonobacter_racemifer|[NiFe]_Group_1h	84.1	0	886	GCA_003526995.1	d__Bacteria;p__Chloroflexota;c__Ktedonobacteria;o__Ktedonobacterales;f__Ktedonobacteraceae;g__JBBQVS01;s__JBBQVS01 sp036788655	Acid mine drainage/polluted soil	AMD_PS	Ktedonobacteraceae	PRJNA417962	SAMN08020095
215947	GC_00002278	GCA_003967515_contigs	5695	K06281	hydrogenase large subunit [EC:1.12.99.6]					PF00374.22	Nickel-dependent hydrogenase	MSTEFKRREPHVVPPQLVEMSWDPITRIVGSLGIYTKIDFKQRQVVECHSTSSIFRGYSLFMQGKDPRDAHFITSRICGICGDNHATCAVYAQNMAFGVKPPPIGDWIINLGEAAEYMFDHCIYQDNLVGVDFCEQMVKETNPSVLAKAEKAEAPHAHLHGYRTIADIMRSLNPFSGEFYRESLQMSRMTREKFCLMEGRHVHPSTLYPGGVGTVATVQVFTDYLVRLMKYVEFMKKVVPMHDDLFDFFYEALPGYEKVGQRQVLLGCWGAFQDPSICDYKYEHMEDWGRAMYVTPGIVIDGKLRTTSLLDINLGMRILLGSSYYDDWENMPTFVSHDPLGNPIDKRHPWNQTTLPHPQKRDFDANYSWVMSPRWYDNQTNKYLALDTGGGPIARLWTT…	[NiFe]_Group_1h	WP_007904650.1|Ktedonobacter_racemifer|[NiFe]_Group_1h	82.4	0	1063	GCA_003967515.1	d__Bacteria;p__Chloroflexota;c__Ktedonobacteria;o__Ktedonobacterales;f__Ktedonobacteraceae;g__Dictyobacter;s__Dictyobacter aurantiacus	Geothermal soil/volcanic area	GS_VA	Ktedonobacteraceae	PRJNA224116	SAMD00152510
215948	GC_00002278	GCA_003967535_contigs	2701	K06281	hydrogenase large subunit [EC:1.12.99.6]					PF00374.22	Nickel-dependent hydrogenase	MATQVGRQDAAKPSPQLVEMSWDPITRIVGSLGIYTKIDFQQREVVECHSTSSIFRGYSLFMQGKDPRDAHFITSRICGICGDNHATCSVYAQNMAFGIKPPSLGEWILNLGEAAEYMFDHNIYQENLVGVDFCEQMVRETNPGVLELAEKTEAPHAELHGYRKIADIMRALNPFTGDFYREALQMSRLTREKFCLMEGRHVHPSTLYPGGVGTVATVQLFTDYLVRLMKYVEFMKKVVPLHDDLFNFFYQALPGYEKVGQRRVLLGCWGSFQDPDVCDYDYRTMDEWGRAMFVTPGVVVDGRLVTTSLVDINLGIRILLGHSYYDDWDNQRTFVDRDPLGNPIDQRHPWNQTTVPKPQKRDFNGNYSWVMSPRWYDKRTGDYLPLDTGGGPIARLWTT…	[NiFe]_Group_1h	WP_007904650.1|Ktedonobacter_racemifer|[NiFe]_Group_1h	87.4	0	1120	GCA_003967535.1	d__Bacteria;p__Chloroflexota;c__Ktedonobacteria;o__Ktedonobacterales;f__Ktedonobacteraceae;g__Tengunoibacter;s__Tengunoibacter tsumagoiensis	Geothermal soil/volcanic area	GS_VA	Ktedonobacteraceae	PRJNA224116	SAMD00152513
215949	GC_00002278	GCA_003967555_contigs	8051							PF00374.22	Nickel-dependent hydrogenase	MLGAFQNPAVCDYKYQNMEQWGRAMYVTPGIVIDGKLRTTSLVDINLGIRILLGSSFYEDWEDQQTFVTHDPLGNPVDKHHPWNQTTLPRPQKRNFDGNYSWVMSPRWYDEQTGEYLALDTGGGPIARLWTTALAGLVDLDGYIKATGHSVKITLPKTALKPEMELEWKIPQWSNALERDRARTYFQAYAAAAALYFVEKALTEVRAGRTKTWSDFKVPQEAIGCGFHEAVRGVLSHHVVIRDGKIANYHPYPPTPWNANPRDIYGTPGPYEDAVQNTPIFEENGPDNFKGIDIMRAVRSFDPCLPCGVHMYLGEGKELQIMHSPTFGVQP	[NiFe]_Group_1h	WP_007904650.1|Ktedonobacter_racemifer|[NiFe]_Group_1h	82.2	5.34e-214	594	GCA_003967555.1	d__Bacteria;p__Chloroflexota;c__Ktedonobacteria;o__Ktedonobacterales;f__Ktedonobacteraceae;g__Dictyobacter;s__Dictyobacter kobayashii	Geothermal soil/volcanic area	GS_VA	Ktedonobacteraceae	PRJNA224116	SAMD00152511
215950	GC_00002278	GCA_003967575_contigs	5797	K06281	hydrogenase large subunit [EC:1.12.99.6]					PF00374.22	Nickel-dependent hydrogenase	MSTEIKRTDLGKVPPQLVEMSWDPITRIVGSLGIYTKIDFKQRRVVECHSTSSIFRGYSLFMQGKDPRDAHFITSRICGICGDNHATCAVYAQNMAFGVVPPPIGEWILNLGEAAEYMFDHCLYQDNLVGVDFCEQMVKETNPGVLAKAEHTEAPHSHLHGYRTIADIMRSLNPFSGEFYRESLQMSRLTREKFCLMEGRHVHPSTLYPGGVGTVATVQVFTDYLVRLMKYVEFMKKVVPLHDDLFDFFYEALPGYEQVGQRQVLLGCWGSFQDPNVCDYDYRNMERWGEAMFVTPGIVIDGKLRTTSLIDINLGMRILLGSSFYEDWQDQPMFVDKDPLGNPIDRRHPWNQTTLPRPQKRDFQGNYSWVMSPRWYDERSGKYLALDTGGGPIARLWTT…	[NiFe]_Group_1h	WP_007904650.1|Ktedonobacter_racemifer|[NiFe]_Group_1h	83.2	0	1072	GCA_003967575.1	d__Bacteria;p__Chloroflexota;c__Ktedonobacteria;o__Ktedonobacterales;f__Ktedonobacteraceae;g__Dictyobacter;s__Dictyobacter alpinus	Geothermal soil/volcanic area	GS_VA	Ktedonobacteraceae	PRJNA224116	SAMD00152512
215951	GC_00002278	GCA_004208415_contigs	9138	K06281	hydrogenase large subunit [EC:1.12.99.6]					PF00374.22	Nickel-dependent hydrogenase	MSTQVKREGSPIQPPQVVEMSWDPITRIVGSLGIYTKIDFKQRKVVECYSTSSIFRGYSIFMKGKDPRDSHFITSRICGICGDNHATCSVYTQNMAYGVKPPNLGEWILNLGEAAEYMFDHNIFQENLVGVDFCEQMVRETNPSVLERAEKTPAPHADAHGYRTIADIMRSLNPFTGDFYREALQMSRLTREKFCLMEGRHVHPSTLYPGGVGTVATVQLFTDYLVRLMKYVEFMKKVIPLHDDLFDFFYQALPGYEKVGQREVLLGCWGSFQDPDVCDYDYRTMDKWGRAMFVTPGIVVDNELVTTSLVDINLGIRILLGSSYYQDWENERTFVDRDPLGNPIDKHHPWNQTTIPRPQKRDFQTNYSWVMSPRWLDKRSGKHLALDTGGGPLARLWTT…	[NiFe]_Group_1h	WP_007904650.1|Ktedonobacter_racemifer|[NiFe]_Group_1h	88	0	1137	GCA_004208415.1	d__Bacteria;p__Chloroflexota;c__Ktedonobacteria;o__Ktedonobacterales;f__Ktedonobacteraceae;g__Ktedonosporobacter;s__Ktedonosporobacter rubrisoli	Geothermal soil/volcanic area	GS_VA	Ktedonobacteraceae	PRJNA224116	SAMN10712707
215952	GC_00002278	GCA_005880255_contigs	1514							PF00374.22	Nickel-dependent hydrogenase	FVTPGVIVDGELVTTSLVDINLGIRILLGSSYYEDWENERTFVDRDPLGNPVDKRHPWNQTTIPKPQKRDFNDKYSWTMSPRWYDKRTGKYLALDTGGGPIARLWATALAGLVNLGGLVESTGHSVKIRLPKSATKPAVEFEWKIPQWSNAIERNRARTYFQAYSAAVALHCIDKALSELHAGHTQTWSDFTVPNDAIGCGFHEAVRGVLSHHMVIEGGKIANYHPYPPTPWNGSVRDIYGTPGPYEDAVQNTPIFEDNGPDTFKGIDIMRAVRSFDPCLPCGVHMYLGEGKELQKVLSPTFGLNS	[NiFe]_Group_1h	WP_007904650.1|Ktedonobacter_racemifer|[NiFe]_Group_1h	87.4	3.81e-207	576	GCA_005880255.1	d__Bacteria;p__Chloroflexota;c__Ktedonobacteria;o__Ktedonobacterales;f__Ktedonobacteraceae;g__UBA11361;s__UBA11361 sp005881295	Vegetated soil/rhizosphere	VS_R	Ktedonobacteraceae	PRJNA449266	SAMN11380526
215953	GC_00002278	GCA_005880255_contigs	1041							PF00374.22	Nickel-dependent hydrogenase	MSTETRREEAPTQPPQLVEMSWDPMTRIVGSLGIYTKIDFKNRRVAEAFSTSHIFRGYSIFMKGKDPRDAHFITSRICGICGDNHATCSVYTQNMAYGVKPPAIGEWIINLGEAAEYMFDHNIFQENLVGVDFCEQMVKETNPAVLEKANNTPAPHAEDHGYRTIGDIMRSLNPFVGEFYREALHVSRYTREAFCLMEGRHVHPSTLYPGGVGTVATVQVFTDYLVRLMKYVEWMKKVVPMHDDLFDFWYEALPGYEMVGYRQTLLGCWGSWQDPDVCDYDYRTMEKWGRAMFVTPGVIVDGE	[NiFe]_Group_1h	WP_007904650.1|Ktedonobacter_racemifer|[NiFe]_Group_1h	81.8	5.43e-194	542	GCA_005880255.1	d__Bacteria;p__Chloroflexota;c__Ktedonobacteria;o__Ktedonobacterales;f__Ktedonobacteraceae;g__UBA11361;s__UBA11361 sp005881295	Vegetated soil/rhizosphere	VS_R	Ktedonobacteraceae	PRJNA449266	SAMN11380526
215954	GC_00002278	GCA_005880655_contigs	3512							PF00374.22	Nickel-dependent hydrogenase	MSTETRREEAPTQPPQLVEMSWDPMTRIVGSLGIYTKIDFKNRRVAEAFSTSHIFRGYSIFMKGKDPRDAHFITSRICGICGDNHATCSVYTQNMAYGVKPPALGEWIINLGEAAEYMFDHNIFQENLVGVDFCEQMVKETNPAVLEKANNTPAPHAEDHGYRTIGDIMRSLNPFVGEFYREALHVSRYTREAFCLMEGRHVHPSTLYPGGVGTVATVQVFTDYLVRLMKYVEWMKKVVPMHDDLFDFWYEALPGYEMVGYRQTLLGCWGSWQDPDVCDYDYRTMEKWGRAMFVTPGVIVDGELVTTSLVDINLGIRILLGSSYYEDWENERTFVDRDPLGNPVDKRHPWNQTTIPKPQKRDFNDKYSWTMSPRWYDKRTDKYLALDTGGGPIARLWAT…	[NiFe]_Group_1h	WP_007904650.1|Ktedonobacter_racemifer|[NiFe]_Group_1h	83.6	1.14e-299	816	GCA_005880655.1	d__Bacteria;p__Chloroflexota;c__Ktedonobacteria;o__Ktedonobacterales;f__Ktedonobacteraceae;g__UBA11361;s__UBA11361 sp005881295	Vegetated soil/rhizosphere	VS_R	Ktedonobacteraceae	PRJNA449266	SAMN11380521
215955	GC_00002278	GCA_005881015_contigs	1753	K06281	hydrogenase large subunit [EC:1.12.99.6]					PF00374.22	Nickel-dependent hydrogenase	MSTETRREEAPTQPPQLVEMSWDPMTRIVGSLGIYTKIDFKNRRVAEAFSTSHIFRGYSIFMKGKDPRDAHFITSRICGICGDNHATCSVYTQNMAYGVKPPAIGEWIINLGEAAEYMFDHNIFQENLVGVDFCEQMVKETNPAVLEKANNTPAPHAEDHGYRTIGDIMRSLNPFVGEFYREALHVSRYTREAFCLMEGRHVHPSTLYPGGVGTVGTVQVFTDYLVRLMKYVEWMKKVVPMHDDLFDFWYEALPGYEMVGYRQTLLGCWGSWQDPDVCDYDYRTMEKWGRAMFVTPGVIVDGELVTTSLVDINLGIRILLGSSYYEDWENERTFVDRDPLGNPVDKRHPWNQTTIPKPQKRDFNDKYSWTMSPRWYDKRTGKYLALDTGGGPIARLWAT…	[NiFe]_Group_1h	WP_007904650.1|Ktedonobacter_racemifer|[NiFe]_Group_1h	84.7	0	1096	GCA_005881015.1	d__Bacteria;p__Chloroflexota;c__Ktedonobacteria;o__Ktedonobacterales;f__Ktedonobacteraceae;g__UBA11361;s__UBA11361 sp005881295	Vegetated soil/rhizosphere	VS_R	Ktedonobacteraceae	PRJNA449266	SAMN11380501
215956	GC_00002278	GCA_005881295_contigs	1292	K06281	hydrogenase large subunit [EC:1.12.99.6]					PF00374.22	Nickel-dependent hydrogenase	MSTQTRREETPTEPPQLVEMSWDPMTRIVGSLGIYTKIDFKNRRVAEAFSTSHIFRGYSIFMKGKDPRDAHFITSRICGICGDNHATCSVYTQNMAYGVKPPALGEWIINLGEAAEYMFDHNIFQENLVGVDFCEQMVKETNPAVLEKANNTPAPHAEDHGYRTIGDIMRSLNPFVGEFYREALHVSRYTREAFCLMEGRHVHPSTLYPGGVGTVGTVQVFTDYLVRLMKYVEWMKKVVPMHDDLFDFWYEALPGYEMVGYRQTLLGCWGSWQDPDVCDYDYRTMEKWGRAMFVTPGVIVDGELVTTSLVDINLGIRILLGSSYYEDWQNERTFVDRDPLGNPVDKRHPWNQTTIPKPQKRDFNDKYSWTMSPRWYDKRTGKYLALDTGGGPIARLWAT…	[NiFe]_Group_1h	WP_007904650.1|Ktedonobacter_racemifer|[NiFe]_Group_1h	85.4	0	1097	GCA_005881295.1	d__Bacteria;p__Chloroflexota;c__Ktedonobacteria;o__Ktedonobacterales;f__Ktedonobacteraceae;g__UBA11361;s__UBA11361 sp005881295	Vegetated soil/rhizosphere	VS_R	Ktedonobacteraceae	PRJNA449266	SAMN11380480
215957	GC_00002278	GCA_005881495_contigs	620							PF00374.22	Nickel-dependent hydrogenase	NHATCSVYTQNMAYGVKPPALGEWILNLGEAAEYMFDHNIFQENLVAVDYCEQMMKETNPGVLEMANKTEAPHAAQHGYRTIGDIMRAFNPFTGELYLEGLQVSRLTREKFCLMEGRHVHPSTLYPGGVGTVATVQLFTDYLVRLMKYIEFMKKMVPLHDDLFDFFYQALPGYEQVGYRRTLIGCWGSFQDPDVCDYDYRTMDKWGRAMFVTPGVIVDGKLVTTSLVDINLGIRILLGHSYYDDWQNERTFVDRDPLGNPVDKRHPWNQTTIPKPQKRNFDGAYSWTMAPRWFDKRTGDYLALDTGGGPIARLWATALAGIVDLGGYIKATGNSVKIRLPKSATKPEVEFEWKIPQWSNAIERNRARTYFQAYSAAVALHCIDKALAEIRAGRTKTWND…	[NiFe]_Group_1h	WP_007904650.1|Ktedonobacter_racemifer|[NiFe]_Group_1h	86.6	0	974	GCA_005881495.1	d__Bacteria;p__Chloroflexota;c__Ktedonobacteria;o__Ktedonobacterales;f__Ktedonobacteraceae;g__UBA11361;s__	Vegetated soil/rhizosphere	VS_R	Ktedonobacteraceae	PRJNA449266	SAMN11380470
215958	GC_00002278	GCA_005881515_contigs	466	K06281	hydrogenase large subunit [EC:1.12.99.6]					PF00374.22	Nickel-dependent hydrogenase	MSTETRREEAPTQPPQLVEMSWDPMTRIVGSLGIYTKIDFKNRRVAEAFSTSHIFRGYSIFMKGKDPRDAHFITSRICGICGDNHATCSVYTQNMAYGVKPPALGEWIINLGEAAEYMFDHNIFQENLVGVDFCEQMVKETNPAVLEKANNTPAPHAEDHGYRTIGDIMRSLNPFVGEFYREALHVSRYTREAFCLMEGRHVHPSTLYPGGVGTVGTVQVFTDYLVRLMKYVEWMKKVVPMHDDLFDFWYEALPGYEMVGYRQTLLGCWGSWQDPDVCDYDYRTMEKWGRAMFVTPGVIVDGELVTTSLVDINLGIRILLGSSYYEDWENERTFVDRDPLGNPVDKRHPWNQTTIPKPQKRDFNDKYSWTMSPRWYDKRTGKYLALDTGGGPIARLWAT…	[NiFe]_Group_1h	WP_007904650.1|Ktedonobacter_racemifer|[NiFe]_Group_1h	84.7	0	1097	GCA_005881515.1	d__Bacteria;p__Chloroflexota;c__Ktedonobacteria;o__Ktedonobacterales;f__Ktedonobacteraceae;g__UBA11361;s__UBA11361 sp005881295	Vegetated soil/rhizosphere	VS_R	Ktedonobacteraceae	PRJNA449266	SAMN11380449
215959	GC_00002278	GCA_005881995_contigs	2315	K06281	hydrogenase large subunit [EC:1.12.99.6]					PF00374.22	Nickel-dependent hydrogenase	MTTQTTREETPAQPPQLVEMSWDPMTRIVGSLGIYTKIDFKQRKIVEAYSSSHIFRGYSLFMQGKDPRDAHFITSRICGICGDNHATCSVYTQNMAYGVKPPALGEWIINLGEAAEYMFDHNIFQENLVGVDFCEQMVKETNPAVLEKANTTEAPHAREHGYRTIGDIMRSLNPFTGEFYREALHVSRYTREAFCLMEGRHVHPSTLYPGGVGTVATVQVFTDYLVRLMKYVEWMKKVVPMHDDLFDFWYQALPGYEQVGYRQTLLGCWGSWQDPDVCDYDYRTMDKWGRAMFVTPGVIVDGELVTTSLVDINLGIRILLGSSYYEDWDNQRMFVDRDPLGNPVDRRHPWNQTTIPRPQKRDFNDKYSWTMSPRWYDQRTGKYLALDTGGGPIARLWST…	[NiFe]_Group_1h	WP_007904650.1|Ktedonobacter_racemifer|[NiFe]_Group_1h	86.2	0	1112	GCA_005881995.1	d__Bacteria;p__Chloroflexota;c__Ktedonobacteria;o__Ktedonobacterales;f__Ktedonobacteraceae;g__VBFM01;s__VBFM01 sp005882595	Vegetated soil/rhizosphere	VS_R	Ktedonobacteraceae	PRJNA449266	SAMN11380483
215960	GC_00002278	GCA_005882005_contigs	2015	K06281	hydrogenase large subunit [EC:1.12.99.6]					PF00374.22	Nickel-dependent hydrogenase	MSTETRREEAPTQPPQLVEMSWDPMTRIVGSLGIYTKIDFKNRRVAEAFSTSHIFRGYSIFMKGKDPRDAHFITSRICGICGDNHATCSVYTQNMAYGVKPPALGEWIINLGEAAEYMFDHNIFQENLVGVDFCEQMVKETNPAVLEKANNTPAPHAEDHGYRTIGDIMRSLNPFVGEFYREALHVSRYTREAFCLMEGRHVHPSTLYPGGVGTVATVQVFTDYLVRLMKYVEWMKKVVPMHDDLFDFWYEALPGYEMVGYRQTLLGCWGSWQDPDVCDYDYRTMEKWGRAMFVTPGVIVDGELVTTSLVDINLGIRILLGSSYYEDWENERTFVDRDPLGNPVDKRHPWNQTTIPKPQKRDFNDKYSWTMSPRWYDKRTGKYLALDTGGGPIARLWAT…	[NiFe]_Group_1h	WP_007904650.1|Ktedonobacter_racemifer|[NiFe]_Group_1h	85	0	1099	GCA_005882005.1	d__Bacteria;p__Chloroflexota;c__Ktedonobacteria;o__Ktedonobacterales;f__Ktedonobacteraceae;g__UBA11361;s__UBA11361 sp005881295	Vegetated soil/rhizosphere	VS_R	Ktedonobacteraceae	PRJNA449266	SAMN11380470
215961	GC_00002278	GCA_008326305_contigs	3604	K06281	hydrogenase large subunit [EC:1.12.99.6]					PF00374.22	Nickel-dependent hydrogenase	MSTQAKREGSPQQPPQLVEMSWDPMTRIVGSLGIYTKIDFKNRRIAEAYSTSHIFRGYSLFMQGKDPRDAHFITSRICGICGDNHATCSVYTQNMAYGVKPPALGEWIINLGEAAEYMFDHNIFQENLVGVDFCEQMVKETNPHVLELANKTAAPHAAEHGYKTIGDIMRSLNPFTGEFYREALHVSRYTREAFCLMEGRHVHPSTLYPGGTGTTATIQIFTDYLVRLMKYVEWMKKVVPMHDDLFDFWYEALPGYEMVGQRRILLGCWGSWQNPDVCDYDYRTMDKWGRAMYVTPGVIVDGELVTTSLVDINLGIRILLGSSYYEDWQNERTFVDRDPLGNPIDKRHPWNQTTIPKPQKRDFSDKYSWTMSPRWYDKRAGDYLALDTGGGPIARLWST…	[NiFe]_Group_1h	WP_007904650.1|Ktedonobacter_racemifer|[NiFe]_Group_1h	84.5	0	1088	GCA_008326305.1	d__Bacteria;p__Chloroflexota;c__Ktedonobacteria;o__Ktedonobacterales;f__Ktedonobacteraceae;g__Dictyobacter;s__Dictyobacter arantiisoli	Geothermal soil/volcanic area	GS_VA	Ktedonobacteraceae	PRJNA224116	SAMD00159390
215962	GC_00002278	GCA_008974265_contigs	5383	K06281	hydrogenase large subunit [EC:1.12.99.6]					PF00374.22	Nickel-dependent hydrogenase	MSTEIKRPGPGKVPPQLVEMSWDPITRIVGSLGIYTKIDFNQRQVVECHSTSSIFRGYSLFMQGKDPRDAHFITSRICGICGDNHATCAVYAQNMAFGVVPPPIGEWILNLGEAAEYMFDHCLYQDNLVGVDFCEQMVKETNPGVLAKAEHTEAPHAHLHGYRTIADIMRSLNPFTGEFYRESLQMSRTTREKFCLMEGRHVHPSTLYPGGVGTVATIQVFTDYLVRLMKYVEFMKKVVPMHDDLFDFFYEALPGYEKVGQRQVLLGCWGAFQDPNYCDYDYRNMERWGEAMFVTPGIVIDGKLRTTNLVDINLGMRILLGSSFYEDWQNQPTFVDKDPLGNPVDRRHPWNQTTLPRPQKRDFQGNYSWVMSPRWYDERTGKYLALDTGGGPIARLWTT…	[NiFe]_Group_1h	WP_007904650.1|Ktedonobacter_racemifer|[NiFe]_Group_1h	84.4	0	1082	GCA_008974265.1	d__Bacteria;p__Chloroflexota;c__Ktedonobacteria;o__Ktedonobacterales;f__Ktedonobacteraceae;g__Dictyobacter;s__Dictyobacter vulcani	Geothermal soil/volcanic area	GS_VA	Ktedonobacteraceae	PRJNA224116	SAMD00184570
215963	GC_00002278	GCA_008974285_contigs	1315	K06281	hydrogenase large subunit [EC:1.12.99.6]					PF00374.22	Nickel-dependent hydrogenase	MTTEVRRQAAPAEPGQIIEMAWDPITRIVGSLGIYTKIDFKKRQVVECYSTSSIFRGYSIFLKGKDPRDAHFITSRICGICGDNHATCSVYAQNMAYGVKPPALGEWILNLGEAAEYMFDHNIFQENLVGVDFCEQMVRETNPGVWELAQKTEAPHAKDHGYRTIADIMRALNPFTGEFYREALQMSRLTREKFCLMEGRHVHPSTLYPGGVGTVATVQLFTDYLVRLMKYVEFMKKVVPLHDDLFDFFYQALPGYEKVGQRRVLLGCWGSFQDPEVCDYDYRTMEKWGRAMFVTPGVVVDGELVTTSLVDINLGIRILLGSSYYEDWENERTFVDRDPLGNPVDQRHPWNQTTIPKPQKRDFKGKYSWVMSPRWYDKRTGQYLALDTGGGPLARLWVT…	[NiFe]_Group_1h	WP_007904650.1|Ktedonobacter_racemifer|[NiFe]_Group_1h	88.3	0	1140	GCA_008974285.1	d__Bacteria;p__Chloroflexota;c__Ktedonobacteria;o__Ktedonobacterales;f__Ktedonobacteraceae;g__Thermogemmatispora;s__Thermogemmatispora aurantia	Geothermal soil/volcanic area	GS_VA	Ktedonobacteraceae	PRJNA224116	SAMD00184569
215964	GC_00002278	GCA_013695595_contigs	3262	K06281	hydrogenase large subunit [EC:1.12.99.6]					PF00374.22	Nickel-dependent hydrogenase	MSTEVRREDTPAKQPKLVEMSWDPITRIVGSLGIYTKIDFANQRVAECHSTSSIFRGYSIFMQGKDPRDAHFITSRICGICGDNHATCSVYAQNMAYGVKPPALGEWIINLGEAAEYMFDHNIFQENLVGVDYCEQMVRETNPGVLERANNTEAPHASEHSYRTIGDIMRAFNPFTGELYREGLQVSRYTREKFCLMEGRHVHPSTLYPGGVGTVATVQVFTDYLVRLMKYVEWMKKMIPLHDDLFDFFYEALPGYEMVGYRRTLLGCWGSWQDPDVCDFDYRTMEKWGRAMFVTPGIVVDGELVTTSLVDINVGLRILLGSSYYEDWQSERTFVDRDPLGNPIDKRHPWNQTTIPKPQKRDFQGNYSWVMSPRWYDKRTGDYLALDTGGGPLARLWTT…	[NiFe]_Group_1h	WP_007904650.1|Ktedonobacter_racemifer|[NiFe]_Group_1h	84.4	0	1100	GCA_013695595.1	d__Bacteria;p__Chloroflexota;c__Ktedonobacteria;o__Ktedonobacterales;f__Ktedonobacteraceae;g__JACDAE01;s__JACDAE01 sp013695595	Permafrost/antarctic soil	P_AS	Ktedonobacteraceae	PRJNA630822	SAMN15052131
215965	GC_00002278	GCA_014896615_contigs	3257	K06281	hydrogenase large subunit [EC:1.12.99.6]					PF00374.22	Nickel-dependent hydrogenase	MTTEVRRQAAPAEPGQIIEMAWDPITRIVGSLGIYTKIDFKKRQVVECYSTSSIFRGYSIFLKGKDPRDAHFITSRICGICGDNHATCSVYAQNMAYGVKPPALGEWILNLGEAAEYMFDHNIFQENLVGVDFCEQMVRETNPGVWELAQKTEAPHAKDHGYRTIADIMRALNPFTGEFYREALQMSRLTREKFCLMEGRHVHPSTLYPGGVGTVATVQLFTDYLVRLMKYVEFMKKVVPLHDDLFDFFYQALPGYEKVGQRRVLLGCWGSFQDPEVCDYDYRTMEKWGRAMFVTPGVVVDGELVTTSLVDINLGIRILLGSSYYEDWENERTFVDRDPLGNPVDQRHPWNQTTIPKPQKRDFKGKYSWVMSPRWYDKRTGQYLALDTGGGPLARLWVT…	[NiFe]_Group_1h	WP_007904650.1|Ktedonobacter_racemifer|[NiFe]_Group_1h	88.3	0	1140	GCA_014896615.1	d__Bacteria;p__Chloroflexota;c__Ktedonobacteria;o__Ktedonobacterales;f__Ktedonobacteraceae;g__Thermogemmatispora;s__Thermogemmatispora aurantia	Geothermal soil/volcanic area	GS_VA	Ktedonobacteraceae	PRJNA224116	SAMN16133747
215966	GC_00002278	GCA_014896635_contigs	715	K06281	hydrogenase large subunit [EC:1.12.99.6]					PF00374.22	Nickel-dependent hydrogenase	MATQVKRGETPPPSSQLVEMSWDPITRIVGSLGIHTKIDFRQRKVVECYSTSSIFRGFSLFMQGKDPRDAHFITSRICGICGDNHATCSVYTQNMAYGVKPPSLGEWILNLGEAAEYMFDHNIFQENLVAVDYCEQMVRETNPGVLELAEKTEAPHADIHGYRTIADIMRACNPFTGTLYLEGLQMSRLTREKFCLMEGRHVHPSTLYPGGVGTVATIQVFTDYLVRLMKYIEWMKKMVPLHDDLFDFFYQALPGYEKVGQRRILLGCWGSFQDPDVCDYDYRTMDKWGRAMYVTPGVIVDGELVTTSLVDINLGIRILLGSSYYDDWQNERTFVDRDPLGNPVDKRHPWNQTTIPKPQKRDFQGKYSWTMSPRWYDKRTGDYLALDTGGGPMPRLWVT…	[NiFe]_Group_1h	WP_007904650.1|Ktedonobacter_racemifer|[NiFe]_Group_1h	87.1	0	1128	GCA_014896635.1	d__Bacteria;p__Chloroflexota;c__Ktedonobacteria;o__Ktedonobacterales;f__Ktedonobacteraceae;g__Bu33;s__	Geothermal soil/volcanic area	GS_VA	Ktedonobacteraceae	PRJNA663466	SAMN16133746
215967	GC_00002278	GCA_015099395_contigs	1803	K06281	hydrogenase large subunit [EC:1.12.99.6]					PF00374.22	Nickel-dependent hydrogenase	MSTQAKPGETPTQPPQLVEMSWDPMTRIVGSLGIYTKIDFKNRRIAEAFSTSHIFRGYSLFMQGKDPRDAHFITSRICGICGDNHATCSVYTQNMAYGVKPPAIGEWIINLGEAAEYMFDHNIFQENLVGVDFCEQMVKETNPQVLELANKTAAPHAAEHGYRTIGDIMRSLNPFVGEFYREALHVSRYTREAFCLMEGRHVHPSTLYPGGTGTTATVQVFTDYLTRLMKYVEWMKKVVPMHDDLFDFWYQALPGYEMVGYRRTLLGCWGTWQDPDVCDYDYRTMDKWGRAMFVTPGVIIDGKLLTTSLVDINLGIRILLGSSYYEDWQNERTFVDRDPLGNPVDKRHPWNQTTIPKPQKRDFNDKYSWTMSPRWYDKSTDAYLALDTGGGPLARLWST…	[NiFe]_Group_1h	WP_007904650.1|Ktedonobacter_racemifer|[NiFe]_Group_1h	83.7	0	1087	GCA_015099395.1	d__Bacteria;p__Chloroflexota;c__Ktedonobacteria;o__Ktedonobacterales;f__Ktedonobacteraceae;g__Dictyobacter;s__Dictyobacter sp015099395	Vegetated soil/rhizosphere	VS_R	Ktedonobacteraceae	PRJDB9475	SAMD00224141
215968	GC_00002278	GCA_016587355_contigs	737	K06281	hydrogenase large subunit [EC:1.12.99.6]					PF00374.22	Nickel-dependent hydrogenase	MATQIKRGAAPAPPTQLVEMSWDPITRIVGSLGIYTKIDFQKRKVVECYSTSSIFRGYSLFMQGKDPRDAHFITSRICGICGDNHATCSVYTQNMAYGIKPPALGEWVINLGEAAEYMFDHNLYQENLVGVDFCEKMVRETNPGVLERAEKTEAPHADAHGYRTIADIMRALNPFTGEFYREALQMSRLTREKFCLMEGRHVHPSTLYPGGVGTVATVQLFTDYLVRLMKYVEFMKKVVPLHDDLFDFFYEALPGYEQVGYRQTLLGCWGSFQDPEVCDYDYHTMNKWGKAMFVTPGVVVDNELVTTNLVDINLGIRILLGSSYYDDWENERTFVDRDPLGNPIDKRHPWNQTTIPRPQKRDFQGKYSWVMSPRWYDQRSGKYLALDTGGGPIARLWTT…	[NiFe]_Group_1h	WP_007904650.1|Ktedonobacter_racemifer|[NiFe]_Group_1h	92.6	0	1184	GCA_016587355.1	d__Bacteria;p__Chloroflexota;c__Ktedonobacteria;o__Ktedonobacterales;f__Ktedonobacteraceae;g__Ktedonobacter;s__Ktedonobacter formicarum	Unknown	Other	Ktedonobacteraceae	PRJNA224116	SAMD00251979
215969	GC_00002278	GCA_016587375_contigs	3914	K06281	hydrogenase large subunit [EC:1.12.99.6]					PF00374.22	Nickel-dependent hydrogenase	MATQIKRGAAPAPPTQLVEMAWDPITRIVGSLGIYTKIDFQQRKVAECYSTSSIFRGYSLFMQGKDPRDAHFITSRICGICGDNHATCSVYTQNMAYGVKPPALGEWILNLGEAAEYMFDHNLYQENLAAVDFCEQMVRETNPGVLDLAEKTEAPHAKEHGYSTIADIMRALNPFSGEFYREALQMSRLTREKFCLMEGRHVHPSTLYPGGVGTVATVQLFTDYLVRLMKYIEFMKKVVPLHDDLFDFFYQALPGYEKVGYRQTLLGCWGSFQDPDVCDYDYRSMNEWGKAMLVTPGIIVDNELITTNLVDINLGIRILLGSSYYDDWQNERTFVDRDPLGNPVDKHHPWNQTTIPKPQKRDFNEKYSWVMSPRWYDQRSGKYLALDTGGGPIARLWAT…	[NiFe]_Group_1h	WP_007904650.1|Ktedonobacter_racemifer|[NiFe]_Group_1h	97.8	0	1235	GCA_016587375.1	d__Bacteria;p__Chloroflexota;c__Ktedonobacteria;o__Ktedonobacterales;f__Ktedonobacteraceae;g__Ktedonobacter;s__Ktedonobacter robiniae	Vegetated soil/rhizosphere	VS_R	Ktedonobacteraceae	PRJNA224116	SAMD00251980
215970	GC_00002278	GCA_016587395_contigs	6775	K06281	hydrogenase large subunit [EC:1.12.99.6]					PF00374.22	Nickel-dependent hydrogenase	MATQIKRGAAPAPPTQLVEMAWDPITRIVGSLGIYTKIDFQQRKVAECHSTSSIFRGYSLFMQGKDPRDAHFITSRICGICGDNHATCSVYTQNMAYGVKPPALGEWILNLGEAAEYMFDHNLYQENLAAVDFCEQMVRETNPGVLDLAEKTEAPHAKEHGYRTIADIMRSLNPFSGEFYREALQMSRLAREKFCLMEGRHVHPSTLYPGGVGTVATVQLFTDYLVRLMKYVEFMKKVVPLHDDLFDFFYQALPGYEKVGYRQTLLGCWGSFQDPDVCDYDYRTMNEWGKAMLVTPGIIVDNELITTNLVDINLGIRILLGSSYYDDWQNERTFVDRDPLGNPVDKHHPWNQTTIPKPQKRDFNEKYSWVMSPRWYDQRSGKHLALDTGGGPIARLWAT…	[NiFe]_Group_1h	WP_007904650.1|Ktedonobacter_racemifer|[NiFe]_Group_1h	99.5	0	1247	GCA_016587395.1	d__Bacteria;p__Chloroflexota;c__Ktedonobacteria;o__Ktedonobacterales;f__Ktedonobacteraceae;g__Ktedonobacter;s__	Vegetated soil/rhizosphere	VS_R	Ktedonobacteraceae	PRJNA224116	SAMD00251981
215971	GC_00002278	GCA_016587415_contigs	707	K06281	hydrogenase large subunit [EC:1.12.99.6]					PF00374.22	Nickel-dependent hydrogenase	MATQIKRGAAPAPPTQLVEMAWDPITRIVGSLGIYTKIDFQQRKVAECYSTSSIFRGYSLFMQGKDPRDAHFITSRICGICGDNHATCSVYTQNMAYGVKPPALGEWILNLGEAAEYMFDHNLYQENLAGVDFCEQMVRETNPGVLDLAEKTEAPHAKDHGYRTIADIMRALNPFSGEFYREALQMSRLTREKFCLMEGRHVHPSTLYPGGVGTVATVQLFTDYLVRLMKYVEFMKKVVPLHDDLFDFFYQALPGYEKVGHRQTLLGCWGSFQDPDVCDYDYRTMNEWGKAMFVTPGVIVDNELITTNLVDINLGIRILLGSSYYDDWQNERTFVDRDPLGNPVDKHHPWNQTTIPKPQKRDFNEKYSWVMSPRWYDQRSGKHLALDTGGGPIARLWTT…	[NiFe]_Group_1h	WP_007904650.1|Ktedonobacter_racemifer|[NiFe]_Group_1h	98	0	1238	GCA_016587415.1	d__Bacteria;p__Chloroflexota;c__Ktedonobacteria;o__Ktedonobacterales;f__Ktedonobacteraceae;g__Ktedonobacter;s__Ktedonobacter sp016587415	Vegetated soil/rhizosphere	VS_R	Ktedonobacteraceae	PRJNA224116	SAMD00251982
215972	GC_00002278	GCA_016587435_contigs	1854	K06281	hydrogenase large subunit [EC:1.12.99.6]					PF00374.22	Nickel-dependent hydrogenase	MSTEIKRQEPRGVPPQLVEMSWDPITRIVGSLGIYTKIDFKQRQVVECHSTSSIFRGYSLFMQGKDPRDAHFITSRICGICGDNHATCAVYAQNMAFGVVPPPIGEWILNLGEAAEYMFDHCIYQDNLVGVDFCEQMVKETNPSVMGKAEKTEAPHAYLHGYRTIADIMRSLNPFSGEFYRESLQMSRMTREKFCLMEGRHVHPSTLYPGGVGTVATIQVFTDYLVRLMKYVEFMKKVVPMHDDLFDFFYQALPGYEKVGQRQVLLGCWGAFQNPGACDYTYQNMEKWGRAMYVTPGIVIDGKLRTTSLVDINLGLRVLLGSSFYEDWENQQTFVAHDPLGNPVDKHHPWNQTTLPRPQKRNFEGNYSWVMSPRWYDDQTGKYLALDTGGGPIARLWAT…	[NiFe]_Group_1h	WP_007904650.1|Ktedonobacter_racemifer|[NiFe]_Group_1h	83.5	0	1075	GCA_016587435.1	d__Bacteria;p__Chloroflexota;c__Ktedonobacteria;o__Ktedonobacterales;f__Ktedonobacteraceae;g__Dictyobacter;s__	Unknown	Other	Ktedonobacteraceae	PRJNA224116	SAMD00251983
215973	GC_00002278	GCA_016587455_contigs	7694	K06281	hydrogenase large subunit [EC:1.12.99.6]					PF00374.22	Nickel-dependent hydrogenase	MATQVRREPGPTPPSQLVEMSWDPITRIVGSLGIYTKIDFSKRQVVECHSTSSIFRGYSIFMQGKDPRDAHFITSRICGICGDNHATCSVYTQNMAYGVKPPALGEWILNLGEAAEYMFDHNIFQENLVGVDFCEQMMRETNPGVLDLAEKTEAPHARDHGYRTIADIMRSLNPFTGEFYREALQMSRLTREKFCLMEGRHVHPSTLYPGGVGTVATVQLFTDYLVRLMKYVEFMKKVVPLHDDLFDFFYQALPGYEKVGQRRILLGCWGSFQDPDVCDYDYRTMDKWGRAMFVTPGIVVDGQLVTTNLVDINLGMRILLGSSYYDDWENQRMFVDRDPLGNPIDRHHPWNQTTTPKPQKRNFDGNYSWVMSPRWYDKRTGDHLALDTGGGPIARLWVT…	[NiFe]_Group_1h	WP_007904650.1|Ktedonobacter_racemifer|[NiFe]_Group_1h	87.5	0	1123	GCA_016587455.1	d__Bacteria;p__Chloroflexota;c__Ktedonobacteria;o__Ktedonobacterales;f__Ktedonobacteraceae;g__JAICIM01;s__	Vegetated soil/rhizosphere	VS_R	Ktedonobacteraceae	PRJNA224116	SAMD00251984
215974	GC_00002278	GCA_019232085_contigs	2217	K06281	hydrogenase large subunit [EC:1.12.99.6]					PF00374.22	Nickel-dependent hydrogenase	MATQVRREAAPTRAPQVVDMSWDPVTRIVGSLGIYTKIDFANRKVLECHSTSSIFRGYSLFMQGKDPRDAHFITSRICGICGDNHATCSVYTQNMAYGIKPPAIGEWILNLGEAAEYMFDHNIFQENLVAVDYCEQMVKETNPGVLDLANRTPAPHAADHGYRTIGDIMRGFNIFTGELYLEGLQVSRYTREKFCLMEGRHVHPSTLYPGGVGTVATVQLFTDYLVRLMRYCEFMKKQIPLHDDLFDFFYQAMPGYEMVGYRRTLLGCWGSYQDPDVCDYQYRTMDKWGDAMFVTPGVIVDNQLVTTKLVDINLHLRILLGSSYYDDWQNERTFVDRDPLGNPVDKHHPWNQTTIPKPQKRDFKGAYSWTMSPRWLDDRTGEHLALDTGGGAFARMMTT…	[NiFe]_Group_1h	WP_007904650.1|Ktedonobacter_racemifer|[NiFe]_Group_1h	83.3	0	1082	GCA_019232085.1	d__Bacteria;p__Chloroflexota;c__Ktedonobacteria;o__Ktedonobacterales;f__Ktedonobacteraceae;g__JAFATZ01;s__JAFATZ01 sp019243675	Oligotrophic soil/rock	OS_R	Ktedonobacteraceae	PRJNA687273	SAMN17140341
215975	GC_00002278	GCA_019243675_contigs	187	K06281	hydrogenase large subunit [EC:1.12.99.6]					PF00374.22	Nickel-dependent hydrogenase	MATQVRREAAPTRAPQVVDMSWDPVTRIVGSLGIYTKIDFANRKVLECHSTSSIFRGYSLFMQGKDPRDAHFITSRICGICGDNHATCSVYTQNMAYGIKPPAIGEWILNLGEAAEYMFDHNIFQENLVAVDYCEQMVKETNPGVLDLANRTPAPHAADHGYRTIGDIMRGFNIFTGELYLEGLQVSRYTREKFCLMEGRHVHPSTLYPGGVGTVATVQLFTDYLVRLMRYCEFMKKQIPLHDDLFDFFYQAMPGYEMVGYRRTLLGCWGSYQDPDVCDYQYRTMDKWGDAMFVTPGVIVDNQLVTTKLVDINLHLRILLGSSYYDDWQNERTFVDRDPLGNPVDKHHPWNQTTIPKPQKRDFKGAYSWTMSPRWLDDRTGEHLALDTGGGAFARMMTT…	[NiFe]_Group_1h	WP_007904650.1|Ktedonobacter_racemifer|[NiFe]_Group_1h	83.4	0	1083	GCA_019243675.1	d__Bacteria;p__Chloroflexota;c__Ktedonobacteria;o__Ktedonobacterales;f__Ktedonobacteraceae;g__JAFATZ01;s__JAFATZ01 sp019243675	Oligotrophic soil/rock	OS_R	Ktedonobacteraceae	PRJNA687273	SAMN17140503
215976	GC_00002278	GCA_019245305_contigs	2049							PF00374.22	Nickel-dependent hydrogenase	LHDDLFDFFYQAMPGYEMVGYRRTLLGCWGSYQDPDVCDYQYRTMDKWGDAMFVTPGVIVDNQLVTTKLVDINLHLRILLGSSYYDDWQNERTFVDRDPLGNPVDKHHPWNQTTIPKPQKRDFKGAYSWTMSPRWLDDRTGEHLALDTGGGAFARMMTTALAGYVDLGGYIKATGNSVKIRLPKTATKPEVEFEWKVPKWSNAIERNRARTYFQAYSAAVALHCIDKALAEIHAGRTKTWTDFTVPKDSIGCGFHEAVRGVLSHHLVIENGKIANYHPYPPTPWNGSVRDIYGTPGPYEDSVQNTPIFEENGPDKFKGIDIMRAVRSFDPCLPCGVHMYLGNGKEVNVVHSPTFGRTSL	[NiFe]_Group_1h	WP_007904650.1|Ktedonobacter_racemifer|[NiFe]_Group_1h	83.7	3.44e-239	659	GCA_019245305.1	d__Bacteria;p__Chloroflexota;c__Ktedonobacteria;o__Ktedonobacterales;f__Ktedonobacteraceae;g__JAFATZ01;s__JAFATZ01 sp019243675	Oligotrophic soil/rock	OS_R	Ktedonobacteraceae	PRJNA687273	SAMN17140445
215977	GC_00002278	GCA_019683635_contigs	2450	K06281	hydrogenase large subunit [EC:1.12.99.6]					PF00374.22	Nickel-dependent hydrogenase	MTTEVRRQAAPAEPGQVIEMAWDPITRIVGSLGIYTKIDFKKRQVVECYSTSSIFRGYSIFLKGKDPRDAHFITSRICGICGDNHATCSVYAQNMAYGVKPPALGEWILNLGEAAEYMFDHNIFQENLVGVDFCEQMVRETNPGVWELAQKTEAPHARDHGYRTIADIMRALNPFTGEFYREALQMSRLTREKFCLMEGRHVHPSTLYPGGVGTVATVQLFTDYLVRLMKYVEFMKKVVPLHDDLFDFFYQALPGYEKVGQRRVLLGCWGSFQDPDVCDYDYRTMDKWGRAMFVTPGVVVDGELVTTSLVDINLGIRILLGSSYYEDWENERTFVDRDPLGNPVDQRHPWNQTTIPKPQKRDFKGKYSWVMSPRWYDKRTGQYLALDTGGGPLARLWVT…	[NiFe]_Group_1h	WP_007904650.1|Ktedonobacter_racemifer|[NiFe]_Group_1h	87.9	0	1141	GCA_019683635.1	d__Bacteria;p__Chloroflexota;c__Ktedonobacteria;o__Ktedonobacterales;f__Ktedonobacteraceae;g__Thermogemmatispora;s__Thermogemmatispora sp019683635	Unknown	Other	Ktedonobacteraceae	PRJNA224116	SAMN16273805
215978	GC_00002278	GCA_019683755_contigs	1229	K06281	hydrogenase large subunit [EC:1.12.99.6]					PF00374.22	Nickel-dependent hydrogenase	MTTEVRRQAAPAEPGQLIEMAWDPITRIVGSLGIYTKIDFKKRQVVECYSTSSIFRGYSIFLRGKDPRDAHFITSRICGICGDNHATCSVYAQNMAYGVKPPALGEWILNLGEAAEYMFDHNIFQENLVGVDFCEQMVRETNPGVWELAQKTEAPHAKDHGYRTIADIMRALNPFTGEFYREALQMSRLTREKFCLMEGRHVHPSTLYPGGVGTVATVQLFTDYLVRLMKYVEFMKKVVPLHDDLFDFFYQALPGYEKVGQRRVLLGCWGSFQDPDVCDYDYRTMDKWGRAMFVTPGVVVDGELVTTSLVDINLGIRILLGSSYYEDWENERIFVDRDPLGNPVDRRHPWNQTTIPKPQKRDFKGKYSWVMSPRWYDKRTGQYLALDTGGGPLARLWVT…	[NiFe]_Group_1h	WP_007904650.1|Ktedonobacter_racemifer|[NiFe]_Group_1h	88.4	0	1142	GCA_019683755.1	d__Bacteria;p__Chloroflexota;c__Ktedonobacteria;o__Ktedonobacterales;f__Ktedonobacteraceae;g__Thermogemmatispora;s__Thermogemmatispora sp019683755	Unknown	Other	Ktedonobacteraceae	PRJNA224116	SAMN16273798
215979	GC_00002278	GCA_025928295_contigs	4295	K06281	hydrogenase large subunit [EC:1.12.99.6]					PF00374.22	Nickel-dependent hydrogenase	MATQVRREPGPTPPSQLVEMSWDPITRIVGSLGIYTKIDFSKREVVECHSTSSIFRGYSIFMQGKDPRDSHFITSRICGICGDNHATCSVYTQNMAYGVKPPALGEWILNLGEAAEYMFDHNIFQENLVGVDFCEQMMRETNPGVLELAEKTEAPHARDHGYRTIADIMRSLNPFTGEFYREALQMSRLTREKFCLMEGRHVHPSTLYPGGVGTVATVQLFTDYLVRLLKYVEFMKKVVPLHDDLFDFFYQALPGYERVGQRRILLGCWGSFQNPDVCDYDYRTMEKWGRAMFVTPGIVVDGELVTTNLVDINLGIRILLGSSYYDDWENQRMFVDRDPLGNPIDKHHPWNQTTIPKPQKRNFDGNYSWVMSPRWYDKRTGDHLALDTGGGPIARLWVT…	[NiFe]_Group_1h	WP_007904650.1|Ktedonobacter_racemifer|[NiFe]_Group_1h	87	0	1125	GCA_025928295.1	d__Bacteria;p__Chloroflexota;c__Ktedonobacteria;o__Ktedonobacterales;f__Ktedonobacteraceae;g__JAICIM01;s__JAICIM01 sp025928885	Vegetated soil/rhizosphere	VS_R	Ktedonobacteraceae	PRJNA744024	SAMN20132931
215980	GC_00002278	GCA_025928885_contigs	3107	K06281	hydrogenase large subunit [EC:1.12.99.6]					PF00374.22	Nickel-dependent hydrogenase	MATQVRREPGPTPPSQLVEMSWDPITRIVGSLGIYTKIDFSKREVVECHSTSSIFRGYSIFMQGKDPRDSHFITSRICGICGDNHATCSVYTQNMAYGVKPPALGEWILNLGEAAEYMFDHNIFQENLVGVDFCEQMMRETNPGVLELAEKTEAPHARDHGYRTIADIMRSLNPFTGEFYREALQMSRLTREKFCLMEGRHVHPSTLYPGGVGTVATVQLFTDYLVRLLKYVEFMKKVVPLHDDLFDFFYQALPGYERVGQRRILLGCWGSFQNPDVCDYDYRTMEKWGRAMFVTPGIVVDGELVTTNLVDINLGIRILLGSSYYDDWENQRMFVDRDPLGNPIDKHHPWNQTTIPKPQKRNFDGNYSWVMSPRWYDKRTGDHLALDTGGGPIARLWVT…	[NiFe]_Group_1h	WP_007904650.1|Ktedonobacter_racemifer|[NiFe]_Group_1h	87.1	0	1127	GCA_025928885.1	d__Bacteria;p__Chloroflexota;c__Ktedonobacteria;o__Ktedonobacterales;f__Ktedonobacteraceae;g__JAICIM01;s__JAICIM01 sp025928885	Vegetated soil/rhizosphere	VS_R	Ktedonobacteraceae	PRJNA744024	SAMN20132897
215981	GC_00002278	GCA_025934875_contigs	754							PF00374.22	Nickel-dependent hydrogenase	MATQVRREPGPTPPSQLVEMSWDPITRIVGSLGIYTKIDFSKREVVECHSTSSIFRGYSIFMQGKDPRDSHFITSRICGICGDNHATCSVYTQNMAYGVKPPALGEWILNLGEAAEYMFDHNIFQENLVGVDFCEQMMRETNPGVLELAEKTEAPHARDHGYRTIADIMRSLNPFTGEFYREALQMSRLTREKFCLMEGRHVHPSTLYPGGVGTVATVQLFTDYLVRLLKYVEFMKKVVPLHDDLFDFFYQALPGYEKVGQRRILLGCWGSFQNPDVCDYDYRTMEKWGRAMFVTPGIVVDGELVTTNLVDINLGIRILLGSSYYDDWENQRMFVDRDPLGNPIDKHHPWNQTTIPKPQKRNFDGNYSWVMSPRWYDKRTGDHLA	[NiFe]_Group_1h	WP_007904650.1|Ktedonobacter_racemifer|[NiFe]_Group_1h	87	6.2e-268	733	GCA_025934875.1	d__Bacteria;p__Chloroflexota;c__Ktedonobacteria;o__Ktedonobacterales;f__Ktedonobacteraceae;g__JAICIM01;s__JAICIM01 sp025928885	Vegetated soil/rhizosphere	VS_R	Ktedonobacteraceae	PRJNA744024	SAMN20133106
215982	GC_00002278	GCA_025934875_contigs	5017							PF00374.22	Nickel-dependent hydrogenase	LGNPIDKHHPWNQTTIPKPQKRNFDGNYSWVMSPRWYDKRTGDHLALDTGGGPIARLWVTALAGLVDLGGYIKATGNSVKIRLPKTALKPEVEFEWKIPRWSNAIERDRARTYFQAYSAAVALHCIDKALAEIHAGHTKTWSDFTVPNEAIGCGFHEAVRGVLSHHMVIENKKIANYHPYPPTPWNANPRDIYGTPGPYEDAVQGTPIFEENDRDHFVGIDIMRTVRSFDPCLPCGVHMYLGEGKQVQVVHSPTFGVTLPGSGAAKQDSPTTKDEEKQ	[NiFe]_Group_1h	WP_007904650.1|Ktedonobacter_racemifer|[NiFe]_Group_1h	86.1	7.82e-172	485	GCA_025934875.1	d__Bacteria;p__Chloroflexota;c__Ktedonobacteria;o__Ktedonobacterales;f__Ktedonobacteraceae;g__JAICIM01;s__JAICIM01 sp025928885	Vegetated soil/rhizosphere	VS_R	Ktedonobacteraceae	PRJNA744024	SAMN20133106
215983	GC_00002278	GCA_025936895_contigs	276							PF00374.22	Nickel-dependent hydrogenase	LGEAAEYMFDHNIFQENLVGVDFCEQMMRETNPGVLELAEKTEAPHARDHGYRTIADIMRSLNPFTGEFYREALQMSRLTREKFCLMEGRHVHPSTLYPGGVGTVATVQLFTDYLVRLLKYVEFMKKVVPLHDDLFDFFYQALPGYERVGQRRILLGCWGSFQNPDVCDYDYRTMEKWGRAMFVTPGIVVDGELVTTNLVDINLGIRILLGSSYYDDWENQRMFVDRDPLGNPIDKHHPWNQTTIPKPQKRNFDGNYSWVMSPRWYDKRTGDHLALDTGGGPIARLWVTALAGLVDLGGYIKATGNSVKIRLPKTALKPEVEFEWKIPRWSNAIERDRARTYFQAYSAAVALHCIDKALAEIHAGHTKTWSDFTVPNEAIGCGFHEAVRGVLSHHMVIE…	[NiFe]_Group_1h	WP_007904650.1|Ktedonobacter_racemifer|[NiFe]_Group_1h	87.3	0	924	GCA_025936895.1	d__Bacteria;p__Chloroflexota;c__Ktedonobacteria;o__Ktedonobacterales;f__Ktedonobacteraceae;g__JAICIM01;s__JAICIM01 sp025928885	Vegetated soil/rhizosphere	VS_R	Ktedonobacteraceae	PRJNA744024	SAMN20133005
215984	GC_00002278	GCA_027314585_contigs	242							PF00374.22	Nickel-dependent hydrogenase	MSTQIRREETPAQPPQLVEMSWDPMTRIVGSLGIYTKIDFKQRKIAEAYSTSHIFRGYSLFMQGKDPRDAHFITSRICGICGDNHATCSVYTQNMAYGVKPPPMGEWIINLGEAAEYMFDHNIFQENLVGVDFCEQMVKETNPHVLEVANKTPAPHAADHGYKTIGDIMRSLNPFVGEFYREALHVSRYTREAFCLMEGRHVHPSTLYPGGTGTTATIQIFTDYMVRLMKYVEWMKKVVPMHDDLFDFWYQALPGYEKVGYRRTLLGCWGSFQDPDVCDYDYRTMDKWGRAMFVTPGVVVDGQLVTTSLVDINLGIRILLGSSYYEDWENQRTFVDRDPLGNPVDKRHPWNQTTIPKPQKRDFNNKYSWTMSPRSWIIERHHASRTLRNRRDPSGPQS	[NiFe]_Group_1h	WP_007904650.1|Ktedonobacter_racemifer|[NiFe]_Group_1h	82.6	4.57e-250	689	GCA_027314585.1	d__Bacteria;p__Chloroflexota;c__Ktedonobacteria;o__Ktedonobacterales;f__Ktedonobacteraceae;g__H111-94;s__	Acid mine drainage/polluted soil	AMD_PS	Ktedonobacteraceae	PRJNA834572	SAMN28228241
215985	GC_00002278	GCA_027314585_contigs	3055							PF00374.22	Nickel-dependent hydrogenase	DYLALDTGGGPLARLWATALAGIVNLGVVEATGHSVKIRLPKSALKPAAEFEWKIPQWSNAIERNRARTYFQAYAAAIALHCVEKALAELHAGHTKTWSDFTVPKDAIGCGFHEAVRGVLSHHMVIENGKIANYHPYPPTPWNGSVRDIYGTPGPYEDAVQNTPIFEENGPDSFKGIDIMRAVRSFDPCLPCGVHMYLGEGKELEKVLSPTFGVHE	[NiFe]_Group_1h	WP_007904650.1|Ktedonobacter_racemifer|[NiFe]_Group_1h	87.8	5.49e-141	404	GCA_027314585.1	d__Bacteria;p__Chloroflexota;c__Ktedonobacteria;o__Ktedonobacterales;f__Ktedonobacteraceae;g__H111-94;s__	Acid mine drainage/polluted soil	AMD_PS	Ktedonobacteraceae	PRJNA834572	SAMN28228241
215986	GC_00002278	GCA_902810755_contigs	3700	K06281	hydrogenase large subunit [EC:1.12.99.6]					PF00374.22	Nickel-dependent hydrogenase	MATQVRREERPGPPPQLVEMSWDPITRIVGSLGIYTKIDFQNRYVAECYATSSIFRGYSIFMKGKDPRDAHFITSRICGICGDNHATCSVYTQNMAYGVVPPALGEWILNLGEAAEYMFDHNIFQEDLVAVDFCEQMVKETNPGVLELANKTEAPHAADHGYRTIGDIMRAFNPFTGELYLEALQVSRYTREQFCLMEGRHVHPSTLYAGGVGTVATIQLFTDYLVRLMKYVEWTKKMVPLHDDLFDFFYQALPGYEKVGQRRILMGCWGSFQDPDVCDYDYRTMDKWGRAMFVTPGVVVDGELVTTSLVDINLGIRILLGSSYYQDWENERTYVDRDPLGNPVDKRHPWNQTTIPQPQKRDFNDKYSWVMSPRWYDKRTGDYLALDTGGGPLARLWVT…	[NiFe]_Group_1h	WP_007904650.1|Ktedonobacter_racemifer|[NiFe]_Group_1h	85	0	1111	GCA_902810755.1	d__Bacteria;p__Chloroflexota;c__Ktedonobacteria;o__Ktedonobacterales;f__Ktedonobacteraceae;g__CADDYT01;s__	Geothermal soil/volcanic area	GS_VA	Ktedonobacteraceae	PRJEB36447	SAMEA6606229
215987	GC_00002278	GCA_902812455_contigs	3675	K06281	hydrogenase large subunit [EC:1.12.99.6]					PF00374.22	Nickel-dependent hydrogenase	MATQVRREETPAPPPQLVEMSWDPITRIVGSLGIYTKIDFKQRKVVECHSTSSIFRGYSIFMKGKDPRDAHFITSRICGICGDNHATCSVYTQNMAYGVKPPALGEWILNLGEAAEYMFDHNIFQENLVAVDYCEQMVKETNPGVLEKANKTEAPHAHIHGYRTIGDIMRACNPFTGELYLEGLQMSRLTREKFCLMEGRHVHPSTLYPGGVGTVATIQVFTDYLVRLMKYVEWMKKMVPLHDDLFDFFYQAMPGYEKVGQRRILMGCWGTFQNPDVCDYDYRTMEQWGRAMFVTPGILVDGQLVTTSLVDINLGIRILLGSSYYEDWENERTFVDRDPLGNPVDKRHPWNQTTIPKPQKRDFNGNYSWVMSPRWYDKRTGDYLALDTGGGPLPRLWVT…	[NiFe]_Group_1h	WP_007904650.1|Ktedonobacter_racemifer|[NiFe]_Group_1h	85.2	0	1107	GCA_902812455.1	d__Bacteria;p__Chloroflexota;c__Ktedonobacteria;o__Ktedonobacterales;f__Ktedonobacteraceae;g__CADDZH01;s__	Geothermal soil/volcanic area	GS_VA	Ktedonobacteraceae	PRJEB36447	SAMEA6606256
215988	GC_00002278	Warr_Ktedo_bin11_contigs	4035	K06281	hydrogenase large subunit [EC:1.12.99.6]					PF00374.22	Nickel-dependent hydrogenase	MSTQVRQEGSPKEAPQLVEMSWDPMTRIVGSLGIYTKIDFKGRKIAECHSSSHIFRGYSIFMKGKDPRDAHFITSRICGICGDNHATCSVYTQNMAYGVKPPAMGEWIINLGEAAEYMFDHNIFQENLVGVDFCEQMVKETNPRVLELANKTPCPHEADHGYKTIGDIMRSLNPFVGEFYREALHVSRYTREAFCLMEGRHVHPSTLYPGGTGTTATVQIFTDYLVRLMKYVEFMKKVVPMHDDLFDFWYQALPGYEMVGYRRTLLGCWGSFQDPDVCDYDYRTMDKWGRAMFVTPGVVVDGQLVTTSLVDINLGIRILLGSSYYEDWDNQRTFVDRDPLGNPVDKRHPWNQTTIPKPQKRDFSDKYSWTMSPRWFDKRTGDYLALDTGGGPLARLWTT…	[NiFe]_Group_1h	WP_007904650.1|Ktedonobacter_racemifer|[NiFe]_Group_1h	83.2	0	1083	Warr_Ktedo_bin11	d__Bacteria;p__Chloroflexota;c__Ktedonobacteria;o__Ktedonobacterales;f__Ktedonobacteraceae;g__JBBPYR01;s__	Cave	Cave	Ktedonobacteraceae	PRJNA255918	SAMN02929681
215989	GC_00002278	Warr_Ktedo_bin6_contigs	3575							PF00374.22	Nickel-dependent hydrogenase	MSTQVRREETPAKPSELVEMSWDPMTRIVGSLGIYTKIDFKQRRVAECFSSSHIFRGYSLFMQGKDPRDAHFITSRICGICGDNHATCSCYAQNMAYGVKPPALGEWIVNLGEAAEYMFDHNIFQENLVGVDYCEQMVKETNPGVLELANKTPCPHAADHGYRTIGDIMRSLNPFVGEFYREALHVSRYTREAFCLMEGRHVHPSTLYPGGVGTVATVQLFTDYLVRLMKYVEFMKKVVPMHDDLFDFFYQALPGYEMVGYRQTLLGCWGSWQDPDVCDYDYRTMEKWGRAMFVTPGVIVDGKLVTTSLVDINLGIRILLGSSYYDDWDNERTFVDRDPLGNPVDKRHPWNQTTIPKPQKRDFKNKYSWTMSPRWYDKNTGKYLALDTGGGPIARLWST…	[NiFe]_Group_1h	WP_007904650.1|Ktedonobacter_racemifer|[NiFe]_Group_1h	84.1	0	904	Warr_Ktedo_bin6	d__Bacteria;p__Chloroflexota;c__Ktedonobacteria;o__Ktedonobacterales;f__Ktedonobacteraceae;g__UBA11361;s__	Cave	Cave	Ktedonobacteraceae	PRJNA255918	SAMN02929681
215990	GC_00002278	Warr_Ktedo_bin6_contigs	1305							PF00374.22	Nickel-dependent hydrogenase	AIGCGFHEAVRGVLSHHLVIENGKIANYHPYPPTPWNGSVRDIYGTPGPYEDAVQNTPIFEENGPDKFKGIDIMRAVRSFDPCLPCGVHMYLGEGKELQKVLSPTFGVHE	[NiFe]_Group_1h	WP_007904650.1|Ktedonobacter_racemifer|[NiFe]_Group_1h	94.4	2.8e-72	222	Warr_Ktedo_bin6	d__Bacteria;p__Chloroflexota;c__Ktedonobacteria;o__Ktedonobacterales;f__Ktedonobacteraceae;g__UBA11361;s__	Cave	Cave	Ktedonobacteraceae	PRJNA255918	SAMN02929681
411288	GC_00014573	GCA_014896635_contigs	922	K06281	hydrogenase large subunit [EC:1.12.99.6]					PF00374.22	Nickel-dependent hydrogenase	MTRIAIDPVTRIEGHLRIEVEVQDGQVTDAWSSGTMFRGIELILRNRDPRDAWVFAQRICGVCTTVHALSSVRAVENALGITIPDNARLIRNLIAGALLVHDHVVHFYHLHALDWVDVTLALKADPGATATLAQSISAWPKSSRSYFQGIQNRLKTFVDSGQLGLFANGYWGHSAYKLPPEANLLAVAHYLEALDWQKDFIRIHAILGGKNPHPQSYLVGGMATALNPDNESTINADRLSLLAQLIQRGQEFVSQVYLPDVLAIASFYKDWAKIGGGLGNYMSYGDYGSDVQESPQTYFFPRGLILDKNLSQILPVDHQQVAEYVTHSWYSYSGGDNVGLHPWKGETKPNYTGPQPPYEFLNTDGKYSWLKSPRYNEHAVEVGPLSRMLIAYATGKPYV…	[NiFe]_Group_1f	WP_011957045.1|Roseiflexus_sp._RS-1|[NiFe]_Group_1f	66	2.17e-298	817	GCA_014896635.1	d__Bacteria;p__Chloroflexota;c__Ktedonobacteria;o__Ktedonobacterales;f__Ktedonobacteraceae;g__Bu33;s__	Geothermal soil/volcanic area	GS_VA	Ktedonobacteraceae	PRJNA663466	SAMN16133746
411289	GC_00014573	GCA_021323855_contigs	1766	K06281	hydrogenase large subunit [EC:1.12.99.6]					PF00374.22	Nickel-dependent hydrogenase	MRIAIDPITRIEGHLRIEVEVQDGRVTDAWSSGTMFRGIEMILRHRDPRDAWVFAQRICGVCTTVHALASVRAVENALGITIPDNARLVRDLIAGAQLVQDHVVHFYHLHALDWVDVTLALKADPGATATLAQSISLWPKSSKTYFKGVQDRLQAFVNTGQLGIFANGYWGHPAYVLPPEVNLLGVAHYLEALDWQRDFIRIHAILGGKNPHPQSYLVGGMATALNPNNEATVNADRLSLLAQLLQRGQDFVAQVYLPDVLAIASFYKDWSALGSGLGNYMAYGDYPSDNKNRPDTFFFPGGLILSQNLTAVQAVDQHQVSEYVTHSWYNYAAGDATGLHPWQGETAPKFTGPQPPYDFLLVDGKYSWLKAPRYAGHAVEVGPLARMLLAYAQDDAAVQ…	[NiFe]_Group_1f	WP_026441619.1|Acidobacterium_sp._PMMR2|[NiFe]_Group_1f	66.7	6.2e-298	816	GCA_021323855.1	d__Bacteria;p__Chloroflexota;c__Ktedonobacteria;o__Ktedonobacterales;f__JADMIN01;g__JAJPKE01;s__JAJPKE01 sp021323855	Geothermal soil/volcanic area	GS_VA	JADMIN01	PRJNA526826	SAMN11116459
411290	GC_00014573	GCA_027307065_contigs	1420	K06281	hydrogenase large subunit [EC:1.12.99.6]					PF00374.22	Nickel-dependent hydrogenase	MKIAIDPVTRIEGHLRIEIEVQNGVVTDAWSSGTMFRGIELILKDRDPRDAWVFAQRICGVCTTVHALSSVRAVENALGITIPDNARLIRDLIAGAQLVQDHVVHFYHLHALDWVDVTLALKADPGATATLAQSLSVWPKSTRSYFKGVQDRLKAFVNAGQLGIFANGYWGHPAYKLPPEANLLGVAHYLEALDWQRDFIRIHAILGGKNPHPQSYLVGGMATAINPDDMSKINADRISLLQQLIQRGDDFVNQVYIPDLLAIASFYKDWAAIGGGLGSYMAYGDYGNDVREQAETYFFPNGLILAKDLSTTLPVDHHQVAEYITHSWYSYAEGNDTGLHPWKGETAPNFTGPQPPYDFLNTDGKYSWLKSPRYDTHAVEVGPLARTLIAYVQGKPDVK…	[NiFe]_Group_1f	WP_011957045.1|Roseiflexus_sp._RS-1|[NiFe]_Group_1f	65.6	5.67e-296	811	GCA_027307065.1	d__Bacteria;p__Chloroflexota;c__Ktedonobacteria;o__Ktedonobacterales;f__JADMIN01;g__DAHUXT01;s__DAHUXT01 sp027307065	Acid mine drainage/polluted soil	AMD_PS	JADMIN01	PRJNA834572	SAMN28228167
411291	GC_00014573	GCA_027451525_contigs	1737	K06281	hydrogenase large subunit [EC:1.12.99.6]					PF00374.22	Nickel-dependent hydrogenase	MTRIAIDPITRIEGHLRIEVEVQDGVVTDAWSSGTMFRGIEMILRDRDPRDAWVFAQRICGVCTTVHALASVRSVESALNITIPDNARLIRDLIAGSLLVQDHVIHFYHLHALDWVDVTSALKADPGKTSTLAQSISTWPKSSRTYFKGVQDRLSAFVNTGQLGLFANGYWGHPAYKLPPEANLLGVAHYLEALDWQRDFIRIHAILGGKNPHPQSYLVGGMATALNPDNESTINADRLSLLAQLIQRGQDFVSQVYVPDVIAIGSFYKDWAKIGAGLGNYMAYGDYGTDVHNLPSTFFLPGGLILQHDLSTIQPVDQQKVAEYVAHSWYDYNEGDQAALHPWKGETQPNFTGPQPPFEFLDTNNKYSWLKAPRYDGHAVEVGPLARMLLAYAQGKSYV…	[NiFe]_Group_1f	WP_012121625.1|Roseiflexus_castenholzii|[NiFe]_Group_1f	65.7	1.96e-294	807	GCA_027451525.1	d__Bacteria;p__Chloroflexota;c__Ktedonobacteria;o__Ktedonobacterales;f__Ktedonobacteraceae;g__DTNP01;s__DTNP01 sp027451525	Acid mine drainage/polluted soil	AMD_PS	Ktedonobacteraceae	PRJNA834572	SAMN28929029
411292	GC_00014573	GCA_027459705_contigs	541	K06281	hydrogenase large subunit [EC:1.12.99.6]					PF00374.22	Nickel-dependent hydrogenase	MKIAIDPVTRIEGHLRIEVEVQDGIVSNAWSSGTMFRGIEMILRDRDPRDAWVFAQRICGVCTTVHALASVRAVENALGIVIPDNARLIRNLIAGALNVQDHIVHFYHLHALDWVDITLALKADPVATSTLAQSISNYPKSSATYFKGVQDKLTAFVNTGQLGIFANGYWGHPAYVLPPEANLMAVAHYLEALDFQRDFIRIHAILGGKNPHPQSYLVGGMATAINPNDMSTLNADRLSLIAQLIQRGQDFVDQVYLPDVLAIASFYKDWGAIGQGLGNYMAYGDYGTDTQELADTYYLPNGLLTNRDLTSVADVSQDQVAEFIAHSWYTYQEGDNAGLHPYKGETNPKYTGPTPPFDFLNTDSKYSWLKSPRYNGQAVEVGPLARMLIAYVRGKDYVK…	[NiFe]_Group_1f	WP_011957045.1|Roseiflexus_sp._RS-1|[NiFe]_Group_1f	64	2.53e-236	656	GCA_027459705.1	d__Bacteria;p__Chloroflexota;c__Ktedonobacteria;o__Ktedonobacterales;f__JACDGC01;g__DAIDHM01;s__DAIDHM01 sp027459705	Acid mine drainage/polluted soil	AMD_PS	JACDGC01	PRJNA834572	SAMN28928984
411293	GC_00014573	GCA_902810755_contigs	4956	K06281	hydrogenase large subunit [EC:1.12.99.6]					PF00374.22	Nickel-dependent hydrogenase	MTRIAIDPVTRIEGHLRIEVEVQDGQVTDAWSSGTMFRGIELILRNRDPRDAWVFAQRICGVCTTVHALSSVRAVENALGITIPDNARLIRNLIAGALLVHDHVVHFYHLHALDWVDVTLALKADPGATATLAQSISAWPKSSRSYFQGIQNRLKTFVDSGQLGLFANGYWGHSAYKLPPEANLLAVAHYLEALDWQKDFIRIHAILGGKNPHPQSYLVGGMATALNPDNESTINADRLSLLAQLIQRGQEFVSQVYLPDVLAIASFYKDWAKIGGGLGNYMSYGDYGSDVQESPQTYFFPRGLILDKNLSQILPVDHQQVAEYVTHSWYSYSGGDNVGLHPWKGETKPNYTGPQPPYEFLNTDGKYSWLKSPRYNEHAVEVGPLSRMLIAYATGKPYV…	[NiFe]_Group_1f	WP_011957045.1|Roseiflexus_sp._RS-1|[NiFe]_Group_1f	66	2.17e-298	817	GCA_902810755.1	d__Bacteria;p__Chloroflexota;c__Ktedonobacteria;o__Ktedonobacterales;f__Ktedonobacteraceae;g__CADDYT01;s__	Geothermal soil/volcanic area	GS_VA	Ktedonobacteraceae	PRJEB36447	SAMEA6606229
422948	GC_00016658	Ay302_Ktedo_bin23_contigs	3017	K06281	hydrogenase large subunit [EC:1.12.99.6]					PF00374.22	Nickel-dependent hydrogenase	MCFKNLPIEFDEHGKAYLREGVRDPYTYQTRSIDEQADKIRDLLARNGHIKSVDFDPVTRVAGALAFHSVVDLNERRVLETNSMATLFRGYEIILKGRDPRDAAFISSRACGVCGGVHSTTSALALEMAFPVVPPPLGIAVRNLLLALEFWYDNPLHLFLLAGPDYSQAIVETTNPEIWEKAKTTSAPHAGVHGYRTIGAIMTDLNPLTGALYLEGLQMTRIAREAYVLVGAKYPHPETVIPGGMSTTVNISTFNEIFSRLSQLFDYCKKTVGIWDDVCDFFYDVNAEYKKVGSRPANLIDPGMWDDPFAYDASYEHCNEWGERRWATPGVIVDGELVTTKLQALNIGIEEFVEHSYYQSWDGARFRTDPAGNPISPYHMWNKETRPQPSGQNWREKYS…	[NiFe]_Group_1l	WP_119066980.1|Rubrobacter_indioceani|[NiFe]_Group_1l	63.1	0	894	Ay302_Ktedo_bin23	d__Bacteria;p__Chloroflexota;c__Ktedonobacteria;o__Ktedonobacterales;f__Ktedonobacteraceae;g__;s__	Cave	Cave	Ktedonobacteraceae
422949	GC_00016658	GCA_021828635_contigs	3523	K06281	hydrogenase large subunit [EC:1.12.99.6]					PF00374.22	Nickel-dependent hydrogenase	MCFKNLPIEFDEQGRAHLREGIRNPYTYETRELATQEDKLRELLAKNGYIKSVDFDPVTRVAGALSFHSVVDLKERKVMSANSMATLFRGYEIILKGRDPRDAIFISSRACGVCGGVHATVAAETMEMAFGVQPPPLGIVVRNMLLALEYLYDHPLHLFLLAGPDYSQALVGATNPELLARAQKTAAPGANTHGYATIGSLMEDMNPLTGSLYLEALHMTRVAREAYVLLGAKYPHPETIVPGGMSTTISLQSFNEVYTRLAQFFDYGKKTVAIWDDLTEFFFDANPLYRQVGSRPKNMIDTGVWDDPEAYDASYARMNEWGERRWSTPGVIRDGELVTTHLQDINIGMEEFIEHSYYENWDGHRFKTDPLGAPLSPYHAWNKETKPKPGGQSWKERYS…	[NiFe]_Group_1l	WP_012813797.1|Robiginitalea_biformata|[NiFe]_Group_1l	65.9	0	903	GCA_021828635.1	d__Bacteria;p__Chloroflexota;c__Ktedonobacteria;o__Ktedonobacterales;f__Ktedonobacteraceae;g__H111-94;s__	Acid mine drainage/polluted soil	AMD_PS	Ktedonobacteraceae	PRJNA666025	SAMN20843457
422950	GC_00016658	GCA_027326785_contigs	3455	K06281	hydrogenase large subunit [EC:1.12.99.6]					PF00374.22	Nickel-dependent hydrogenase	MCFKNLPIEFDEQGRAHLREGIRNPYTYETRELATQEDKLRELLAKNGYIKSVDFDPVTRVAGALSFHSVVDLKERKVMSANSMATLFRGYEIILKGRDPRDAIFISSRACGVCGGVHATVAAETMEMAFGVQPPPLGIVVRNMLLALEYLYDHPLHLFLLAGPDYSQALVGATNPELLARAQKTAAPGANTHGYATIGSLMEDMNPLTGSLYLEALHMTRVAREAYVLLGAKYPHPETIVPGGMSTTISLQSFNEVYTRLAQFFDYGKKTVAIWDDLTEFFFDANPLYRQVGSRPKNMIDTGVWDDPEAYDASYARMNEWGERRWSTPGVIRDGELVTTHLQDINIGMEEFIEHSYYENWDGHRFKTDPLGAPLSPYHAWNKETKPKPGGQSWKERYS…	[NiFe]_Group_1l	WP_012813797.1|Robiginitalea_biformata|[NiFe]_Group_1l	65.9	0	903	GCA_027326785.1	d__Bacteria;p__Chloroflexota;c__Ktedonobacteria;o__Ktedonobacterales;f__Ktedonobacteraceae;g__H111-94;s__	Acid mine drainage/polluted soil	AMD_PS	Ktedonobacteraceae	PRJNA834572	SAMN28228158
422951	GC_00016658	GCA_902812455_contigs	3683	K06281	hydrogenase large subunit [EC:1.12.99.6]					PF00374.22	Nickel-dependent hydrogenase	MCFKNLPIEFDENGKAHLREGVRDPYAYQTRSLDEQADRIKDLLARNGHIKSVDFDPVTRIAGALAFHSVVDLNERRVLETNSMATLFRGYEVILKGRDPRDAAFISSRACGVCGGVHSTTSSLAMEMAFPVVPPPLGITVRNLLLALEFWYDNPLHLFLLAGPDYSQAIVETTNPEIWEKAKTTPAPHADVHGYKTIGEIMTELNPLTGTLYLEGLQMTRVAREAYVLIGGKYPHPETVIPGGMTTTVSISSFNEIYSRLYQLFDYCKKTVGIWDDICDFFYDVNPEYKKVGMRPANLIDSGIWDDPFAYDASYEHCNEWGERRWATPGVIVEGELVTTKLQTLNIGVEEFVEHSFYETWNAAHPRFRTDPAGNPISPFHMWNKETKPQPIGQNWREK…	[NiFe]_Group_1l	WP_119066980.1|Rubrobacter_indioceani|[NiFe]_Group_1l	62.8	0	884	GCA_902812455.1	d__Bacteria;p__Chloroflexota;c__Ktedonobacteria;o__Ktedonobacterales;f__Ktedonobacteraceae;g__CADDZH01;s__	Geothermal soil/volcanic area	GS_VA	Ktedonobacteraceae	PRJEB36447	SAMEA6606256
422952	GC_00016658	Warr_Ktedo_bin6_contigs	1171	K06281	hydrogenase large subunit [EC:1.12.99.6]					PF00374.22	Nickel-dependent hydrogenase	MCFKNLPIEFDEQGRAYLREGVRNPYTYDTKSLATEEDRLHELLRKNGHIKTANFDPVTRVAGALSFHTIVDLKDRKVLSANSMATLFRGYEVILKGRDPRDAIFISSRACGVCGGVHATVASEAMEMAFGLVPPPLGIIVRNMLLALEYLYDHPLHLFLLAGPDYSQAIVETSNPELLARARQTLAPGANFHGYSTIGALMEDMNPLTGALYLEALHMTRVAREAYVLLGAKYPHPETIVPGGVSTTVNLHVFNEIYTRLAQFFDYSRKVVAIWDDLTEFFYDANPLYRQVGSRAKNLIDLGVWDDPDAYDASYAHLNDWGEKRWATPGVIRDGELITTRLQDINIGMEEFVEHSYYENWDGHRFKTDPLGAPLSPHHAWNKDTKPRPGGTNWKERYT…	[NiFe]_Group_1l	WP_012813797.1|Robiginitalea_biformata|[NiFe]_Group_1l	63.9	0	887	Warr_Ktedo_bin6	d__Bacteria;p__Chloroflexota;c__Ktedonobacteria;o__Ktedonobacterales;f__Ktedonobacteraceae;g__UBA11361;s__	Cave	Cave	Ktedonobacteraceae	PRJNA255918	SAMN02929681
