# Supplementary material for: Genomic evidence for aerotrophy as a defining trait of Ktedonobacteria inhabiting silica-rich oligotrophic caves
Source: ISME Commun. 2026 Jun 22;6(1):ycag175. doi: 10.1093/ismeco/ycag175 (PMC13374853; doi:10.1093/ismeco/ycag175)
Supplement: Supplementary_material_ycag175 [file supplementary_material_ycag175.zip › Table_S5_rev_ycag175.xlsx]

## Sheet: Table S5
Table S5. Gene encoding carbohydrate-active enzymes detected in cave Ktedonobacteria inhabiting Imawarì Yeutà, Warren, and Monte Cristo caves
Gene ID in genome (genome_name + gene_id)	CAZy EC number	HMMER annotation	dbCAN-sub annotation	DIAMOND	Signal peptide	Number of tools1	CAZy family	Substrate2	Activity
Ay302_Ktedo_bin17_contigs_1183	3.2.1.78	GH5_40(71-355)	GH5_e171	GH5	N	3	GH5	Amorphous Cellulose	Amorphous Cellulose Backbone Cleavage
Ay302_Ktedo_bin17_contigs_1183	3.2.1.78	GH5_40(71-355)	GH5_e171	GH5	N	3	GH5	Amorphous Cellulose	Amorphous Cellulose Oligo Cleavage
Ay302_Ktedo_bin17_contigs_1183	3.2.1.78	GH5_40(71-355)	GH5_e171	GH5	N	3	GH5	Xyloglucan	Xyloglucan Backbone Cleavage (Hemicellulose)
Ay302_Ktedo_bin17_contigs_1183	3.2.1.78	GH5_40(71-355)	GH5_e171	GH5	N	3	GH5	Chitin	Chitin Oligo Cleavage
Ay302_Ktedo_bin17_contigs_1183	3.2.1.78	GH5_40(71-355)	GH5_e171	GH5	N	3	GH5	Mixed-Linkage glucans	Mixed-Linkage glucans Backbone Cleavage (Hemicellulose)
Ay302_Ktedo_bin17_contigs_1183	3.2.1.78	GH5_40(71-355)	GH5_e171	GH5	N	3	GH5	Xylans	Xylan Backbone Cleavage (Hemicellulose)
Ay302_Ktedo_bin17_contigs_1183	3.2.1.78	GH5_40(71-355)	GH5_e171	GH5	N	3	GH5	Beta-mannan	Beta-mannan Backbone Cleavage (Hemicellulose)
Ay302_Ktedo_bin17_contigs_1191	-	GH133(395-773)	GH133_e2	GH133	N	3	GH133	Starch	Starch Oligo Cleavage
Ay302_Ktedo_bin17_contigs_1871	-	GH57_1(14-362)	GH57_e9	GH57_1	N	3	GH57	Starch	Starch Backbone Cleavage
Ay302_Ktedo_bin17_contigs_2205	2.4.1.18	GH13_9(219-518)	CBM48_e2+GH13_e200	CBM48+GH13_9	N	3	GH13	Starch	Starch Backbone Cleavage
Ay302_Ktedo_bin17_contigs_2533	-	GH99(92-350)	GH99_e6	GH99	Y(1-41)	3	GH99	Alpha-mannan	Alpha-mannan Backbone Cleavage (Hemicellulose)
Ay302_Ktedo_bin17_contigs_2713	3.2.1.1	GH57_6(51-320)	GH57_e36	GH57_6	N	3	GH57	Starch	Starch Backbone Cleavage
Ay302_Ktedo_bin17_contigs_3297	3.2.1.78	GH5_40(52-334)	GH5_e171	CBM2+GH5_40	N	3	GH5	Amorphous Cellulose	Amorphous Cellulose Backbone Cleavage
Ay302_Ktedo_bin17_contigs_3297	3.2.1.78	GH5_40(52-334)	GH5_e171	CBM2+GH5_40	N	3	GH5	Amorphous Cellulose	Amorphous Cellulose Oligo Cleavage
Ay302_Ktedo_bin17_contigs_3297	3.2.1.78	GH5_40(52-334)	GH5_e171	CBM2+GH5_40	N	3	GH5	Xyloglucan	Xyloglucan Backbone Cleavage (Hemicellulose)
Ay302_Ktedo_bin17_contigs_3297	3.2.1.78	GH5_40(52-334)	GH5_e171	CBM2+GH5_40	N	3	GH5	Chitin	Chitin Oligo Cleavage
Ay302_Ktedo_bin17_contigs_3297	3.2.1.78	GH5_40(52-334)	GH5_e171	CBM2+GH5_40	N	3	GH5	Mixed-Linkage glucans	Mixed-Linkage glucans Backbone Cleavage (Hemicellulose)
Ay302_Ktedo_bin17_contigs_3297	3.2.1.78	GH5_40(52-334)	GH5_e171	CBM2+GH5_40	N	3	GH5	Xylans	Xylan Backbone Cleavage (Hemicellulose)
Ay302_Ktedo_bin17_contigs_3297	3.2.1.78	GH5_40(52-334)	GH5_e171	CBM2+GH5_40	N	3	GH5	Beta-mannan	Beta-mannan Backbone Cleavage (Hemicellulose)
Ay302_Ktedo_bin17_contigs_3466	-	GH15(279-646)	GH15_e52	GH15	N	3	GH15	Starch	Starch Oligo Cleavage
Ay302_Ktedo_bin17_contigs_3693	-	GH15(265-578)	GH15_e14	GH15	N	3	GH15	Starch	Starch Oligo Cleavage
Ay302_Ktedo_bin17_contigs_782	-	GH1(10-433)	GH1_e74	GH1	N	3	GH1	Amorphous Cellulose	Amorphous Cellulose Oligo Cleavage
Ay302_Ktedo_bin17_contigs_782	-	GH1(10-433)	GH1_e74	GH1	N	3	GH1	Beta-galactan (pectic galactan)	Beta-galactan (pectic galactan) Oligo Cleavage
Ay302_Ktedo_bin17_contigs_782	-	GH1(10-433)	GH1_e74	GH1	N	3	GH1	Mixed-Linkage glucans	Mixed-Linkage glucans Oligo Cleavage (Hemicellulose)
Ay302_Ktedo_bin21_contigs_2130	-	GH4(4-181)	GH4_e10	GH4	N	3	GH4	Pectin	Pectin Oligo Cleavage
Ay302_Ktedo_bin21_contigs_2130	-	GH4(4-181)	GH4_e10	GH4	N	3	GH4	Alpha-galactans	Alpha-galactans Oligo Cleavage
Ay302_Ktedo_bin21_contigs_2320	-	GH57_1(15-356)	GH57_e9	GH57_1	N	3	GH57	Starch	Starch Backbone Cleavage
Ay302_Ktedo_bin21_contigs_2612	-	GH133(428-564)	GH133_e2	GH133	N	3	GH133	Starch	Starch Oligo Cleavage
Ay302_Ktedo_bin21_contigs_3133	-	GH20(175-495)	GH20_e106	GH20	N	3	GH20	Chitin	Chitin Oligo Cleavage
Ay302_Ktedo_bin21_contigs_3325	3.2.1.28	GH15(1-156)	GH15_e22	GH176	Y(1-67)	3	GH15	Starch	Starch Oligo Cleavage
Ay302_Ktedo_bin21_contigs_3513	-	GH15(268-635)	GH15_e14	GH15	N	3	GH15	Starch	Starch Oligo Cleavage
Ay302_Ktedo_bin21_contigs_397	3.2.1.20|3.2.1.10	GH13_23(31-376)	GH13_e182	GH13_23	N	3	GH13	Starch	Starch Backbone Cleavage
Ay302_Ktedo_bin21_contigs_4450	3.2.1.24	GH38(175-435)	GH38_e18	GH38	N	3	GH38	Alpha-mannan	Alpha-mannan Oligo Cleavage (Hemicellulose)
Ay302_Ktedo_bin21_contigs_4637	-	GH3(182-406)	GH3_e178	GH3	N	3	GH3	Amorphous Cellulose	Amorphous Cellulose Oligo Cleavage
Ay302_Ktedo_bin21_contigs_4637	-	GH3(182-406)	GH3_e178	GH3	N	3	GH3	Chitin	Chitin Oligo Cleavage
Ay302_Ktedo_bin21_contigs_4637	-	GH3(182-406)	GH3_e178	GH3	N	3	GH3	Mixed-Linkage glucans	Mixed-Linkage glucans Oligo Cleavage (Hemicellulose)
Ay302_Ktedo_bin21_contigs_4637	-	GH3(182-406)	GH3_e178	GH3	N	3	GH3	Xylans	Xylan Oligo Cleavage (Hemicellulose)
Ay302_Ktedo_bin21_contigs_4637	-	GH3(182-406)	GH3_e178	GH3	N	3	GH3	Arabinan	Arabinan Oligo Cleavage
Ay302_Ktedo_bin21_contigs_4881	-	GH133(216-568)	GH133_e2	GH133	N	3	GH133	Starch	Starch Oligo Cleavage
Ay302_Ktedo_bin21_contigs_4968	3.2.1.20|3.2.1.10	GH13_23(31-375)	GH13_e182	GH13_23	N	3	GH13	Starch	Starch Backbone Cleavage
Ay302_Ktedo_bin21_contigs_816	3.2.1.1	GH57_6(51-319)	GH57_e36	GH57_6	N	3	GH57	Starch	Starch Backbone Cleavage
Ay302_Ktedo_bin23_contigs_1279	3.2.1.24	GH38(291-552)	GH38_e18	GH38	N	3	GH38	Alpha-mannan	Alpha-mannan Oligo Cleavage (Hemicellulose)
Ay302_Ktedo_bin23_contigs_1371	-	GH1(8-430)	GH1_e74	GH1	N	3	GH1	Amorphous Cellulose	Amorphous Cellulose Oligo Cleavage
Ay302_Ktedo_bin23_contigs_1371	-	GH1(8-430)	GH1_e74	GH1	N	3	GH1	Beta-galactan (pectic galactan)	Beta-galactan (pectic galactan) Oligo Cleavage
Ay302_Ktedo_bin23_contigs_1371	-	GH1(8-430)	GH1_e74	GH1	N	3	GH1	Mixed-Linkage glucans	Mixed-Linkage glucans Oligo Cleavage (Hemicellulose)
Ay302_Ktedo_bin23_contigs_1530	-	GH99(8-275)	GH99_e6	GH99	N	3	GH99	Alpha-mannan	Alpha-mannan Backbone Cleavage (Hemicellulose)
Ay302_Ktedo_bin23_contigs_1894	3.2.1.-	GH38(6-287)	GH38_e12	GH38	N	3	GH38	Alpha-mannan	Alpha-mannan Oligo Cleavage (Hemicellulose)
Ay302_Ktedo_bin23_contigs_2346	-	GH15(267-634)	GH15_e14	GH15	N	3	GH15	Starch	Starch Oligo Cleavage
Ay302_Ktedo_bin23_contigs_2660	-	GH4(4-181)	GH4_e10	GH4	N	3	GH4	Pectin	Pectin Oligo Cleavage
Ay302_Ktedo_bin23_contigs_2660	-	GH4(4-181)	GH4_e10	GH4	N	3	GH4	Alpha-galactans	Alpha-galactans Oligo Cleavage
Ay302_Ktedo_bin23_contigs_2723	3.2.1.20|3.2.1.10	GH13_23(31-376)	GH13_e182	GH13_23	N	3	GH13	Starch	Starch Backbone Cleavage
Ay302_Ktedo_bin23_contigs_313	3.2.1.1	GH57_6(96-364)	GH57_e36	GH57_6	N	3	GH57	Starch	Starch Backbone Cleavage
Ay302_Ktedo_bin23_contigs_389	2.4.1.18	GH13_9(208-508)	CBM48_e2+GH13_e200	CBM48+GH13_9	N	3	GH13	Starch	Starch Backbone Cleavage
Ay302_Ktedo_bin23_contigs_4127	3.2.1.23	GH42(14-381)	GH42_e34	GH42	N	3	GH42	Beta-galactan (pectic galactan)	Beta-galactan (pectic galactan) Oligo Cleavage
Ay302_Ktedo_bin23_contigs_4353	3.2.1.21|3.2.1.126|3.2.1.37	GH3(31-245)	GH3_e175	GH3	N	3	GH3	Amorphous Cellulose	Amorphous Cellulose Oligo Cleavage
Ay302_Ktedo_bin23_contigs_4353	3.2.1.21|3.2.1.126|3.2.1.37	GH3(31-245)	GH3_e175	GH3	N	3	GH3	Chitin	Chitin Oligo Cleavage
Ay302_Ktedo_bin23_contigs_4353	3.2.1.21|3.2.1.126|3.2.1.37	GH3(31-245)	GH3_e175	GH3	N	3	GH3	Mixed-Linkage glucans	Mixed-Linkage glucans Oligo Cleavage (Hemicellulose)
Ay302_Ktedo_bin23_contigs_4353	3.2.1.21|3.2.1.126|3.2.1.37	GH3(31-245)	GH3_e175	GH3	N	3	GH3	Xylans	Xylan Oligo Cleavage (Hemicellulose)
Ay302_Ktedo_bin23_contigs_4353	3.2.1.21|3.2.1.126|3.2.1.37	GH3(31-245)	GH3_e175	GH3	N	3	GH3	Arabinan	Arabinan Oligo Cleavage
Ay302_Ktedo_bin23_contigs_482	-	GH127(16-531)	GH127_e1	GH127	N	3	GH127	Arabinose cleavage	Arabinose Oligo cleavage
Ay302_Ktedo_bin23_contigs_4983	-	GH133(351-703)	GH133_e2	GH133	N	3	GH133	Starch	Starch Oligo Cleavage
Ay302_Ktedo_bin23_contigs_5175	-	GH133(487-902)	GH133_e2	GH133	N	3	GH133	Starch	Starch Oligo Cleavage
Ay302_Ktedo_bin23_contigs_5224	-	GH57_1(15-372)	GH57_e9	GH57_1	N	3	GH57	Starch	Starch Backbone Cleavage
Ay302_Ktedo_bin23_contigs_552	-	GH31_1(209-669)	GH31_e34	GH31_1	N	3	GH31	Mucin	Mucin Oligo Cleavage
Ay302_Ktedo_bin23_contigs_552	-	GH31_1(209-669)	GH31_e34	GH31_1	N	3	GH31	Xyloglucan	Xyloglucan Oligo Cleavage (Hemicellulose)
Ay302_Ktedo_bin23_contigs_552	-	GH31_1(209-669)	GH31_e34	GH31_1	N	3	GH31	Alpha-galactans	Alpha-galactans Oligo Cleavage
Ay302_Ktedo_bin23_contigs_552	-	GH31_1(209-669)	GH31_e34	GH31_1	N	3	GH31	Xylans	Xylan Oligo Cleavage (Hemicellulose)
Ay302_Ktedo_bin23_contigs_5927	3.2.1.23	GH42(14-356)	GH42_e34	GH42	N	3	GH42	Beta-galactan (pectic galactan)	Beta-galactan (pectic galactan) Oligo Cleavage
Ay302_Ktedo_bin23_contigs_6099	3.2.1.20|3.2.1.10	GH13_23(30-368)	GH13_e182	GH13_23	N	3	GH13	Starch	Starch Backbone Cleavage
Ay302_Ktedo_bin23_contigs_639	3.2.1.106|3.2.1.-	GH63(436-882)	GH63_e12	GH0	N	3	GH63	Alpha-mannan	Alpha-mannan Oligo Cleavage (Hemicellulose)
Ay302_Ktedo_bin23_contigs_792	-	GH39(146-336)	CE3_e5	GH0	Y(1-38)	3	GH39	Xylans	Xylan Oligo Cleavage (Hemicellulose)
Ay304_Ktedo_bin1_contigs_1097	-	GH15(267-634)	GH15_e14	GH15	N	3	GH15	Starch	Starch Oligo Cleavage
Ay304_Ktedo_bin1_contigs_1128	-	GH3(139-365)	GH3_e178	GH3	N	3	GH3	Amorphous Cellulose	Amorphous Cellulose Oligo Cleavage
Ay304_Ktedo_bin1_contigs_1128	-	GH3(139-365)	GH3_e178	GH3	N	3	GH3	Chitin	Chitin Oligo Cleavage
Ay304_Ktedo_bin1_contigs_1128	-	GH3(139-365)	GH3_e178	GH3	N	3	GH3	Mixed-Linkage glucans	Mixed-Linkage glucans Oligo Cleavage (Hemicellulose)
Ay304_Ktedo_bin1_contigs_1128	-	GH3(139-365)	GH3_e178	GH3	N	3	GH3	Xylans	Xylan Oligo Cleavage (Hemicellulose)
Ay304_Ktedo_bin1_contigs_1128	-	GH3(139-365)	GH3_e178	GH3	N	3	GH3	Arabinan	Arabinan Oligo Cleavage
Ay304_Ktedo_bin1_contigs_244	3.2.1.-	GH38(6-290)	GH38_e12	GH38	N	3	GH38	Alpha-mannan	Alpha-mannan Oligo Cleavage (Hemicellulose)
Ay304_Ktedo_bin1_contigs_2523	-	GH99(81-343)	GH99_e6	GH99	N	3	GH99	Alpha-mannan	Alpha-mannan Backbone Cleavage (Hemicellulose)
Ay304_Ktedo_bin1_contigs_2534	3.2.1.1	GH57_6(128-396)	GH57_e36	GH57_6	N	3	GH57	Starch	Starch Backbone Cleavage
Ay304_Ktedo_bin1_contigs_2630	3.2.1.23	GH42(14-381)	GH42_e34	GH42	N	3	GH42	Beta-galactan (pectic galactan)	Beta-galactan (pectic galactan) Oligo Cleavage
Ay304_Ktedo_bin1_contigs_355	3.2.1.4|-	GH5_1(59-378)	GH5_e161+CBM3_e3	CBM3+GH5_1	N	3	GH5	Amorphous Cellulose	Amorphous Cellulose Backbone Cleavage
Ay304_Ktedo_bin1_contigs_355	3.2.1.4|-	GH5_1(59-378)	GH5_e161+CBM3_e3	CBM3+GH5_1	N	3	GH5	Amorphous Cellulose	Amorphous Cellulose Oligo Cleavage
Ay304_Ktedo_bin1_contigs_355	3.2.1.4|-	GH5_1(59-378)	GH5_e161+CBM3_e3	CBM3+GH5_1	N	3	GH5	Xyloglucan	Xyloglucan Backbone Cleavage (Hemicellulose)
Ay304_Ktedo_bin1_contigs_355	3.2.1.4|-	GH5_1(59-378)	GH5_e161+CBM3_e3	CBM3+GH5_1	N	3	GH5	Chitin	Chitin Oligo Cleavage
Ay304_Ktedo_bin1_contigs_355	3.2.1.4|-	GH5_1(59-378)	GH5_e161+CBM3_e3	CBM3+GH5_1	N	3	GH5	Mixed-Linkage glucans	Mixed-Linkage glucans Backbone Cleavage (Hemicellulose)
Ay304_Ktedo_bin1_contigs_355	3.2.1.4|-	GH5_1(59-378)	GH5_e161+CBM3_e3	CBM3+GH5_1	N	3	GH5	Xylans	Xylan Backbone Cleavage (Hemicellulose)
Ay304_Ktedo_bin1_contigs_355	3.2.1.4|-	GH5_1(59-378)	GH5_e161+CBM3_e3	CBM3+GH5_1	N	3	GH5	Beta-mannan	Beta-mannan Backbone Cleavage (Hemicellulose)
Ay304_Ktedo_bin1_contigs_4371	-	GH57_1(15-365)	GH57_e9	GH57_1	N	3	GH57	Starch	Starch Backbone Cleavage
Ay304_Ktedo_bin1_contigs_4384	3.2.1.28	GH15(238-602)	GH15_e22	GH15	N	3	GH15	Starch	Starch Oligo Cleavage
Ay304_Ktedo_bin1_contigs_500	-	GH3(260-486)	GH3_e52	GH3	N	3	GH3	Amorphous Cellulose	Amorphous Cellulose Oligo Cleavage
Ay304_Ktedo_bin1_contigs_500	-	GH3(260-486)	GH3_e52	GH3	N	3	GH3	Chitin	Chitin Oligo Cleavage
Ay304_Ktedo_bin1_contigs_500	-	GH3(260-486)	GH3_e52	GH3	N	3	GH3	Mixed-Linkage glucans	Mixed-Linkage glucans Oligo Cleavage (Hemicellulose)
Ay304_Ktedo_bin1_contigs_500	-	GH3(260-486)	GH3_e52	GH3	N	3	GH3	Xylans	Xylan Oligo Cleavage (Hemicellulose)
Ay304_Ktedo_bin1_contigs_500	-	GH3(260-486)	GH3_e52	GH3	N	3	GH3	Arabinan	Arabinan Oligo Cleavage
Ay304_Ktedo_bin1_contigs_537	2.4.1.18	GH13_9(208-507)	CBM48_e2+GH13_e200	CBM48+GH13_9	N	3	GH13	Starch	Starch Backbone Cleavage
DC_MAG_00010_contigs_1494	-	GH3(173-400)	GH3_e178	GH3	N	3	GH3	Amorphous Cellulose	Amorphous Cellulose Oligo Cleavage
DC_MAG_00010_contigs_1494	-	GH3(173-400)	GH3_e178	GH3	N	3	GH3	Chitin	Chitin Oligo Cleavage
DC_MAG_00010_contigs_1494	-	GH3(173-400)	GH3_e178	GH3	N	3	GH3	Mixed-Linkage glucans	Mixed-Linkage glucans Oligo Cleavage (Hemicellulose)
DC_MAG_00010_contigs_1494	-	GH3(173-400)	GH3_e178	GH3	N	3	GH3	Xylans	Xylan Oligo Cleavage (Hemicellulose)
DC_MAG_00010_contigs_1494	-	GH3(173-400)	GH3_e178	GH3	N	3	GH3	Arabinan	Arabinan Oligo Cleavage
DC_MAG_00010_contigs_2173	3.2.1.-	GH38(12-287)	GH38_e12	GH38	N	3	GH38	Alpha-mannan	Alpha-mannan Oligo Cleavage (Hemicellulose)
DC_MAG_00010_contigs_2228	-	GH4(6-179)	GH4_e20	GH4	N	3	GH4	Pectin	Pectin Oligo Cleavage
DC_MAG_00010_contigs_2228	-	GH4(6-179)	GH4_e20	GH4	N	3	GH4	Alpha-galactans	Alpha-galactans Oligo Cleavage
DC_MAG_00010_contigs_2545	2.4.1.18	GH13_9(215-514)	CBM48_e2+GH13_e200	CBM48+GH13_9	N	3	GH13	Starch	Starch Backbone Cleavage
DC_MAG_00010_contigs_2799	-	GH15(279-646)	GH15_e52	GH15	N	3	GH15	Starch	Starch Oligo Cleavage
DC_MAG_00010_contigs_3414	-	GH15(264-631)	GH15_e14	GH15	N	3	GH15	Starch	Starch Oligo Cleavage
DC_MAG_00010_contigs_3733	-	GH4(6-183)	GH4_e10	GH4	N	3	GH4	Pectin	Pectin Oligo Cleavage
DC_MAG_00010_contigs_3733	-	GH4(6-183)	GH4_e10	GH4	N	3	GH4	Alpha-galactans	Alpha-galactans Oligo Cleavage
DC_MAG_00010_contigs_4339	-	GH4(3-179)	GH4_e10	GH4	N	3	GH4	Pectin	Pectin Oligo Cleavage
DC_MAG_00010_contigs_4339	-	GH4(3-179)	GH4_e10	GH4	N	3	GH4	Alpha-galactans	Alpha-galactans Oligo Cleavage
DC_MAG_00010_contigs_4358	-	GH1(10-433)	GH1_e74	GH1	N	3	GH1	Amorphous Cellulose	Amorphous Cellulose Oligo Cleavage
DC_MAG_00010_contigs_4358	-	GH1(10-433)	GH1_e74	GH1	N	3	GH1	Beta-galactan (pectic galactan)	Beta-galactan (pectic galactan) Oligo Cleavage
DC_MAG_00010_contigs_4358	-	GH1(10-433)	GH1_e74	GH1	N	3	GH1	Mixed-Linkage glucans	Mixed-Linkage glucans Oligo Cleavage (Hemicellulose)
DC_MAG_00010_contigs_4386	-	GH133(340-693)	GH133_e2	GH133	N	3	GH133	Starch	Starch Oligo Cleavage
DC_MAG_00010_contigs_4864	3.2.1.78	GH5_40(73-355)	GH5_e171	GH5	N	3	GH5	Amorphous Cellulose	Amorphous Cellulose Backbone Cleavage
DC_MAG_00010_contigs_4864	3.2.1.78	GH5_40(73-355)	GH5_e171	GH5	N	3	GH5	Amorphous Cellulose	Amorphous Cellulose Oligo Cleavage
DC_MAG_00010_contigs_4864	3.2.1.78	GH5_40(73-355)	GH5_e171	GH5	N	3	GH5	Xyloglucan	Xyloglucan Backbone Cleavage (Hemicellulose)
DC_MAG_00010_contigs_4864	3.2.1.78	GH5_40(73-355)	GH5_e171	GH5	N	3	GH5	Chitin	Chitin Oligo Cleavage
DC_MAG_00010_contigs_4864	3.2.1.78	GH5_40(73-355)	GH5_e171	GH5	N	3	GH5	Mixed-Linkage glucans	Mixed-Linkage glucans Backbone Cleavage (Hemicellulose)
DC_MAG_00010_contigs_4864	3.2.1.78	GH5_40(73-355)	GH5_e171	GH5	N	3	GH5	Xylans	Xylan Backbone Cleavage (Hemicellulose)
DC_MAG_00010_contigs_4864	3.2.1.78	GH5_40(73-355)	GH5_e171	GH5	N	3	GH5	Beta-mannan	Beta-mannan Backbone Cleavage (Hemicellulose)
DC_MAG_00010_contigs_538	-	GH3(117-348)	GH3_e30	GH3	N	3	GH3	Amorphous Cellulose	Amorphous Cellulose Oligo Cleavage
DC_MAG_00010_contigs_538	-	GH3(117-348)	GH3_e30	GH3	N	3	GH3	Chitin	Chitin Oligo Cleavage
DC_MAG_00010_contigs_538	-	GH3(117-348)	GH3_e30	GH3	N	3	GH3	Mixed-Linkage glucans	Mixed-Linkage glucans Oligo Cleavage (Hemicellulose)
DC_MAG_00010_contigs_538	-	GH3(117-348)	GH3_e30	GH3	N	3	GH3	Xylans	Xylan Oligo Cleavage (Hemicellulose)
DC_MAG_00010_contigs_538	-	GH3(117-348)	GH3_e30	GH3	N	3	GH3	Arabinan	Arabinan Oligo Cleavage
DC_MAG_00010_contigs_589	-	GH57_1(14-365)	GH57_e9	GH57_1	N	3	GH57	Starch	Starch Backbone Cleavage
DC_MAG_00010_contigs_90	-	GH133(392-777)	GH133_e2	GH133	N	3	GH133	Starch	Starch Oligo Cleavage
DC_MAG_00013_contigs_1139	-	GH99(81-339)	GH99_e6	GH99	N	3	GH99	Alpha-mannan	Alpha-mannan Backbone Cleavage (Hemicellulose)
DC_MAG_00013_contigs_1458	-	GH3(259-486)	GH3_e52	GH3	N	3	GH3	Amorphous Cellulose	Amorphous Cellulose Oligo Cleavage
DC_MAG_00013_contigs_1458	-	GH3(259-486)	GH3_e52	GH3	N	3	GH3	Chitin	Chitin Oligo Cleavage
DC_MAG_00013_contigs_1458	-	GH3(259-486)	GH3_e52	GH3	N	3	GH3	Mixed-Linkage glucans	Mixed-Linkage glucans Oligo Cleavage (Hemicellulose)
DC_MAG_00013_contigs_1458	-	GH3(259-486)	GH3_e52	GH3	N	3	GH3	Xylans	Xylan Oligo Cleavage (Hemicellulose)
DC_MAG_00013_contigs_1458	-	GH3(259-486)	GH3_e52	GH3	N	3	GH3	Arabinan	Arabinan Oligo Cleavage
DC_MAG_00013_contigs_1916	3.2.1.4|-	GH5_1(40-359)	GH5_e161+CBM3_e3	CBM3+GH5_1	N	3	GH5	Amorphous Cellulose	Amorphous Cellulose Backbone Cleavage
DC_MAG_00013_contigs_1916	3.2.1.4|-	GH5_1(40-359)	GH5_e161+CBM3_e3	CBM3+GH5_1	N	3	GH5	Amorphous Cellulose	Amorphous Cellulose Oligo Cleavage
DC_MAG_00013_contigs_1916	3.2.1.4|-	GH5_1(40-359)	GH5_e161+CBM3_e3	CBM3+GH5_1	N	3	GH5	Xyloglucan	Xyloglucan Backbone Cleavage (Hemicellulose)
DC_MAG_00013_contigs_1916	3.2.1.4|-	GH5_1(40-359)	GH5_e161+CBM3_e3	CBM3+GH5_1	N	3	GH5	Chitin	Chitin Oligo Cleavage
DC_MAG_00013_contigs_1916	3.2.1.4|-	GH5_1(40-359)	GH5_e161+CBM3_e3	CBM3+GH5_1	N	3	GH5	Mixed-Linkage glucans	Mixed-Linkage glucans Backbone Cleavage (Hemicellulose)
DC_MAG_00013_contigs_1916	3.2.1.4|-	GH5_1(40-359)	GH5_e161+CBM3_e3	CBM3+GH5_1	N	3	GH5	Xylans	Xylan Backbone Cleavage (Hemicellulose)
DC_MAG_00013_contigs_1916	3.2.1.4|-	GH5_1(40-359)	GH5_e161+CBM3_e3	CBM3+GH5_1	N	3	GH5	Beta-mannan	Beta-mannan Backbone Cleavage (Hemicellulose)
DC_MAG_00013_contigs_2665	3.2.1.23	GH42(1-350)	GH42_e34	GH42	N	3	GH42	Beta-galactan (pectic galactan)	Beta-galactan (pectic galactan) Oligo Cleavage
DC_MAG_00013_contigs_275	-	GH57_1(20-370)	GH57_e9	GH57_1	N	3	GH57	Starch	Starch Backbone Cleavage
DC_MAG_00013_contigs_3321	3.2.1.1	GH57_6(111-379)	GH57_e36	GH57_6	N	3	GH57	Starch	Starch Backbone Cleavage
DC_MAG_00013_contigs_3928	-	GH15(267-634)	GH15_e14	GH15	N	3	GH15	Starch	Starch Oligo Cleavage
DC_MAG_00013_contigs_4062	-	GH31_1(204-662)	GH31_e34	GH31_1	N	3	GH31	Mucin	Mucin Oligo Cleavage
DC_MAG_00013_contigs_4062	-	GH31_1(204-662)	GH31_e34	GH31_1	N	3	GH31	Xyloglucan	Xyloglucan Oligo Cleavage (Hemicellulose)
DC_MAG_00013_contigs_4062	-	GH31_1(204-662)	GH31_e34	GH31_1	N	3	GH31	Alpha-galactans	Alpha-galactans Oligo Cleavage
DC_MAG_00013_contigs_4062	-	GH31_1(204-662)	GH31_e34	GH31_1	N	3	GH31	Xylans	Xylan Oligo Cleavage (Hemicellulose)
DC_MAG_00013_contigs_4225	-	GH133(340-692)	GH133_e2	GH133	N	3	GH133	Starch	Starch Oligo Cleavage
DC_MAG_00013_contigs_604	-	GH133(419-771)	GH133_e2	GH133	N	3	GH133	Starch	Starch Oligo Cleavage
DC_MAG_00013_contigs_659	3.2.1.28	GH15(238-602)	GH15_e22	GH15	N	3	GH15	Starch	Starch Oligo Cleavage
DC_MAG_00013_contigs_792	2.4.1.18	GH13_9(208-507)	CBM48_e2+GH13_e200	CBM48+GH13_9	N	3	GH13	Starch	Starch Backbone Cleavage
Warr_Ktedo_bin11_contigs_131	2.4.1.18	GH13_9(211-511)	CBM48_e2+GH13_e200	CBM48+GH13_9	N	3	GH13	Starch	Starch Backbone Cleavage
Warr_Ktedo_bin11_contigs_1434	3.2.1.28	GH15(240-603)	GH15_e22	GH15	N	3	GH15	Starch	Starch Oligo Cleavage
Warr_Ktedo_bin11_contigs_1534	3.2.1.-	GH38(7-284)	GH38_e12	GH38	N	3	GH38	Alpha-mannan	Alpha-mannan Oligo Cleavage (Hemicellulose)
Warr_Ktedo_bin11_contigs_2051	-	GH99(83-346)	GH99_e6	GH99	Y(1-40)	3	GH99	Alpha-mannan	Alpha-mannan Backbone Cleavage (Hemicellulose)
Warr_Ktedo_bin11_contigs_2272	-	GH1(8-429)	GH1_e74	GH1	N	3	GH1	Amorphous Cellulose	Amorphous Cellulose Oligo Cleavage
Warr_Ktedo_bin11_contigs_2272	-	GH1(8-429)	GH1_e74	GH1	N	3	GH1	Beta-galactan (pectic galactan)	Beta-galactan (pectic galactan) Oligo Cleavage
Warr_Ktedo_bin11_contigs_2272	-	GH1(8-429)	GH1_e74	GH1	N	3	GH1	Mixed-Linkage glucans	Mixed-Linkage glucans Oligo Cleavage (Hemicellulose)
Warr_Ktedo_bin11_contigs_2867	-	GH31_1(210-670)	GH31_e34	GH31_1	N	3	GH31	Mucin	Mucin Oligo Cleavage
Warr_Ktedo_bin11_contigs_2867	-	GH31_1(210-670)	GH31_e34	GH31_1	N	3	GH31	Xyloglucan	Xyloglucan Oligo Cleavage (Hemicellulose)
Warr_Ktedo_bin11_contigs_2867	-	GH31_1(210-670)	GH31_e34	GH31_1	N	3	GH31	Alpha-galactans	Alpha-galactans Oligo Cleavage
Warr_Ktedo_bin11_contigs_2867	-	GH31_1(210-670)	GH31_e34	GH31_1	N	3	GH31	Xylans	Xylan Oligo Cleavage (Hemicellulose)
Warr_Ktedo_bin11_contigs_3497	3.2.1.23	GH42(14-382)	GH42_e34	GH42	N	3	GH42	Beta-galactan (pectic galactan)	Beta-galactan (pectic galactan) Oligo Cleavage
Warr_Ktedo_bin11_contigs_3713	3.2.1.21|3.2.1.126|3.2.1.37	GH3(31-245)	GH3_e175	GH3	N	3	GH3	Amorphous Cellulose	Amorphous Cellulose Oligo Cleavage
Warr_Ktedo_bin11_contigs_3713	3.2.1.21|3.2.1.126|3.2.1.37	GH3(31-245)	GH3_e175	GH3	N	3	GH3	Chitin	Chitin Oligo Cleavage
Warr_Ktedo_bin11_contigs_3713	3.2.1.21|3.2.1.126|3.2.1.37	GH3(31-245)	GH3_e175	GH3	N	3	GH3	Mixed-Linkage glucans	Mixed-Linkage glucans Oligo Cleavage (Hemicellulose)
Warr_Ktedo_bin11_contigs_3713	3.2.1.21|3.2.1.126|3.2.1.37	GH3(31-245)	GH3_e175	GH3	N	3	GH3	Xylans	Xylan Oligo Cleavage (Hemicellulose)
Warr_Ktedo_bin11_contigs_3713	3.2.1.21|3.2.1.126|3.2.1.37	GH3(31-245)	GH3_e175	GH3	N	3	GH3	Arabinan	Arabinan Oligo Cleavage
Warr_Ktedo_bin11_contigs_3734	-	GH3(158-388)	GH3_e178	GH3	N	3	GH3	Amorphous Cellulose	Amorphous Cellulose Oligo Cleavage
Warr_Ktedo_bin11_contigs_3734	-	GH3(158-388)	GH3_e178	GH3	N	3	GH3	Chitin	Chitin Oligo Cleavage
Warr_Ktedo_bin11_contigs_3734	-	GH3(158-388)	GH3_e178	GH3	N	3	GH3	Mixed-Linkage glucans	Mixed-Linkage glucans Oligo Cleavage (Hemicellulose)
Warr_Ktedo_bin11_contigs_3734	-	GH3(158-388)	GH3_e178	GH3	N	3	GH3	Xylans	Xylan Oligo Cleavage (Hemicellulose)
Warr_Ktedo_bin11_contigs_3734	-	GH3(158-388)	GH3_e178	GH3	N	3	GH3	Arabinan	Arabinan Oligo Cleavage
Warr_Ktedo_bin11_contigs_3876	-	GH99(142-409)	GH99_e6	GH99	Y(1-34)	3	GH99	Alpha-mannan	Alpha-mannan Backbone Cleavage (Hemicellulose)
Warr_Ktedo_bin11_contigs_3911	-	GH15(273-640)	GH15_e14	GH15	N	3	GH15	Starch	Starch Oligo Cleavage
Warr_Ktedo_bin11_contigs_413	-	GH133(356-707)	GH133_e2	GH133	N	3	GH133	Starch	Starch Oligo Cleavage
Warr_Ktedo_bin11_contigs_4165	-	GH3(282-507)	GH3_e34	GH3	N	3	GH3	Amorphous Cellulose	Amorphous Cellulose Oligo Cleavage
Warr_Ktedo_bin11_contigs_4165	-	GH3(282-507)	GH3_e34	GH3	N	3	GH3	Chitin	Chitin Oligo Cleavage
Warr_Ktedo_bin11_contigs_4165	-	GH3(282-507)	GH3_e34	GH3	N	3	GH3	Mixed-Linkage glucans	Mixed-Linkage glucans Oligo Cleavage (Hemicellulose)
Warr_Ktedo_bin11_contigs_4165	-	GH3(282-507)	GH3_e34	GH3	N	3	GH3	Xylans	Xylan Oligo Cleavage (Hemicellulose)
Warr_Ktedo_bin11_contigs_4165	-	GH3(282-507)	GH3_e34	GH3	N	3	GH3	Arabinan	Arabinan Oligo Cleavage
Warr_Ktedo_bin11_contigs_4212	3.2.1.28	GH15(243-606)	GH15_e22	GH15	N	3	GH15	Starch	Starch Oligo Cleavage
Warr_Ktedo_bin11_contigs_4757	3.2.1.1	GH57_6(51-319)	GH57_e36	GH57_6	N	3	GH57	Starch	Starch Backbone Cleavage
Warr_Ktedo_bin11_contigs_4822	-	GH133(422-794)	GH133_e2	GH133	N	3	GH133	Starch	Starch Oligo Cleavage
Warr_Ktedo_bin11_contigs_540	-	GH3(147-369)	GH3_e178	GH3	Y(1-44)	3	GH3	Amorphous Cellulose	Amorphous Cellulose Oligo Cleavage
Warr_Ktedo_bin11_contigs_540	-	GH3(147-369)	GH3_e178	GH3	Y(1-44)	3	GH3	Chitin	Chitin Oligo Cleavage
Warr_Ktedo_bin11_contigs_540	-	GH3(147-369)	GH3_e178	GH3	Y(1-44)	3	GH3	Mixed-Linkage glucans	Mixed-Linkage glucans Oligo Cleavage (Hemicellulose)
Warr_Ktedo_bin11_contigs_540	-	GH3(147-369)	GH3_e178	GH3	Y(1-44)	3	GH3	Xylans	Xylan Oligo Cleavage (Hemicellulose)
Warr_Ktedo_bin11_contigs_540	-	GH3(147-369)	GH3_e178	GH3	Y(1-44)	3	GH3	Arabinan	Arabinan Oligo Cleavage
Warr_Ktedo_bin6_contigs_1260	-	GH3(195-426)	GH3_e30	GH3	N	3	GH3	Amorphous Cellulose	Amorphous Cellulose Oligo Cleavage
Warr_Ktedo_bin6_contigs_1260	-	GH3(195-426)	GH3_e30	GH3	N	3	GH3	Chitin	Chitin Oligo Cleavage
Warr_Ktedo_bin6_contigs_1260	-	GH3(195-426)	GH3_e30	GH3	N	3	GH3	Mixed-Linkage glucans	Mixed-Linkage glucans Oligo Cleavage (Hemicellulose)
Warr_Ktedo_bin6_contigs_1260	-	GH3(195-426)	GH3_e30	GH3	N	3	GH3	Xylans	Xylan Oligo Cleavage (Hemicellulose)
Warr_Ktedo_bin6_contigs_1260	-	GH3(195-426)	GH3_e30	GH3	N	3	GH3	Arabinan	Arabinan Oligo Cleavage
Warr_Ktedo_bin6_contigs_1261	-	GH3(169-398)	GH3_e178	GH3	N	3	GH3	Amorphous Cellulose	Amorphous Cellulose Oligo Cleavage
Warr_Ktedo_bin6_contigs_1261	-	GH3(169-398)	GH3_e178	GH3	N	3	GH3	Chitin	Chitin Oligo Cleavage
Warr_Ktedo_bin6_contigs_1261	-	GH3(169-398)	GH3_e178	GH3	N	3	GH3	Mixed-Linkage glucans	Mixed-Linkage glucans Oligo Cleavage (Hemicellulose)
Warr_Ktedo_bin6_contigs_1261	-	GH3(169-398)	GH3_e178	GH3	N	3	GH3	Xylans	Xylan Oligo Cleavage (Hemicellulose)
Warr_Ktedo_bin6_contigs_1261	-	GH3(169-398)	GH3_e178	GH3	N	3	GH3	Arabinan	Arabinan Oligo Cleavage
Warr_Ktedo_bin6_contigs_131	3.2.1.28	GH15(241-605)	GH15_e22	GH15	N	3	GH15	Starch	Starch Oligo Cleavage
Warr_Ktedo_bin6_contigs_1434	-	GH15(270-636)	GH15_e14	GH15	N	3	GH15	Starch	Starch Oligo Cleavage
Warr_Ktedo_bin6_contigs_1595	3.2.1.-	GH38(6-293)	GH38_e12	GH38	N	3	GH38	Alpha-mannan	Alpha-mannan Oligo Cleavage (Hemicellulose)
Warr_Ktedo_bin6_contigs_1970	-	GH4(5-181)	GH4_e20	GH4	N	3	GH4	Pectin	Pectin Oligo Cleavage
Warr_Ktedo_bin6_contigs_1970	-	GH4(5-181)	GH4_e20	GH4	N	3	GH4	Alpha-galactans	Alpha-galactans Oligo Cleavage
Warr_Ktedo_bin6_contigs_1972	-	GH15(264-631)	GH15_e14	GH15	N	3	GH15	Starch	Starch Oligo Cleavage
Warr_Ktedo_bin6_contigs_3035	3.2.1.1	GH57_6(50-318)	GH57_e36	GH57_6	N	3	GH57	Starch	Starch Backbone Cleavage
Warr_Ktedo_bin6_contigs_3193	3.2.1.21|3.2.1.38|3.2.1.-	GH1(3-444)	GH1_e107	GH1	N	3	GH1	Amorphous Cellulose	Amorphous Cellulose Oligo Cleavage
Warr_Ktedo_bin6_contigs_3193	3.2.1.21|3.2.1.38|3.2.1.-	GH1(3-444)	GH1_e107	GH1	N	3	GH1	Beta-galactan (pectic galactan)	Beta-galactan (pectic galactan) Oligo Cleavage
Warr_Ktedo_bin6_contigs_3193	3.2.1.21|3.2.1.38|3.2.1.-	GH1(3-444)	GH1_e107	GH1	N	3	GH1	Mixed-Linkage glucans	Mixed-Linkage glucans Oligo Cleavage (Hemicellulose)
Warr_Ktedo_bin6_contigs_3654	-	GH133(354-706)	GH133_e2	GH133	N	3	GH133	Starch	Starch Oligo Cleavage
Warr_Ktedo_bin6_contigs_370	3.2.1.28	GH15(241-605)	GH15_e22	GH15	N	3	GH15	Starch	Starch Oligo Cleavage
Warr_Ktedo_bin6_contigs_3964	3.2.1.4|-	GH5_1(62-381)	GH5_e161+CBM3_e3	CBM3+GH5_1	N	3	GH5	Amorphous Cellulose	Amorphous Cellulose Backbone Cleavage
Warr_Ktedo_bin6_contigs_3964	3.2.1.4|-	GH5_1(62-381)	GH5_e161+CBM3_e3	CBM3+GH5_1	N	3	GH5	Amorphous Cellulose	Amorphous Cellulose Oligo Cleavage
Warr_Ktedo_bin6_contigs_3964	3.2.1.4|-	GH5_1(62-381)	GH5_e161+CBM3_e3	CBM3+GH5_1	N	3	GH5	Xyloglucan	Xyloglucan Backbone Cleavage (Hemicellulose)
Warr_Ktedo_bin6_contigs_3964	3.2.1.4|-	GH5_1(62-381)	GH5_e161+CBM3_e3	CBM3+GH5_1	N	3	GH5	Chitin	Chitin Oligo Cleavage
Warr_Ktedo_bin6_contigs_3964	3.2.1.4|-	GH5_1(62-381)	GH5_e161+CBM3_e3	CBM3+GH5_1	N	3	GH5	Mixed-Linkage glucans	Mixed-Linkage glucans Backbone Cleavage (Hemicellulose)
Warr_Ktedo_bin6_contigs_3964	3.2.1.4|-	GH5_1(62-381)	GH5_e161+CBM3_e3	CBM3+GH5_1	N	3	GH5	Xylans	Xylan Backbone Cleavage (Hemicellulose)
Warr_Ktedo_bin6_contigs_3964	3.2.1.4|-	GH5_1(62-381)	GH5_e161+CBM3_e3	CBM3+GH5_1	N	3	GH5	Beta-mannan	Beta-mannan Backbone Cleavage (Hemicellulose)
Warr_Ktedo_bin6_contigs_4299	-	GH3(153-376)	GH3_e178	GH3	Y(1-45)	3	GH3	Amorphous Cellulose	Amorphous Cellulose Oligo Cleavage
Warr_Ktedo_bin6_contigs_4299	-	GH3(153-376)	GH3_e178	GH3	Y(1-45)	3	GH3	Chitin	Chitin Oligo Cleavage
Warr_Ktedo_bin6_contigs_4299	-	GH3(153-376)	GH3_e178	GH3	Y(1-45)	3	GH3	Mixed-Linkage glucans	Mixed-Linkage glucans Oligo Cleavage (Hemicellulose)
Warr_Ktedo_bin6_contigs_4299	-	GH3(153-376)	GH3_e178	GH3	Y(1-45)	3	GH3	Xylans	Xylan Oligo Cleavage (Hemicellulose)
Warr_Ktedo_bin6_contigs_4299	-	GH3(153-376)	GH3_e178	GH3	Y(1-45)	3	GH3	Arabinan	Arabinan Oligo Cleavage
Warr_Ktedo_bin6_contigs_4668	-	GH57_1(15-350)	GH57_e9	GH57_1	N	3	GH57	Starch	Starch Backbone Cleavage
Warr_Ktedo_bin6_contigs_569	2.4.1.18	GH13_9(209-508)	CBM48_e2+GH13_e200	CBM48+GH13_9	N	3	GH13	Starch	Starch Backbone Cleavage
Warr_Ktedo_bin6_contigs_590	-	GH31_1(217-681)	GH31_e34	GH31_1	N	3	GH31	Mucin	Mucin Oligo Cleavage
Warr_Ktedo_bin6_contigs_590	-	GH31_1(217-681)	GH31_e34	GH31_1	N	3	GH31	Xyloglucan	Xyloglucan Oligo Cleavage (Hemicellulose)
Warr_Ktedo_bin6_contigs_590	-	GH31_1(217-681)	GH31_e34	GH31_1	N	3	GH31	Alpha-galactans	Alpha-galactans Oligo Cleavage
Warr_Ktedo_bin6_contigs_590	-	GH31_1(217-681)	GH31_e34	GH31_1	N	3	GH31	Xylans	Xylan Oligo Cleavage (Hemicellulose)
Warr_Ktedo_bin6_contigs_603	-	GH1(8-429)	GH1_e74	GH1	N	3	GH1	Amorphous Cellulose	Amorphous Cellulose Oligo Cleavage
Warr_Ktedo_bin6_contigs_603	-	GH1(8-429)	GH1_e74	GH1	N	3	GH1	Beta-galactan (pectic galactan)	Beta-galactan (pectic galactan) Oligo Cleavage
Warr_Ktedo_bin6_contigs_603	-	GH1(8-429)	GH1_e74	GH1	N	3	GH1	Mixed-Linkage glucans	Mixed-Linkage glucans Oligo Cleavage (Hemicellulose)
Warr_Ktedo_bin6_contigs_850	-	GH3(199-425)	GH3_e34	GH3	N	3	GH3	Amorphous Cellulose	Amorphous Cellulose Oligo Cleavage
Warr_Ktedo_bin6_contigs_850	-	GH3(199-425)	GH3_e34	GH3	N	3	GH3	Chitin	Chitin Oligo Cleavage
Warr_Ktedo_bin6_contigs_850	-	GH3(199-425)	GH3_e34	GH3	N	3	GH3	Mixed-Linkage glucans	Mixed-Linkage glucans Oligo Cleavage (Hemicellulose)
Warr_Ktedo_bin6_contigs_850	-	GH3(199-425)	GH3_e34	GH3	N	3	GH3	Xylans	Xylan Oligo Cleavage (Hemicellulose)
Warr_Ktedo_bin6_contigs_850	-	GH3(199-425)	GH3_e34	GH3	N	3	GH3	Arabinan	Arabinan Oligo Cleavage
Warr_Ktedo_bin6_contigs_927	-	GH3(157-384)	GH3_e71	GH3	N	3	GH3	Amorphous Cellulose	Amorphous Cellulose Oligo Cleavage
Warr_Ktedo_bin6_contigs_927	-	GH3(157-384)	GH3_e71	GH3	N	3	GH3	Chitin	Chitin Oligo Cleavage
Warr_Ktedo_bin6_contigs_927	-	GH3(157-384)	GH3_e71	GH3	N	3	GH3	Mixed-Linkage glucans	Mixed-Linkage glucans Oligo Cleavage (Hemicellulose)
Warr_Ktedo_bin6_contigs_927	-	GH3(157-384)	GH3_e71	GH3	N	3	GH3	Xylans	Xylan Oligo Cleavage (Hemicellulose)
Warr_Ktedo_bin6_contigs_927	-	GH3(157-384)	GH3_e71	GH3	N	3	GH3	Arabinan	Arabinan Oligo Cleavage
Ay302_Ktedo_bin17_contigs_1213	-	GH23(149-252)	GH23_e352	N	Y(1-43)	2	GH23	Chitin	Chitin Backbone Cleavage
Ay302_Ktedo_bin17_contigs_1482	-	GH133(1-220)	GH133_e2	N	N	2	GH133	Starch	Starch Oligo Cleavage
Ay302_Ktedo_bin17_contigs_2659	3.2.1.151|3.2.1.150	GH74(88-185)	GH74_e1	N	N	2	GH74	Xyloglucan	Xyloglucan Backbone Cleavage (Hemicellulose)
Ay302_Ktedo_bin17_contigs_2880	3.2.1.-	GH38(6-163)	GH38_e12	N	N	2	GH38	Alpha-mannan	Alpha-mannan Oligo Cleavage (Hemicellulose)
Ay302_Ktedo_bin21_contigs_2613	-	GH133(7-251)	GH133_e2	N	N	2	GH133	Starch	Starch Oligo Cleavage
Ay302_Ktedo_bin21_contigs_4342	N	GH63(58-508)	N	GH0	N	2	GH63	Alpha-mannan	Alpha-mannan Oligo Cleavage (Hemicellulose)
Ay302_Ktedo_bin21_contigs_775	-	GH23(224-326)	GH23_e155	N	N	2	GH23	Chitin	Chitin Backbone Cleavage
Ay302_Ktedo_bin23_contigs_416	-	GH23(221-329)	GH23_e155	N	N	2	GH23	Chitin	Chitin Backbone Cleavage
Ay302_Ktedo_bin23_contigs_5527	-	GH51_3(117-467)	GH51_e38	N	N	2	GH51	Arabinan	Arabinan Oligo Cleavage
Ay304_Ktedo_bin1_contigs_2526	N	GH63(479-924)	N	GH0	N	2	GH63	Alpha-mannan	Alpha-mannan Oligo Cleavage (Hemicellulose)
Ay304_Ktedo_bin1_contigs_2878	-	GH23(162-271)	GH23_e155	N	N	2	GH23	Chitin	Chitin Backbone Cleavage
Ay304_Ktedo_bin1_contigs_4279	-	GH51_3(130-482)	GH51_e38	N	N	2	GH51	Arabinan	Arabinan Oligo Cleavage
DC_MAG_00010_contigs_2300	N	GH63(459-910)	N	GH0	N	2	GH63	Alpha-mannan	Alpha-mannan Oligo Cleavage (Hemicellulose)
DC_MAG_00010_contigs_3120	-	GH51_3(127-490)	GH51_e38	N	N	2	GH51	Arabinan	Arabinan Oligo Cleavage
DC_MAG_00010_contigs_3132	-	GH23(220-329)	GH23_e155	N	N	2	GH23	Chitin	Chitin Backbone Cleavage
DC_MAG_00010_contigs_3996	-	GH23(152-255)	GH23_e352	N	Y(1-48)	2	GH23	Chitin	Chitin Backbone Cleavage
DC_MAG_00013_contigs_1817	-	GH51_3(130-482)	GH51_e38	N	N	2	GH51	Arabinan	Arabinan Oligo Cleavage
DC_MAG_00013_contigs_2372	-	GH3(10-162)	GH3_e178	N	N	2	GH3	Amorphous Cellulose	Amorphous Cellulose Oligo Cleavage
DC_MAG_00013_contigs_2372	-	GH3(10-162)	GH3_e178	N	N	2	GH3	Chitin	Chitin Oligo Cleavage
DC_MAG_00013_contigs_2372	-	GH3(10-162)	GH3_e178	N	N	2	GH3	Mixed-Linkage glucans	Mixed-Linkage glucans Oligo Cleavage (Hemicellulose)
DC_MAG_00013_contigs_2372	-	GH3(10-162)	GH3_e178	N	N	2	GH3	Xylans	Xylan Oligo Cleavage (Hemicellulose)
DC_MAG_00013_contigs_2372	-	GH3(10-162)	GH3_e178	N	N	2	GH3	Arabinan	Arabinan Oligo Cleavage
DC_MAG_00013_contigs_2546	-	GH23(162-269)	GH23_e155	N	N	2	GH23	Chitin	Chitin Backbone Cleavage
DC_MAG_00013_contigs_3775	N	GH63(440-888)	N	GH0	N	2	GH63	Alpha-mannan	Alpha-mannan Oligo Cleavage (Hemicellulose)
Warr_Ktedo_bin11_contigs_2640	N	GH63(438-888)	N	GH0	N	2	GH63	Alpha-mannan	Alpha-mannan Oligo Cleavage (Hemicellulose)
Warr_Ktedo_bin11_contigs_592	-	GH51_3(130-489)	GH51_e38	N	N	2	GH51	Arabinan	Arabinan Oligo Cleavage
Warr_Ktedo_bin11_contigs_964	-	GH23(199-306)	GH23_e155	N	N	2	GH23	Chitin	Chitin Backbone Cleavage
Warr_Ktedo_bin6_contigs_1558	-	GH51_3(126-483)	GH51_e38	N	N	2	GH51	Arabinan	Arabinan Oligo Cleavage
Warr_Ktedo_bin6_contigs_3030	-	GH23(212-322)	GH23_e155	N	N	2	GH23	Chitin	Chitin Backbone Cleavage
Warr_Ktedo_bin6_contigs_4338	3.2.1.17|-	GH23(138-248)	CBM50_e758+GH23_e155	N	N	2	GH23	Chitin	Chitin Backbone Cleavage
Warr_Ktedo_bin6_contigs_493	-	GH109(11-193)	GH109_e7	N	N	2	GH109	Mucin	Mucin Oligo Cleavage
1. Only annotations validated by at least two of the three dbCAN modules (HMMER, dbCAN-sub, DIAMOND) are accepted.
2. DRAM annotation file https://github.com/WrightonLabCSU/DRAM/blob/master/data/function_heatmap_form.tsv was used to associate CAZy ID to substrate
