# Supplementary material for: Genomic evidence for aerotrophy as a defining trait of Ktedonobacteria inhabiting silica-rich oligotrophic caves
Source: ISME Commun. 2026 Jun 22;6(1):ycag175. doi: 10.1093/ismeco/ycag175 (PMC13374853; doi:10.1093/ismeco/ycag175)
Supplement: Supplementary_material_ycag175 [file supplementary_material_ycag175.zip › Table_S6_1-4_ycag175.xlsx]

## Sheet: KOfam_Family
Table S6.1 Differential enrichment analysis of family-specific KEGG orthologs associated with Ktedonobacteria families JACDGC01, Ktedonobacteraceae, and JADMIN01
	Enrichment test using all Ktedonobacteria passing Brusco quality check: Completness > 50%; Conamination < 10%												Enrichment test using all Ktedonobacteria passing CheckM2 quality check: Completness > 50%; Conamination < 10%
KOfam	enrichment_score_all	unadjusted_p_value_all	adjusted_q_value_all	associated_groups_all	accession_all	gene_clusters_ids_all	p_Ktedonobacteraceae_all	p_JACDGC01_all	p_JADMIN01_all	N_Ktedonobacteraceae_all	N_JACDGC01_all	N_JADMIN01_all	enrichment_score_qc	unadjusted_p_value_qc	adjusted_q_value_qc	associated_groups_qc	accession_qc	gene_clusters_ids_qc	p_Ktedonobacteraceae_qc	p_JADMIN01_qc	p_JACDGC01_qc	N_Ktedonobacteraceae_qc	N_JADMIN01_qc	N_JACDGC01_qc	Significance Busco genome set	Significance CheckM2 genome set	Significance both genome set
(+)-beta-caryophyllene/(+)-caryolan-1-ol synthase [EC:4.2.3.89 4.2.1.138]	3.36028	0.186348	0.0999955	Ktedonobacteraceae, JACDGC01	K18111	GC_00015704, GC_00018301, GC_00040008, GC_00071436, GC_00085837	0.1605	0.1667	0	81	12	18	2.6596	0.26453	0.298396	Ktedonobacteraceae, JACDGC01	K18111	GC_00015704, GC_00018301, GC_00040008, GC_00071436, GC_00085837	0.0909	0	0.1667	66	17	12	FALSE	FALSE	FALSE
(1->4)-alpha-D-glucan 1-alpha-D-glucosylmutase [EC:5.4.99.15]	23.3607	8.45819e-06	1.40416e-05	JACDGC01, JADMIN01	K06044	GC_00011768, GC_00027842	0	0.25	0.2778	81	12	18	17.2206	0.000182222	0.000564571	JADMIN01, JACDGC01	K06044	GC_00011768, GC_00027842	0	0.2353	0.25	66	17	12	TRUE	TRUE	TRUE
(2R)-sulfolactate sulfo-lyase subunit alpha [EC:4.4.1.24]	21.514	2.12958e-05	3.31202e-05	JACDGC01, JADMIN01	K16845	GC_00006612, GC_00007367	0.1481	0.75	0.3333	81	12	18	18.0359	0.000121216	0.000391747	JADMIN01, JACDGC01	K16845	GC_00006612, GC_00007367	0.1667	0.3529	0.75	66	17	12	TRUE	TRUE	TRUE
(2R)-sulfolactate sulfo-lyase subunit beta [EC:4.4.1.24]	21.514	2.12958e-05	3.31202e-05	JACDGC01, JADMIN01	K16846	GC_00003908	0.1481	0.75	0.3333	81	12	18	18.0359	0.000121216	0.000391747	JADMIN01, JACDGC01	K16846	GC_00003908	0.1667	0.3529	0.75	66	17	12	TRUE	TRUE	TRUE
(4-O-methyl)-D-glucuronate---lignin esterase [EC:3.1.1.117]	0.907268	0.635315	0.25177	JADMIN01	K25010	GC_00028917, GC_00064155	0.0247	0	0.0556	81	12	18	1.54637	0.461541	0.454138	JADMIN01	K25010	GC_00028917, GC_00064155	0.0152	0.0588	0	66	17	12	FALSE	FALSE	FALSE
(4S)-4-hydroxy-5-phosphonooxypentane-2,3-dione isomerase [EC:5.3.1.32]	19.171	6.87186e-05	9.52768e-05	Ktedonobacteraceae	K11530	GC_00003890, GC_00012843, GC_00020840, GC_00027740, GC_00035554, GC_00035683, GC_00039886, GC_00062638, GC_00085803, GC_00087049, GC_00099289	0.4815	0	0.0556	81	12	18	16.2824	0.000291292	0.000864397	Ktedonobacteraceae	K11530	GC_00003890, GC_00012843, GC_00020840, GC_00027740, GC_00035554, GC_00035683, GC_00039886, GC_00062638, GC_00085803, GC_00087049, GC_00099289	0.4545	0.0588	0	66	17	12	TRUE	TRUE	TRUE
(6-4)DNA photolyase [EC:4.1.99.13]	2.34921	0.30894	0.148774	Ktedonobacteraceae	K06876	GC_00014872	0.0741	0	0	81	12	18	1.83484	0.399549	0.406476	Ktedonobacteraceae	K06876	GC_00014872	0.0606	0	0	66	17	12	FALSE	FALSE	FALSE
(E)-4-hydroxy-3-methylbut-2-enyl-diphosphate synthase [EC:1.17.7.1 1.17.7.3]	0.0856488	0.95808	0.325603	JACDGC01	K03526	GC_00000381	0.8889	0.9167	0.8889	81	12	18	0.272843	0.872475	0.691747	JADMIN01, JACDGC01	K03526	GC_00000381	0.8636	0.8824	0.9167	66	17	12	FALSE	FALSE	FALSE
(E)-benzylidenesuccinyl-CoA hydratase [EC:4.2.1.180]	1.93921	0.379233	0.173676	Ktedonobacteraceae	K07546	GC_00014723	0.0617	0	0	81	12	18	1.83484	0.399549	0.406476	Ktedonobacteraceae	K07546	GC_00014723	0.0606	0	0	66	17	12	FALSE	FALSE	FALSE
(R,R)-butanediol dehydrogenase / meso-butanediol dehydrogenase / diacetyl reductase [EC:1.1.1.4 1.1.1.- 1.1.1.303]	40.0153	2.04546e-09	6.51291e-09	Ktedonobacteraceae, JADMIN01	K00004	GC_00001714, GC_00005009, GC_00011329	0.7778	0	1	81	12	18	38.0246	5.53424e-09	4.44584e-08	Ktedonobacteraceae, JADMIN01	K00004	GC_00001714, GC_00005009, GC_00011329	0.7727	1	0	66	17	12	TRUE	TRUE	TRUE
(R)-2-hydroxyacyl-CoA dehydratese activating ATPase [EC:5.6.1.9]	32.7716	7.6515e-08	1.83446e-07	JADMIN01	K23876	GC_00012343, GC_00012707	0	0	0.3333	81	12	18	29.3854	4.15959e-07	2.30451e-06	JADMIN01	K23876	GC_00012343, GC_00012707	0	0.3529	0	66	17	12	TRUE	TRUE	TRUE
(S)-2-hydroxy-acid oxidase [EC:1.1.3.15]	26.5737	1.69668e-06	3.1251e-06	Ktedonobacteraceae, JADMIN01	K11517	GC_00000170	0.8519	0.25	0.9444	81	12	18	23.2307	9.02658e-06	3.78097e-05	Ktedonobacteraceae, JADMIN01	K11517	GC_00000170	0.8333	0.9412	0.25	66	17	12	TRUE	TRUE	TRUE
(S)-2-hydroxyglutarate dehydrogenase [EC:1.1.5.13]	8.49062	0.0143313	0.011563	Ktedonobacteraceae	K15736	GC_00005336	0.2346	0	0	81	12	18	9.75852	0.00760264	0.0157757	Ktedonobacteraceae	K15736	GC_00005336	0.2727	0	0	66	17	12	FALSE	FALSE	FALSE
(S)-3,5-dihydroxyphenylglycine transaminase [EC:2.6.1.103]	0.75435	0.685796	0.258867	Ktedonobacteraceae	K16423	GC_00033786	0.0247	0	0	81	12	18	0.897707	0.63836	0.560673	Ktedonobacteraceae	K16423	GC_00033786	0.0303	0	0	66	17	12	FALSE	FALSE	FALSE
(S)-citramalyl-CoA lyase [EC:4.1.3.25]	0.373738	0.829553	0.286849	Ktedonobacteraceae	K18292	GC_00093655	0.0123	0	0	81	12	18	0	1	0.744073		K18292	GC_00093655	0	0	0	66	17	12	FALSE	FALSE	FALSE
(S)-sulfolactate dehydrogenase [EC:1.1.1.310]	30.0343	3.00706e-07	6.54136e-07	JACDGC01	K16843	GC_00004778	0.1235	0.75	0.0556	81	12	18	26.4756	1.78195e-06	8.61979e-06	JACDGC01	K16843	GC_00004778	0.1364	0.0588	0.75	66	17	12	TRUE	TRUE	TRUE
(Z)-2-((N-methylformamido)methylene)-5-hydroxybutyrolactone dehydrogenase [EC:1.2.1.-]	2.76711	0.250686	0.125699	Ktedonobacteraceae	K23463	GC_00009130	0.0864	0	0	81	12	18	2.81412	0.244862	0.279866	Ktedonobacteraceae	K23463	GC_00009130	0.0909	0	0	66	17	12	FALSE	FALSE	FALSE
[acyl-carrier-protein] S-malonyltransferase [EC:2.3.1.39]	0.647694	0.723361	0.270018	JACDGC01	K00645	GC_00000588, GC_00000734, GC_00001321, GC_00007608, GC_00007924, GC_00010903, GC_00014825, GC_00024400, GC_00030443, GC_00031267, GC_00031901, GC_00033961, GC_00035681, GC_00037888, GC_00037983, GC_00039867, GC_00056826, GC_00068984, GC_00070450, GC_00073258, GC_00073310, GC_00094064	0.9506	1	0.9444	81	12	18	0.663639	0.717617	0.615307	JACDGC01	K00645	GC_00000588, GC_00000734, GC_00001321, GC_00007608, GC_00007924, GC_00010903, GC_00014825, GC_00024400, GC_00030443, GC_00031267, GC_00031901, GC_00033961, GC_00035681, GC_00037888, GC_00037983, GC_00039867, GC_00056826, GC_00068984, GC_00070450, GC_00073258, GC_00073310, GC_00094064	0.9545	0.9412	1	66	17	12	FALSE	FALSE	FALSE
[amino group carrier protein]-6-phospho-L-2-aminoadipate/5-phospho-L-glutamate reductase [EC:1.2.1.103 1.2.1.106]	48.0107	3.755e-11	1.52828e-10	Ktedonobacteraceae	K05829	GC_00001908	0.7654	0.0833	0	81	12	18	40.6981	1.45385e-09	1.28243e-08	Ktedonobacteraceae	K05829	GC_00001908	0.7424	0	0.0833	66	17	12	TRUE	TRUE	TRUE
[amino group carrier protein]-L-2-aminoadipate/L-glutamate 6-kinase [EC:2.7.2.17 2.7.2.19]	38.1443	5.21275e-09	1.53846e-08	Ktedonobacteraceae	K05828	GC_00002110, GC_00045955	0.6914	0.0833	0	81	12	18	32.4935	8.79268e-08	5.69962e-07	Ktedonobacteraceae	K05828	GC_00002110, GC_00045955	0.6667	0	0.0833	66	17	12	TRUE	TRUE	TRUE
[amino group carrier protein]-lysine/ornithine hydrolase [EC:3.5.1.130 3.5.1.132]	8.32501	0.0155685	0.0123152	JACDGC01	K05831	GC_00093721	0	0.0833	0	81	12	18	6.99025	0.0303449	0.0519847	JACDGC01	K05831	GC_00093721	0	0	0.0833	66	17	12	FALSE	FALSE	FALSE
[amino-group carrier protein]-gamma-(L-lysyl/L-ornithyl)-L-glutamate aminotransferase [EC:2.6.1.118 2.6.1.124]	53.9327	1.94383e-12	9.57078e-12	Ktedonobacteraceae	K05830	GC_00001138	0.8025	0.0833	0	81	12	18	44.5168	2.15425e-10	2.19259e-09	Ktedonobacteraceae	K05830	GC_00001138	0.7727	0	0.0833	66	17	12	TRUE	TRUE	TRUE
[CysO sulfur-carrier protein]-S-L-cysteine hydrolase [EC:3.13.1.6]	48.6565	2.71875e-11	1.12466e-10	Ktedonobacteraceae, JACDGC01	K21140	GC_00001754, GC_00008332	0.8272	0.8333	0	81	12	18	38.9931	3.41004e-09	2.84086e-08	Ktedonobacteraceae, JACDGC01	K21140	GC_00001754, GC_00008332	0.7879	0	0.8333	66	17	12	TRUE	TRUE	TRUE
[CysO sulfur-carrier protein]-thiocarboxylate-dependent cysteine synthase [EC:2.5.1.113]	59.1696	1.41737e-13	8.03726e-13	Ktedonobacteraceae, JACDGC01	K21148	GC_00000314, GC_00032568, GC_00038861	0.8519	1	0	81	12	18	48.7048	2.65396e-11	3.04574e-10	Ktedonobacteraceae, JACDGC01	K21148	GC_00000314, GC_00032568, GC_00038861	0.8182	0	1	66	17	12	TRUE	TRUE	TRUE
[lysine-biosynthesis-protein LysW]---L-2-aminoadipate ligase [EC:6.3.2.43]	51.8725	5.44532e-12	2.46469e-11	Ktedonobacteraceae	K05827	GC_00001818	0.7901	0.0833	0	81	12	18	44.5168	2.15425e-10	2.19259e-09	Ktedonobacteraceae	K05827	GC_00001818	0.7727	0	0.0833	66	17	12	TRUE	TRUE	TRUE
[mycofactocin precursor peptide]-tyrosine decarboxylase / 3-amino-5-[(4-hydroxyphenyl)methyl]-4,4-dimethylpyrrolidin-2-one synthase [EC:1.3.98.7 4.1.99.26]	8.49062	0.0143313	0.011563	Ktedonobacteraceae	K24696	GC_00005281	0.2346	0	0	81	12	18	9.09822	0.0105766	0.0206514	Ktedonobacteraceae	K24696	GC_00005281	0.2576	0	0	66	17	12	FALSE	FALSE	FALSE
[ribosomal protein S18]-alanine N-acetyltransferase [EC:2.3.1.266]	0	1	0.333892		K03789	GC_00000323, GC_00000694, GC_00002198, GC_00004019, GC_00012773, GC_00017862, GC_00036598	1	1	1	81	12	18	0	1	0.744073		K03789	GC_00000323, GC_00000694, GC_00002198, GC_00004019, GC_00012773, GC_00017862, GC_00036598	1	1	1	66	17	12	FALSE	FALSE	FALSE
[ribosomal protein S5]-alanine N-acetyltransferase [EC:2.3.1.267]	43.9072	2.9219e-10	1.0312e-09	Ktedonobacteraceae, JADMIN01	K03790	GC_00001370, GC_00001582, GC_00002366, GC_00002734, GC_00002925, GC_00003028, GC_00003220, GC_00003755, GC_00004546, GC_00004587, GC_00004636, GC_00005216, GC_00005217, GC_00005270, GC_00005823, GC_00007602, GC_00007784, GC_00008095, GC_00008603, GC_00008714, GC_00009903, GC_00012414, GC_00012494, GC_00013230, GC_00013425, GC_00013636, GC_00013735, GC_00017258, GC_00018033, GC_00018769, GC_000198…	0.9506	0.3333	1	81	12	18	36.7884	1.02685e-08	7.96458e-08	Ktedonobacteraceae, JADMIN01	K03790	GC_00001370, GC_00001582, GC_00002366, GC_00002734, GC_00002925, GC_00003028, GC_00003220, GC_00003755, GC_00004546, GC_00004587, GC_00004636, GC_00005216, GC_00005217, GC_00005270, GC_00005823, GC_00007602, GC_00007784, GC_00008095, GC_00008603, GC_00008714, GC_00009903, GC_00012414, GC_00012494, GC_00013230, GC_00013425, GC_00013636, GC_00013735, GC_00017258, GC_00018033, GC_00018769, GC_000198…	0.9394	1	0.3333	66	17	12	TRUE	TRUE	TRUE
1-acyl-sn-glycerol-3-phosphate acyltransferase [EC:2.3.1.51]	9.29411	0.00958981	0.0081136	Ktedonobacteraceae, JACDGC01	K00655	GC_00001705, GC_00004723, GC_00005637, GC_00007334, GC_00007694, GC_00014294, GC_00014410, GC_00016620, GC_00019855, GC_00035990, GC_00037405, GC_00037905, GC_00070189, GC_00085233	0.9012	1	0.6667	81	12	18	6.31779	0.0424725	0.0700041	Ktedonobacteraceae, JACDGC01	K00655	GC_00001705, GC_00004723, GC_00005637, GC_00007334, GC_00007694, GC_00014294, GC_00014410, GC_00016620, GC_00019855, GC_00035990, GC_00037405, GC_00037905, GC_00070189, GC_00085233	0.8939	0.7059	1	66	17	12	TRUE	FALSE	FALSE
1-acylglycerone phosphate reductase [EC:1.1.1.101]	1.53687	0.463739	0.199862	Ktedonobacteraceae	K06123	GC_00018883, GC_00028480, GC_00033319	0.0494	0	0	81	12	18	0.897707	0.63836	0.560673	Ktedonobacteraceae	K06123	GC_00018883, GC_00028480, GC_00033319	0.0303	0	0	66	17	12	FALSE	FALSE	FALSE
1-deoxy-D-xylulose-5-phosphate reductoisomerase [EC:1.1.1.267]	0.272059	0.872817	0.300369	Ktedonobacteraceae	K00099	GC_00000427	0.9259	0.9167	0.8889	81	12	18	0.133514	0.935422	0.737496	Ktedonobacteraceae, JACDGC01	K00099	GC_00000427	0.9091	0.8824	0.9167	66	17	12	FALSE	FALSE	FALSE
1-deoxy-D-xylulose-5-phosphate synthase [EC:2.2.1.7]	0.991071	0.609244	0.243735	JACDGC01, JADMIN01	K01662	GC_00000282	0.9259	1	0.9444	81	12	18	1.29644	0.522975	0.488921	JADMIN01, JACDGC01	K01662	GC_00000282	0.9091	0.9412	1	66	17	12	FALSE	FALSE	FALSE
1-deoxyxylulose-5-phosphate synthase [EC:1.1.-.-]	14.7524	0.00062597	0.000710715	Ktedonobacteraceae, JADMIN01	K23107	GC_00001496, GC_00002484, GC_00002732, GC_00003818, GC_00004517, GC_00005447, GC_00005960, GC_00008614, GC_00009361, GC_00011674, GC_00016068, GC_00017556, GC_00017569, GC_00026593	0.7654	0.3333	0.9444	81	12	18	13.3572	0.00125755	0.00319216	Ktedonobacteraceae, JADMIN01	K23107	GC_00001496, GC_00002484, GC_00002732, GC_00003818, GC_00004517, GC_00005447, GC_00005960, GC_00008614, GC_00009361, GC_00011674, GC_00016068, GC_00017556, GC_00017569, GC_00026593	0.7424	0.9412	0.3333	66	17	12	TRUE	TRUE	TRUE
1-phosphatidylinositol phosphodiesterase [EC:4.6.1.13]	1.53687	0.463739	0.199862	Ktedonobacteraceae	K01771	GC_00027523, GC_00090748	0.0494	0	0	81	12	18	1.83484	0.399549	0.406476	Ktedonobacteraceae	K01771	GC_00027523, GC_00090748	0.0606	0	0	66	17	12	FALSE	FALSE	FALSE
1-phosphofructokinase [EC:2.7.1.56]	5.24493	0.0726238	0.0466243	Ktedonobacteraceae	K00882	GC_00004240, GC_00029261	0.284	0	0.1667	81	12	18	4.62516	0.0990056	0.136824	Ktedonobacteraceae	K00882	GC_00004240, GC_00029261	0.2727	0.1765	0	66	17	12	FALSE	FALSE	FALSE
1-pyrroline-4-hydroxy-2-carboxylate deaminase [EC:3.5.4.22]	7.43522	0.024292	0.018339	Ktedonobacteraceae	K21062	GC_00006387, GC_00037568	0.2099	0	0	81	12	18	3.32047	0.190095	0.231128	Ktedonobacteraceae	K21062	GC_00006387, GC_00037568	0.1061	0	0	66	17	12	FALSE	FALSE	FALSE
1-pyrroline-5-carboxylate dehydrogenase [EC:1.2.1.88]	0.170221	0.918411	0.314451	JACDGC01, JADMIN01	K00294	GC_00000397	0.8765	0.9167	0.8889	81	12	18	0.464224	0.792857	0.63859	JADMIN01, JACDGC01	K00294	GC_00000397	0.8485	0.8824	0.9167	66	17	12	FALSE	FALSE	FALSE
1,2-diacylglycerol 3-alpha-glucosyltransferase [EC:2.4.1.337]	43.889	2.94866e-10	1.03702e-09	Ktedonobacteraceae	K19002	GC_00001082, GC_00035869, GC_00084214	0.8395	0	0.3333	81	12	18	38.2173	5.02585e-09	4.06648e-08	Ktedonobacteraceae	K19002	GC_00001082, GC_00035869, GC_00084214	0.8333	0.3529	0	66	17	12	TRUE	TRUE	TRUE
1,2-diacylglycerol 3-beta-galactosyltransferase [EC:2.4.1.46]	2.06918	0.355372	0.168323	JACDGC01	K03715	GC_00001344, GC_00006534, GC_00007816, GC_00062365	0.8642	1	0.8333	81	12	18	2.38428	0.303571	0.337063	JACDGC01	K03715	GC_00001344, GC_00006534, GC_00007816, GC_00062365	0.8333	0.8235	1	66	17	12	FALSE	FALSE	FALSE
1,2-diacylglycerol 3-beta-glucosyltransferase [EC:2.4.1.336]	21.4393	2.21063e-05	3.38078e-05	JADMIN01	K19003	GC_00023635, GC_00093539	0	0	0.2222	81	12	18	14.2136	0.00081953	0.0021687	JADMIN01	K19003	GC_00023635, GC_00093539	0	0.1765	0	66	17	12	TRUE	TRUE	TRUE
1,4-alpha-glucan branching enzyme [EC:2.4.1.18]	61.0987	5.40246e-14	3.22663e-13	Ktedonobacteraceae, JADMIN01	K00700	GC_00000321, GC_00050758, GC_00077610	0.9259	0.0833	1	81	12	18	55.4602	9.0566e-13	1.29754e-11	Ktedonobacteraceae, JADMIN01	K00700	GC_00000321, GC_00050758, GC_00077610	0.9242	1	0.0833	66	17	12	TRUE	TRUE	TRUE
1,4-dihydroxy-2-naphthoate polyprenyltransferase [EC:2.5.1.74]	32.9876	6.86819e-08	1.67856e-07	Ktedonobacteraceae, JACDGC01	K02548	GC_00000787, GC_00001599, GC_00004001, GC_00014514, GC_00018099, GC_00047295	0.9753	1	0.5556	81	12	18	29.4396	4.04821e-07	2.27644e-06	Ktedonobacteraceae, JACDGC01	K02548	GC_00000787, GC_00001599, GC_00004001, GC_00014514, GC_00018099, GC_00047295	0.9697	0.5294	1	66	17	12	TRUE	TRUE	TRUE
1,4-dihydroxy-2-naphthoyl-CoA hydrolase [EC:3.1.2.28]	4.72213	0.0943197	0.0570414	JACDGC01, JADMIN01	K19222	GC_00002323, GC_00002471, GC_00006699, GC_00008222, GC_00028171, GC_00037941, GC_00059933	0.8025	1	0.9444	81	12	18	4.96452	0.0835541	0.124135	JADMIN01, JACDGC01	K19222	GC_00002323, GC_00002471, GC_00006699, GC_00008222, GC_00028171, GC_00037941, GC_00059933	0.7879	0.9412	1	66	17	12	FALSE	FALSE	FALSE
1,4-dihydroxy-6-naphthoate synthase [EC:1.14.-.-]	57.012	4.16869e-13	2.1915e-12	JADMIN01	K11785	GC_00006658	0.0247	0	0.6667	81	12	18	50.9015	8.84853e-12	1.05869e-10	JADMIN01	K11785	GC_00006658	0.0152	0.6471	0	66	17	12	TRUE	TRUE	TRUE
15-cis-phytoene desaturase [EC:1.3.5.5]	2.71498	0.257306	0.128698	Ktedonobacteraceae, JACDGC01	K02293	GC_00008279	0.0988	0.1667	0	81	12	18	2.65866	0.264654	0.298396	Ktedonobacteraceae, JACDGC01	K02293	GC_00008279	0.1212	0	0.1667	66	17	12	FALSE	FALSE	FALSE
15-cis-phytoene synthase [EC:2.5.1.32]	7.92803	0.0189867	0.0146966	JACDGC01, JADMIN01	K02291	GC_00004289, GC_00006243, GC_00012889, GC_00013829, GC_00018295, GC_00024427, GC_00078126	0.5062	0.9167	0.6667	81	12	18	7.04812	0.0294795	0.051323	JADMIN01, JACDGC01	K02291	GC_00004289, GC_00006243, GC_00012889, GC_00013829, GC_00018295, GC_00024427, GC_00078126	0.5152	0.6471	0.9167	66	17	12	FALSE	FALSE	FALSE
16S rRNA (adenine(1408)-N(1))-methyltransferase [EC:2.1.1.180]	32.2677	9.84353e-08	2.3323e-07	JADMIN01	K18846	GC_00012660, GC_00043097	0.0123	0	0.3889	81	12	18	34.6725	2.95775e-08	2.05339e-07	JADMIN01	K18846	GC_00012660, GC_00043097	0	0.4118	0	66	17	12	TRUE	TRUE	TRUE
16S rRNA (adenine1518-N6/adenine1519-N6)-dimethyltransferase [EC:2.1.1.182]	1.4612	0.48162	0.20529	JADMIN01	K02528	GC_00000752, GC_00007766	0.9259	0.9167	1	81	12	18	1.65554	0.437022	0.437789	JADMIN01	K02528	GC_00000752, GC_00007766	0.9091	1	0.9167	66	17	12	FALSE	FALSE	FALSE
16S rRNA (cytidine1402-2'-O)-methyltransferase [EC:2.1.1.198]	0.00613966	0.996935	0.333892	Ktedonobacteraceae	K07056	GC_00000940, GC_00014276	0.8395	0.8333	0.8333	81	12	18	0.00957901	0.995222	0.744073	Ktedonobacteraceae, JACDGC01	K07056	GC_00000940, GC_00014276	0.8333	0.8235	0.8333	66	17	12	FALSE	FALSE	FALSE
16S rRNA (cytosine1402-N4)-methyltransferase [EC:2.1.1.199]	1.86633	0.393308	0.177782	Ktedonobacteraceae, JACDGC01	K03438	GC_00000401	0.9506	1	0.8889	81	12	18	1.66931	0.434024	0.437789	Ktedonobacteraceae, JACDGC01	K03438	GC_00000401	0.9394	0.8824	1	66	17	12	FALSE	FALSE	FALSE
16S rRNA (cytosine967-C5)-methyltransferase [EC:2.1.1.176]	0.373738	0.829553	0.286849	Ktedonobacteraceae	K03500	GC_00046266	0.0123	0	0	81	12	18	0.444069	0.800888	0.63859	Ktedonobacteraceae	K03500	GC_00046266	0.0152	0	0	66	17	12	FALSE	FALSE	FALSE
16S rRNA (guanine(1405)-N(7))-methyltransferase [EC:2.1.1.179]	7.04691	0.0294973	0.0219567	Ktedonobacteraceae	K18845	GC_00002292, GC_00009910, GC_00013312, GC_00098012	0.6914	0.3333	0.5	81	12	18	6.58274	0.0372028	0.0620323	Ktedonobacteraceae	K18845	GC_00002292, GC_00009910, GC_00013312, GC_00098012	0.6818	0.4706	0.3333	66	17	12	FALSE	FALSE	FALSE
16S rRNA (guanine1207-N2)-methyltransferase [EC:2.1.1.172]	29.185	4.59799e-07	9.81186e-07	Ktedonobacteraceae	K00564	GC_00002282, GC_00018741, GC_00033288, GC_00039833, GC_00059901	0.716	0.3333	0.0556	81	12	18	23.0967	9.65185e-06	3.9982e-05	Ktedonobacteraceae	K00564	GC_00002282, GC_00018741, GC_00033288, GC_00039833, GC_00059901	0.6818	0.0588	0.3333	66	17	12	TRUE	TRUE	TRUE
16S rRNA (guanine527-N7)-methyltransferase [EC:2.1.1.170]	2.24056	0.326189	0.15589	Ktedonobacteraceae, JACDGC01	K03501	GC_00001307, GC_00005423, GC_00010790	0.9012	1	0.8333	81	12	18	1.6177	0.44537	0.443655	JACDGC01	K03501	GC_00001307, GC_00005423, GC_00010790	0.8788	0.8824	1	66	17	12	FALSE	FALSE	FALSE
16S rRNA (guanine966-N2)-methyltransferase [EC:2.1.1.171]	1.88663	0.389334	0.177096	JACDGC01, JADMIN01	K08316	GC_00000608, GC_00099449	0.8889	1	0.9444	81	12	18	2.47885	0.289551	0.323224	JADMIN01, JACDGC01	K08316	GC_00000608, GC_00099449	0.8636	0.9412	1	66	17	12	FALSE	FALSE	FALSE
16S rRNA (uracil1498-N3)-methyltransferase [EC:2.1.1.193]	4.05945	0.131372	0.0745365	JACDGC01, JADMIN01	K09761	GC_00001909, GC_00005712, GC_00009675, GC_00035354, GC_00070969	0.7654	0.9167	0.9444	81	12	18	3.97477	0.137053	0.179336	JADMIN01, JACDGC01	K09761	GC_00001909, GC_00005712, GC_00009675, GC_00035354, GC_00070969	0.7576	0.9412	0.9167	66	17	12	FALSE	FALSE	FALSE
16S rRNA processing protein RimM	1.65413	0.43733	0.194202	JACDGC01	K02860	GC_00001468, GC_00005979, GC_00007769	0.8765	1	0.8889	81	12	18	2.12628	0.34537	0.367132	JADMIN01, JACDGC01	K02860	GC_00001468, GC_00005979, GC_00007769	0.8485	0.8824	1	66	17	12	FALSE	FALSE	FALSE
1D-myo-inositol 3-kinase [EC:2.7.1.64]	103.726	2.99338e-23	9.44184e-22	JADMIN01	K19517	GC_00005411	0	0	0.9444	81	12	18	88.2824	6.75632e-20	4.74913e-18	JADMIN01	K19517	GC_00005411	0	0.9412	0	66	17	12	TRUE	TRUE	TRUE
1H-pyrrole-2-carbonyl-[peptidyl-carrier protein] chlorinase [EC:1.14.19.56]	4.98326	0.082775	0.0508826	Ktedonobacteraceae	K22712	GC_00006388	0.1481	0	0	81	12	18	3.83846	0.14672	0.187513	Ktedonobacteraceae	K22712	GC_00006388	0.1212	0	0	66	17	12	FALSE	FALSE	FALSE
2-(1,2-epoxy-1,2-dihydrophenyl)acetyl-CoA isomerase [EC:5.3.3.18]	4.67234	0.0966972	0.0583396	Ktedonobacteraceae, JACDGC01	K15866	GC_00001090, GC_00002042, GC_00012396, GC_00015728, GC_00032922, GC_00038586	0.8642	1	0.7222	81	12	18	4.34961	0.11363	0.151149	Ktedonobacteraceae, JACDGC01	K15866	GC_00001090, GC_00002042, GC_00012396, GC_00015728, GC_00032922, GC_00038586	0.8333	0.7059	1	66	17	12	FALSE	FALSE	FALSE
2-alkyl-3-oxoalkanoate reductase [EC:1.1.1.412]	1.8207	0.402383	0.181316	Ktedonobacteraceae, JACDGC01	K22320	GC_00004198	0.2593	0.25	0.1111	81	12	18	1.77646	0.411382	0.418136	Ktedonobacteraceae, JACDGC01	K22320	GC_00004198	0.2727	0.1176	0.25	66	17	12	FALSE	FALSE	FALSE
2-amino-4-hydroxy-6-hydroxymethyldihydropteridine diphosphokinase [EC:2.7.6.3]	111	7.88159e-25	2.94642e-23	JACDGC01, JADMIN01	K00950	GC_00005466, GC_00010824, GC_00039059, GC_00041517, GC_00087154	0	1	1	81	12	18	95.0003	2.3493e-21	1.95749e-19	JADMIN01, JACDGC01	K00950	GC_00005466, GC_00010824, GC_00039059, GC_00041517, GC_00087154	0	1	1	66	17	12	TRUE	TRUE	TRUE
2-aminoadipate transaminase [EC:2.6.1.-]	78.1855	1.05255e-17	1.11832e-16	Ktedonobacteraceae	K05825	GC_00001616, GC_00002687, GC_00004047, GC_00004059, GC_00007605, GC_00018851, GC_00021414, GC_00032749, GC_00059528	0.963	0.1667	0.1111	81	12	18	64.7206	8.83272e-15	1.8396e-13	Ktedonobacteraceae	K05825	GC_00001616, GC_00002687, GC_00004047, GC_00004059, GC_00007605, GC_00018851, GC_00021414, GC_00032749, GC_00059528	0.9545	0.1176	0.1667	66	17	12	TRUE	TRUE	TRUE
2-aminobenzoate-CoA ligase [EC:6.2.1.32]	21.7677	1.87583e-05	2.94003e-05	Ktedonobacteraceae, JADMIN01	K08295	GC_00000936, GC_00006192, GC_00018442, GC_00028090	0.7901	0.1667	0.8333	81	12	18	20.1801	4.14897e-05	0.000151255	Ktedonobacteraceae, JADMIN01	K08295	GC_00000936, GC_00006192, GC_00018442, GC_00028090	0.7576	0.8824	0.1667	66	17	12	TRUE	TRUE	TRUE
2-aminoethylphosphonate transport system permease protein	0.75435	0.685796	0.258867	Ktedonobacteraceae	K11082	GC_00037916	0.0247	0	0	81	12	18	0.897707	0.63836	0.560673	Ktedonobacteraceae	K11082	GC_00037916	0.0303	0	0	66	17	12	FALSE	FALSE	FALSE
2-aminoethylphosphonate transport system substrate-binding protein	0.75435	0.685796	0.258867	Ktedonobacteraceae	K11081	GC_00033553	0.0247	0	0	81	12	18	0.897707	0.63836	0.560673	Ktedonobacteraceae	K11081	GC_00033553	0.0303	0	0	66	17	12	FALSE	FALSE	FALSE
2-C-methyl-D-erythritol 2,4-cyclodiphosphate synthase [EC:4.6.1.12]	0.546591	0.760868	0.282348	JACDGC01, JADMIN01	K01770	GC_00000574	0.8889	0.9167	0.9444	81	12	18	0.372538	0.83005	0.659738	JADMIN01, JACDGC01	K01770	GC_00000574	0.8939	0.9412	0.9167	66	17	12	FALSE	FALSE	FALSE
2-C-methyl-D-erythritol 4-phosphate cytidylyltransferase [EC:2.7.7.60]	2.88182	0.236712	0.121037	Ktedonobacteraceae, JACDGC01	K00991	GC_00001443, GC_00004302, GC_00005526, GC_00009831, GC_00076141, GC_00084359	0.9259	1	0.8333	81	12	18	1.66931	0.434024	0.437789	Ktedonobacteraceae, JACDGC01	K00991	GC_00001443, GC_00004302, GC_00005526, GC_00009831, GC_00076141, GC_00084359	0.9394	0.8824	1	66	17	12	FALSE	FALSE	FALSE
2-dehydro-3-deoxy-D-arabinonate dehydratase [EC:4.2.1.141]	14.5397	0.000696232	0.000781696	Ktedonobacteraceae	K14259	GC_00004149, GC_00015161	0.358	0	0	81	12	18	9.75852	0.00760264	0.0157757	Ktedonobacteraceae	K14259	GC_00004149, GC_00015161	0.2727	0	0	66	17	12	TRUE	FALSE	FALSE
2-dehydro-3-deoxy-D-gluconate 5-dehydrogenase [EC:1.1.1.127]	4.07046	0.13065	0.0741691	Ktedonobacteraceae	K00065	GC_00009403	0.1235	0	0	81	12	18	4.3685	0.112562	0.149994	Ktedonobacteraceae	K00065	GC_00009403	0.1364	0	0	66	17	12	FALSE	FALSE	FALSE
2-dehydro-3-deoxy-L-rhamnonate dehydrogenase (NAD+) [EC:1.1.1.401]	0.373738	0.829553	0.286849	Ktedonobacteraceae	K21883	GC_00083607	0.0123	0	0	81	12	18	0.444069	0.800888	0.63859	Ktedonobacteraceae	K21883	GC_00083607	0.0152	0	0	66	17	12	FALSE	FALSE	FALSE
2-dehydro-3-deoxygluconokinase [EC:2.7.1.45]	18.1532	0.000114308	0.000151613	Ktedonobacteraceae	K00874	GC_00005011, GC_00009235, GC_00011670	0.4198	0	0	81	12	18	10.4362	0.00541765	0.0117287	Ktedonobacteraceae	K00874	GC_00005011, GC_00009235, GC_00011670	0.2879	0	0	66	17	12	TRUE	FALSE	FALSE
2-dehydro-3-deoxyphosphogluconate aldolase / (4S)-4-hydroxy-2-oxoglutarate aldolase [EC:4.1.2.14 4.1.3.42]	18.4337	9.93504e-05	0.000133706	JACDGC01, JADMIN01	K01625	GC_00003658, GC_00005171, GC_00009641, GC_00013159, GC_00042118, GC_00059265	0.4568	1	0.8333	81	12	18	26.4434	1.81089e-06	8.72226e-06	JADMIN01, JACDGC01	K01625	GC_00003658, GC_00005171, GC_00009641, GC_00013159, GC_00042118, GC_00059265	0.3333	0.8235	1	66	17	12	TRUE	TRUE	TRUE
2-dehydropantoate 2-reductase [EC:1.1.1.169]	22.1172	1.57509e-05	2.50761e-05	JACDGC01, JADMIN01	K00077	GC_00006800, GC_00009041, GC_00012446, GC_00017657, GC_00027987, GC_00028676, GC_00036104, GC_00037344, GC_00044780, GC_00095384	0.2346	0.8333	0.6111	81	12	18	21.8314	1.81708e-05	7.08358e-05	JADMIN01, JACDGC01	K00077	GC_00006800, GC_00009041, GC_00012446, GC_00017657, GC_00027987, GC_00028676, GC_00036104, GC_00037344, GC_00044780, GC_00095384	0.2121	0.5882	0.8333	66	17	12	TRUE	TRUE	TRUE
2-epi-5-epi-valiolone 7-kinase [EC:2.7.1.188]	0.75435	0.685796	0.258867	Ktedonobacteraceae	K19979	GC_00036658	0.0247	0	0	81	12	18	0.897707	0.63836	0.560673	Ktedonobacteraceae	K19979	GC_00036658	0.0303	0	0	66	17	12	FALSE	FALSE	FALSE
2-epi-5-epi-valiolone 7-phosphate 2-epimerase [EC:5.1.3.35]	0.373738	0.829553	0.286849	Ktedonobacteraceae	K19974	GC_00100246	0.0123	0	0	81	12	18	0.444069	0.800888	0.63859	Ktedonobacteraceae	K19974	GC_00100246	0.0152	0	0	66	17	12	FALSE	FALSE	FALSE
2-epi-5-epi-valiolone synthase [EC:4.2.3.152]	0.373738	0.829553	0.286849	Ktedonobacteraceae	K19969	GC_00021466	0.0123	0	0	81	12	18	0.444069	0.800888	0.63859	Ktedonobacteraceae	K19969	GC_00021466	0.0152	0	0	66	17	12	FALSE	FALSE	FALSE
2-epi-valiolone-7-phosphate 1-reductase [EC:1.1.1.-]	0.75435	0.685796	0.258867	Ktedonobacteraceae	K20424	GC_00035927	0.0247	0	0	81	12	18	0.897707	0.63836	0.560673	Ktedonobacteraceae	K20424	GC_00035927	0.0303	0	0	66	17	12	FALSE	FALSE	FALSE
2-furoate---CoA ligase [EC:6.2.1.31]	5.45363	0.0654272	0.0432194	Ktedonobacteraceae	K16876	GC_00009263, GC_00014716	0.1605	0	0	81	12	18	6.0353	0.048916	0.0781452	Ktedonobacteraceae	K16876	GC_00009263, GC_00014716	0.1818	0	0	66	17	12	FALSE	FALSE	FALSE
2-furoyl-CoA dehydrogenase large subunit [EC:1.3.99.8]	2.76711	0.250686	0.125699	Ktedonobacteraceae	K16877	GC_00013014	0.0864	0	0	81	12	18	2.81412	0.244862	0.279866	Ktedonobacteraceae	K16877	GC_00013014	0.0909	0	0	66	17	12	FALSE	FALSE	FALSE
2-haloacid dehalogenase [EC:3.8.1.2]	15.5842	0.00041299	0.00048641	Ktedonobacteraceae	K01560	GC_00003499, GC_00004997, GC_00006300, GC_00008770, GC_00010100, GC_00071786	0.6296	0.0833	0.3333	81	12	18	12.7645	0.00169131	0.00419902	Ktedonobacteraceae	K01560	GC_00003499, GC_00004997, GC_00006300, GC_00008770, GC_00010100, GC_00071786	0.6061	0.3529	0.0833	66	17	12	TRUE	TRUE	TRUE
2-hydroxy-3-oxopropionate reductase [EC:1.1.1.60]	15.9309	0.000347258	0.000415853	Ktedonobacteraceae	K00042	GC_00003208	0.3827	0	0	81	12	18	14.9086	0.000578947	0.0015956	Ktedonobacteraceae	K00042	GC_00003208	0.3788	0	0	66	17	12	TRUE	TRUE	TRUE
2-hydroxyacyl-CoA lyase [EC:4.1.2.-]	15.7824	0.000374021	0.000444665	JACDGC01, JADMIN01	K11259	GC_00002460, GC_00009693	0.3951	0.6667	0.8889	81	12	18	14.1636	0.000840265	0.00222096	JADMIN01, JACDGC01	K11259	GC_00002460, GC_00009693	0.3939	0.8824	0.6667	66	17	12	TRUE	TRUE	TRUE
2-hydroxymuconate-semialdehyde hydrolase [EC:3.7.1.9]	4.07046	0.13065	0.0741691	Ktedonobacteraceae	K10216	GC_00009404, GC_00072504	0.1235	0	0	81	12	18	4.3685	0.112562	0.149994	Ktedonobacteraceae	K10216	GC_00009404, GC_00072504	0.1364	0	0	66	17	12	FALSE	FALSE	FALSE
2-hydroxypropyl-CoM lyase [EC:4.4.1.23]	4.98326	0.082775	0.0508826	Ktedonobacteraceae	K22363	GC_00006594	0.1481	0	0	81	12	18	4.3685	0.112562	0.149994	Ktedonobacteraceae	K22363	GC_00006594	0.1364	0	0	66	17	12	FALSE	FALSE	FALSE
2-iminobutanoate/2-iminopropanoate deaminase [EC:3.5.99.10]	0.75435	0.685796	0.258867	JACDGC01, JADMIN01	K09022	GC_00000482, GC_00002720, GC_00002779, GC_00003339, GC_00005174, GC_00005559, GC_00009527, GC_00010891, GC_00015252, GC_00020622, GC_00027704, GC_00032508, GC_00036118, GC_00039335, GC_00057559	0.9753	1	1	81	12	18	0.897707	0.63836	0.560673	JADMIN01, JACDGC01	K09022	GC_00000482, GC_00002720, GC_00002779, GC_00003339, GC_00005174, GC_00005559, GC_00009527, GC_00010891, GC_00015252, GC_00020622, GC_00027704, GC_00032508, GC_00036118, GC_00039335, GC_00057559	0.9697	1	1	66	17	12	FALSE	FALSE	FALSE
2-isopropylmalate synthase [EC:2.3.3.13]	76.4726	2.47843e-17	2.60585e-16	Ktedonobacteraceae, JADMIN01	K01649	GC_00001268, GC_00001706, GC_00002869	0.963	0.0833	1	81	12	18	64.9144	8.01707e-15	1.70123e-13	Ktedonobacteraceae, JADMIN01	K01649	GC_00001268, GC_00001706, GC_00002869	0.9545	1	0.0833	66	17	12	TRUE	TRUE	TRUE
2-keto-3-deoxy-L-arabinonate dehydratase [EC:4.2.1.43]	0.373738	0.829553	0.286849	Ktedonobacteraceae	K13876	GC_00092373	0.0123	0	0	81	12	18	0.444069	0.800888	0.63859	Ktedonobacteraceae	K13876	GC_00092373	0.0152	0	0	66	17	12	FALSE	FALSE	FALSE
2-keto-3-deoxy-L-fuconate dehydrogenase [EC:1.1.1.-]	25.1592	3.44158e-06	6.09435e-06	Ktedonobacteraceae	K18335	GC_00001552	0.6667	0.0833	0.1667	81	12	18	19.1196	7.0506e-05	0.000239927	Ktedonobacteraceae	K18335	GC_00001552	0.6212	0.1765	0.0833	66	17	12	TRUE	TRUE	TRUE
2-keto-4-pentenoate hydratase [EC:4.2.1.80]	6.92418	0.0313642	0.0229736	Ktedonobacteraceae	K02554	GC_00008903, GC_00011505	0.1975	0	0	81	12	18	7.2151	0.0271182	0.0475061	Ktedonobacteraceae	K02554	GC_00008903, GC_00011505	0.2121	0	0	66	17	12	FALSE	FALSE	FALSE
2-keto-myo-inositol isomerase [EC:5.3.99.11]	11.9513	0.00253988	0.00247934	Ktedonobacteraceae	K06606	GC_00006167, GC_00013335, GC_00021524, GC_00022266, GC_00034259, GC_00099576	0.3086	0	0	81	12	18	8.45463	0.0145916	0.027351	Ktedonobacteraceae	K06606	GC_00006167, GC_00013335, GC_00021524, GC_00022266, GC_00034259, GC_00099576	0.2424	0	0	66	17	12	TRUE	FALSE	FALSE
2-ketoarginine methyltransferase [EC:2.1.1.243]	1.14198	0.564966	0.227736	Ktedonobacteraceae	K16215	GC_00017246	0.037	0	0	81	12	18	0.897707	0.63836	0.560673	Ktedonobacteraceae	K16215	GC_00017246	0.0303	0	0	66	17	12	FALSE	FALSE	FALSE
2-methylcitrate dehydratase [EC:4.2.1.79]	12.8874	0.00159053	0.00164489	Ktedonobacteraceae	K01720	GC_00002407, GC_00017777, GC_00071612	0.5802	0.25	0.1667	81	12	18	10.3274	0.00572049	0.0123014	Ktedonobacteraceae	K01720	GC_00002407, GC_00017777, GC_00071612	0.5606	0.1765	0.25	66	17	12	TRUE	FALSE	FALSE
2-O-(6-phospho-alpha-D-mannosyl)-D-glycerate hydrolase [EC:3.2.1.-]	17.9352	0.000127471	0.000167748	Ktedonobacteraceae	K15524	GC_00001083	0.7654	0.3333	0.3333	81	12	18	18.9482	7.68159e-05	0.000259047	Ktedonobacteraceae	K15524	GC_00001083	0.803	0.3529	0.3333	66	17	12	TRUE	TRUE	TRUE
2-oxo-4-hydroxy-4-carboxy-5-ureidoimidazoline decarboxylase [EC:4.1.1.97]	7.64245	0.0219009	0.0168233	Ktedonobacteraceae	K13485	GC_00003112	0.4074	0	0.3333	81	12	18	6.03632	0.0488911	0.0781452	Ktedonobacteraceae, JADMIN01	K13485	GC_00003112	0.3485	0.3529	0	66	17	12	FALSE	FALSE	FALSE
2-oxoglutarate dehydrogenase E1 component [EC:1.2.4.2]	62.6745	2.45705e-14	1.57964e-13	Ktedonobacteraceae	K00164	GC_00000585	0.9506	0	0.7222	81	12	18	53.988	1.89084e-12	2.54678e-11	Ktedonobacteraceae	K00164	GC_00000585	0.9394	0.7647	0	66	17	12	TRUE	TRUE	TRUE
2-oxoglutarate dehydrogenase E2 component (dihydrolipoamide succinyltransferase) [EC:2.3.1.61]	64.1966	1.14786e-14	7.52336e-14	Ktedonobacteraceae	K00658	GC_00000671	0.9506	0	0.7778	81	12	18	56.074	6.66315e-13	9.99177e-12	Ktedonobacteraceae, JADMIN01	K00658	GC_00000671	0.9394	0.8235	0	66	17	12	TRUE	TRUE	TRUE
2-oxoglutarate/2-oxoacid ferredoxin oxidoreductase subunit alpha [EC:1.2.7.3 1.2.7.11]	1.36911	0.504315	0.213969	JACDGC01, JADMIN01	K00174	GC_00001501, GC_00004042	0.8519	0.9167	0.9444	81	12	18	2.07573	0.354211	0.375819	JADMIN01, JACDGC01	K00174	GC_00001501, GC_00004042	0.8182	0.9412	0.9167	66	17	12	FALSE	FALSE	FALSE
2-oxoglutarate/2-oxoacid ferredoxin oxidoreductase subunit beta [EC:1.2.7.3 1.2.7.11]	2.40957	0.299757	0.147591	JACDGC01, JADMIN01	K00175	GC_00001659, GC_00003734	0.8395	1	0.8889	81	12	18	3.215	0.200388	0.242593	JADMIN01, JACDGC01	K00175	GC_00001659, GC_00003734	0.803	0.8824	1	66	17	12	FALSE	FALSE	FALSE
2-oxoglutaroyl-CoA hydrolase	2.34921	0.30894	0.148774	Ktedonobacteraceae	K16880	GC_00015114	0.0741	0	0	81	12	18	2.31904	0.313637	0.337063	Ktedonobacteraceae	K16880	GC_00015114	0.0758	0	0	66	17	12	FALSE	FALSE	FALSE
2-oxoisovalerate dehydrogenase E1 component [EC:1.2.4.4]	4.72213	0.0943197	0.0570414	JACDGC01, JADMIN01	K11381	GC_00000467	0.8025	1	0.9444	81	12	18	6.09502	0.047477	0.0768837	JADMIN01, JACDGC01	K11381	GC_00000467	0.7576	0.9412	1	66	17	12	FALSE	FALSE	FALSE
2-oxoisovalerate dehydrogenase E1 component alpha subunit [EC:1.2.4.4]	23.8844	6.50993e-06	1.0988e-05	Ktedonobacteraceae, JADMIN01	K00166	GC_00002334, GC_00007342, GC_00013837	0.716	0	0.7222	81	12	18	19.8079	4.99771e-05	0.000178437	Ktedonobacteraceae, JADMIN01	K00166	GC_00002334, GC_00007342, GC_00013837	0.6667	0.7059	0	66	17	12	TRUE	TRUE	TRUE
2-oxoisovalerate dehydrogenase E1 component beta subunit [EC:1.2.4.4]	23.8844	6.50993e-06	1.0988e-05	Ktedonobacteraceae, JADMIN01	K00167	GC_00002098, GC_00007401	0.716	0	0.7222	81	12	18	19.8079	4.99771e-05	0.000178437	Ktedonobacteraceae, JADMIN01	K00167	GC_00002098, GC_00007401	0.6667	0.7059	0	66	17	12	TRUE	TRUE	TRUE
2-oxoisovalerate dehydrogenase E2 component (dihydrolipoyl transacylase) [EC:2.3.1.168]	27.2357	1.21858e-06	2.3699e-06	Ktedonobacteraceae, JADMIN01	K09699	GC_00001776, GC_00002130, GC_00006647, GC_00013742	0.8272	0.1667	0.8889	81	12	18	22.2483	1.4752e-05	5.87295e-05	Ktedonobacteraceae, JADMIN01	K09699	GC_00001776, GC_00002130, GC_00006647, GC_00013742	0.7879	0.8824	0.1667	66	17	12	TRUE	TRUE	TRUE
2-oxopropyl-CoM reductase (carboxylating) [EC:1.8.1.5]	4.52229	0.104231	0.0616682	Ktedonobacteraceae	K22364	GC_00007593	0.1358	0	0	81	12	18	3.83846	0.14672	0.187513	Ktedonobacteraceae	K22364	GC_00007593	0.1212	0	0	66	17	12	FALSE	FALSE	FALSE
2-phospho-L-lactate/phosphoenolpyruvate guanylyltransferase [EC:2.7.7.68 2.7.7.105]	1.93921	0.379233	0.173676	JACDGC01, JADMIN01	K14941	GC_00001580, GC_00009849, GC_00011160, GC_00012788, GC_00019950, GC_00026962, GC_00038989, GC_00055721, GC_00068935, GC_00085688, GC_00097919	0.9383	1	1	81	12	18	2.31904	0.313637	0.337063	JADMIN01, JACDGC01	K14941	GC_00001580, GC_00009849, GC_00011160, GC_00012788, GC_00019950, GC_00026962, GC_00038989, GC_00055721, GC_00068935, GC_00085688, GC_00097919	0.9242	1	1	66	17	12	FALSE	FALSE	FALSE
2-phosphosulfolactate phosphatase [EC:3.1.3.71]	1.14198	0.564966	0.227736	JACDGC01, JADMIN01	K05979	GC_00002255, GC_00003615, GC_00004208, GC_00005605, GC_00009008, GC_00011790, GC_00018986, GC_00027475, GC_00058337, GC_00060855	0.963	1	1	81	12	18	0.897707	0.63836	0.560673	JADMIN01, JACDGC01	K05979	GC_00002255, GC_00003615, GC_00004208, GC_00005605, GC_00009008, GC_00011790, GC_00018986, GC_00027475, GC_00058337, GC_00060855	0.9697	1	1	66	17	12	FALSE	FALSE	FALSE
2-polyprenylphenol 6-hydroxylase [EC:1.14.13.240]	5.21364	0.0737688	0.0466243	JADMIN01	K18800	GC_00067488	0	0	0.0556	81	12	18	4.63705	0.0984188	0.136484	JADMIN01	K18800	GC_00067488	0	0.0588	0	66	17	12	FALSE	FALSE	FALSE
2-succinyl-5-enolpyruvyl-6-hydroxy-3-cyclohexene-1-carboxylate synthase [EC:2.2.1.9]	18.1925	0.000112086	0.000149649	Ktedonobacteraceae, JACDGC01	K02551	GC_00001264	0.6914	1	0.2778	81	12	18	15.4328	0.000445469	0.00127375	Ktedonobacteraceae, JACDGC01	K02551	GC_00001264	0.6515	0.2941	1	66	17	12	TRUE	TRUE	TRUE
2-succinyl-6-hydroxy-2,4-cyclohexadiene-1-carboxylate synthase [EC:4.2.99.20]	17.6911	0.000144021	0.000187814	Ktedonobacteraceae, JACDGC01	K08680	GC_00001902, GC_00011194	0.679	1	0.2778	81	12	18	15.1086	0.000523849	0.00147105	Ktedonobacteraceae, JACDGC01	K08680	GC_00001902, GC_00011194	0.6364	0.2941	1	66	17	12	TRUE	TRUE	TRUE
2,2-dialkylglycine decarboxylase (pyruvate) [EC:4.1.1.64]	3.19312	0.202592	0.105624	Ktedonobacteraceae	K00596	GC_00011699	0.0988	0	0	81	12	18	1.83484	0.399549	0.406476	Ktedonobacteraceae	K00596	GC_00011699	0.0606	0	0	66	17	12	FALSE	FALSE	FALSE
2,3-bisphosphoglycerate-dependent phosphoglycerate mutase [EC:5.4.2.11]	3.27454	0.19451	0.103878	JACDGC01, JADMIN01	K15634	GC_00001396, GC_00002085, GC_00003466, GC_00005454, GC_00012362, GC_00021300, GC_00026535, GC_00038233	0.8519	0.9167	1	81	12	18	4.11635	0.127687	0.167959	JADMIN01, JACDGC01	K15634	GC_00001396, GC_00002085, GC_00003466, GC_00005454, GC_00012362, GC_00021300, GC_00026535, GC_00038233	0.8182	1	0.9167	66	17	12	FALSE	FALSE	FALSE
2,3-bisphosphoglycerate-independent phosphoglycerate mutase [EC:5.4.2.12]	0.779806	0.677123	0.258867	JACDGC01	K15633	GC_00000305, GC_00090560	0.9383	1	0.9444	81	12	18	0.991466	0.609124	0.558713	JADMIN01, JACDGC01	K15633	GC_00000305, GC_00090560	0.9242	0.9412	1	66	17	12	FALSE	FALSE	FALSE
2,3-dihydroxy-p-cumate/2,3-dihydroxybenzoate 3,4-dioxygenase [EC:1.13.11.- 1.13.11.14]	2.76711	0.250686	0.125699	Ktedonobacteraceae	K10621	GC_00009553	0.0864	0	0	81	12	18	2.81412	0.244862	0.279866	Ktedonobacteraceae	K10621	GC_00009553	0.0909	0	0	66	17	12	FALSE	FALSE	FALSE
2,3-dihydroxyphenylpropionate 1,2-dioxygenase [EC:1.13.11.16]	14.0079	0.000908302	0.000997605	JADMIN01	K05713	GC_00004684	0.1605	0	0.5	81	12	18	15.4993	0.000430904	0.00124103	JADMIN01	K05713	GC_00004684	0.1515	0.5294	0	66	17	12	TRUE	TRUE	TRUE
2,3-dimethylmalate lyase [EC:4.1.3.32]	19.9382	4.68247e-05	6.68783e-05	Ktedonobacteraceae	K20454	GC_00003030, GC_00016079	0.5309	0	0.1111	81	12	18	21.6271	2.01251e-05	7.778e-05	Ktedonobacteraceae	K20454	GC_00003030, GC_00016079	0.5758	0.1176	0	66	17	12	TRUE	TRUE	TRUE
2,4-dichlorophenol 6-monooxygenase [EC:1.14.13.20]	4.98326	0.082775	0.0508826	Ktedonobacteraceae	K10676	GC_00010532, GC_00028938, GC_00071324	0.1481	0	0	81	12	18	5.46647	0.0650087	0.0991364	Ktedonobacteraceae	K10676	GC_00010532, GC_00028938, GC_00071324	0.1667	0	0	66	17	12	FALSE	FALSE	FALSE
2,4-didehydro-3-deoxy-L-rhamnonate hydrolase [EC:3.7.1.26]	39.1651	3.12899e-09	9.68791e-09	Ktedonobacteraceae, JADMIN01	K18336	GC_00000887, GC_00004200, GC_00030050, GC_00064268	0.8889	0.1667	0.9444	81	12	18	34.7616	2.82889e-08	1.99471e-07	Ktedonobacteraceae, JADMIN01	K18336	GC_00000887, GC_00004200, GC_00030050, GC_00064268	0.8788	0.9412	0.1667	66	17	12	TRUE	TRUE	TRUE
2,4-dienoyl-CoA reductase [(3E)-enoyl-CoA-producing], mitochondrial [EC:1.3.1.124]	1.53687	0.463739	0.199862	Ktedonobacteraceae	K13236	GC_00023047	0.0494	0	0	81	12	18	1.83484	0.399549	0.406476	Ktedonobacteraceae	K13236	GC_00023047	0.0606	0	0	66	17	12	FALSE	FALSE	FALSE
2,4'-dihydroxyacetophenone dioxygenase [EC:1.13.11.41]	0.373738	0.829553	0.286849	Ktedonobacteraceae	K05913	GC_00054390	0.0123	0	0	81	12	18	0.444069	0.800888	0.63859	Ktedonobacteraceae	K05913	GC_00054390	0.0152	0	0	66	17	12	FALSE	FALSE	FALSE
2,5-diketo-D-gluconate reductase A [EC:1.1.1.346]	7.70126	0.0212663	0.0163732	Ktedonobacteraceae	K06221	GC_00006839, GC_00010427, GC_00025926, GC_00044719	0.2716	0	0.0556	81	12	18	5.52055	0.0632745	0.0981555	Ktedonobacteraceae	K06221	GC_00006839, GC_00010427, GC_00025926, GC_00044719	0.2273	0.0588	0	66	17	12	FALSE	FALSE	FALSE
2,5-diketo-D-gluconate reductase B [EC:1.1.1.346]	0.373738	0.829553	0.286849	Ktedonobacteraceae	K06222	GC_00042437	0.0123	0	0	81	12	18	0	1	0.744073		K06222	GC_00042437	0	0	0	66	17	12	FALSE	FALSE	FALSE
2,5-dioxopentanoate dehydrogenase [EC:1.2.1.26]	3.19312	0.202592	0.105624	Ktedonobacteraceae	K13877	GC_00010165	0.0988	0	0	81	12	18	0.444069	0.800888	0.63859	Ktedonobacteraceae	K13877	GC_00010165	0.0152	0	0	66	17	12	FALSE	FALSE	FALSE
2,6-dihydroxypyridine 3-monooxygenase [EC:1.14.13.10]	3.37093	0.185358	0.0995171	JACDGC01	K19189	GC_00033664	0.0123	0.0833	0	81	12	18	2.73562	0.254664	0.288576	JACDGC01	K19189	GC_00033664	0.0152	0	0.0833	66	17	12	FALSE	FALSE	FALSE
2,7-dihydroxy-5-methyl-1-naphthoate 7-O-methyltransferase [EC:2.1.1.303]	9.22694	0.00991734	0.00836966	JADMIN01	K20421	GC_00008176, GC_00008503, GC_00018062, GC_00018667, GC_00020573, GC_00021258, GC_00026938, GC_00027629, GC_00028785, GC_00029315, GC_00031568, GC_00037780, GC_00041428, GC_00056645, GC_00065150, GC_00083069, GC_00084807, GC_00086559	0.3333	0.0833	0.6111	81	12	18	11.3642	0.00340641	0.00781851	JADMIN01	K20421	GC_00008176, GC_00008503, GC_00018062, GC_00018667, GC_00020573, GC_00021258, GC_00026938, GC_00027629, GC_00028785, GC_00029315, GC_00031568, GC_00037780, GC_00041428, GC_00056645, GC_00065150, GC_00083069, GC_00084807, GC_00086559	0.2273	0.5882	0.0833	66	17	12	TRUE	TRUE	TRUE
2',3'-cyclic-nucleotide 2'-phosphodiesterase [EC:3.1.4.16]	0.779806	0.677123	0.258867	Ktedonobacteraceae, JADMIN01	K09769	GC_00014919	0.0617	0	0.0556	81	12	18	0.991466	0.609124	0.558713	Ktedonobacteraceae	K09769	GC_00014919	0.0758	0.0588	0	66	17	12	FALSE	FALSE	FALSE
2',3'-cyclic-nucleotide 3'-phosphodiesterase [EC:3.1.4.37]	1.14198	0.564966	0.227736	Ktedonobacteraceae	K15435	GC_00028860	0.037	0	0	81	12	18	0	1	0.744073		K15435	GC_00028860	0	0	0	66	17	12	FALSE	FALSE	FALSE
23S rRNA (adenine-C8)-methyltransferase [EC:2.1.1.224]	1.14198	0.564966	0.227736	Ktedonobacteraceae	K15632	GC_00024821	0.037	0	0	81	12	18	0	1	0.744073		K15632	GC_00024821	0	0	0	66	17	12	FALSE	FALSE	FALSE
23S rRNA (adenine-N6)-dimethyltransferase [EC:2.1.1.184]	9.2978	0.0095721	0.0081136	JADMIN01	K00561	GC_00005062, GC_00014518	0.1728	0.1667	0.5	81	12	18	7.48754	0.0236647	0.0425838	JADMIN01	K00561	GC_00005062, GC_00014518	0.1667	0.4706	0.1667	66	17	12	TRUE	FALSE	FALSE
23S rRNA (adenine2503-C2)-methyltransferase [EC:2.1.1.192]	1.36911	0.504315	0.213969	JACDGC01, JADMIN01	K06941	GC_00000615, GC_00061107	0.8519	0.9167	0.9444	81	12	18	2.07573	0.354211	0.375819	JADMIN01, JACDGC01	K06941	GC_00000615, GC_00061107	0.8182	0.9412	0.9167	66	17	12	FALSE	FALSE	FALSE
23S rRNA (cytidine1920-2'-O)/16S rRNA (cytidine1409-2'-O)-methyltransferase [EC:2.1.1.226 2.1.1.227]	3.83562	0.146929	0.0826662	JACDGC01, JADMIN01	K06442	GC_00000960, GC_00004841, GC_00009937	0.8272	1	0.9444	81	12	18	4.96452	0.0835541	0.124135	JADMIN01, JACDGC01	K06442	GC_00000960, GC_00004841, GC_00009937	0.7879	0.9412	1	66	17	12	FALSE	FALSE	FALSE
23S rRNA (cytidine2498-2'-O)-methyltransferase [EC:2.1.1.186]	70.3189	5.37576e-16	4.55971e-15	Ktedonobacteraceae	K06968	GC_00001333, GC_00025168, GC_00058730, GC_00062396	0.9136	0.25	0	81	12	18	60.5108	7.24843e-14	1.3364e-12	Ktedonobacteraceae	K06968	GC_00001333, GC_00025168, GC_00058730, GC_00062396	0.9091	0	0.25	66	17	12	TRUE	TRUE	TRUE
23S rRNA (cytosine1962-C5)-methyltransferase [EC:2.1.1.191]	3.00589	0.222474	0.114745	JACDGC01, JADMIN01	K06969	GC_00001600, GC_00005470, GC_00008059, GC_00008275, GC_00012292	0.8519	1	0.9444	81	12	18	3.41037	0.181739	0.226855	JADMIN01, JACDGC01	K06969	GC_00001600, GC_00005470, GC_00008059, GC_00008275, GC_00012292	0.8333	0.9412	1	66	17	12	FALSE	FALSE	FALSE
23S rRNA (guanine2069-N7)-methyltransferase / 23S rRNA (guanine2445-N2)-methyltransferase [EC:2.1.1.264 2.1.1.173]	0.373738	0.829553	0.286849	Ktedonobacteraceae	K12297	GC_00095188	0.0123	0	0	81	12	18	0.444069	0.800888	0.63859	Ktedonobacteraceae	K12297	GC_00095188	0.0152	0	0	66	17	12	FALSE	FALSE	FALSE
23S rRNA (guanine2535-N1)-methyltransferase [EC:2.1.1.209]	1.93921	0.379233	0.173676	Ktedonobacteraceae	K21515	GC_00016756	0.0617	0	0	81	12	18	0.897707	0.63836	0.560673	Ktedonobacteraceae	K21515	GC_00016756	0.0303	0	0	66	17	12	FALSE	FALSE	FALSE
23S rRNA (guanine745-N1)-methyltransferase [EC:2.1.1.187]	11.8374	0.00268873	0.00261201	Ktedonobacteraceae, JADMIN01	K00563	GC_00003744, GC_00011852, GC_00016011, GC_00017621, GC_00036542, GC_00063782, GC_00098112	0.4691	0	0.6111	81	12	18	10.6714	0.00481649	0.0106151	Ktedonobacteraceae, JADMIN01	K00563	GC_00003744, GC_00011852, GC_00016011, GC_00017621, GC_00036542, GC_00063782, GC_00098112	0.4242	0.5882	0	66	17	12	TRUE	FALSE	FALSE
23S rRNA (guanosine2251-2'-O)-methyltransferase [EC:2.1.1.185]	4.52229	0.104231	0.0616682	JACDGC01, JADMIN01	K03218	GC_00000480	0.8642	1	1	81	12	18	4.91102	0.0858192	0.124952	JADMIN01, JACDGC01	K03218	GC_00000480	0.8485	1	1	66	17	12	FALSE	FALSE	FALSE
23S rRNA (uracil1939-C5)-methyltransferase [EC:2.1.1.190]	0.373738	0.829553	0.286849	JACDGC01, JADMIN01	K03215	GC_00000097, GC_00006957, GC_00007320, GC_00010559	0.9877	1	1	81	12	18	0.444069	0.800888	0.63859	JADMIN01, JACDGC01	K03215	GC_00000097, GC_00006957, GC_00007320, GC_00010559	0.9848	1	1	66	17	12	FALSE	FALSE	FALSE
23S rRNA (uridine2479-2'-O)-methyltransferase [EC:2.1.1.208]	12.274	0.00216135	0.00214722	Ktedonobacteraceae	K21514	GC_00002945	0.4444	0	0.1667	81	12	18	13.0186	0.0014895	0.00371852	Ktedonobacteraceae	K21514	GC_00002945	0.4394	0.1176	0	66	17	12	TRUE	TRUE	TRUE
23S rRNA pseudouridine1911/1915/1917 synthase [EC:5.4.99.23]	0.907268	0.635315	0.25177	Ktedonobacteraceae, JACDGC01	K06180	GC_00001418, GC_00001823, GC_00004809, GC_00010960	0.9753	1	0.9444	81	12	18	0.807449	0.667828	0.580435	Ktedonobacteraceae, JACDGC01	K06180	GC_00001418, GC_00001823, GC_00004809, GC_00010960	0.9697	0.9412	1	66	17	12	FALSE	FALSE	FALSE
23S rRNA pseudouridine2605 synthase [EC:5.4.99.22]	4.88296	0.0870318	0.0531112	JACDGC01	K06178	GC_00001956, GC_00007032, GC_00010707, GC_00021939, GC_00051336	0.7901	1	0.6667	81	12	18	5.06714	0.079375	0.118711	JACDGC01	K06178	GC_00001956, GC_00007032, GC_00010707, GC_00021939, GC_00051336	0.7576	0.6471	1	66	17	12	FALSE	FALSE	FALSE
3-(3-hydroxy-phenyl)propionate hydroxylase [EC:1.14.13.127]	44.1481	2.59037e-10	9.33785e-10	Ktedonobacteraceae	K05712	GC_00004295, GC_00005830, GC_00011866, GC_00013861, GC_00015240, GC_00015653, GC_00018208, GC_00021100, GC_00021420, GC_00023080, GC_00025024, GC_00025612, GC_00025955, GC_00026191, GC_00029379, GC_00032941, GC_00035260, GC_00035341, GC_00037639, GC_00043609, GC_00054783, GC_00060113, GC_00066065, GC_00084303, GC_00095711	0.7654	0	0.1111	81	12	18	37.1422	8.60343e-09	6.75383e-08	Ktedonobacteraceae	K05712	GC_00004295, GC_00005830, GC_00011866, GC_00013861, GC_00015240, GC_00015653, GC_00018208, GC_00021100, GC_00021420, GC_00023080, GC_00025024, GC_00025612, GC_00025955, GC_00026191, GC_00029379, GC_00032941, GC_00035260, GC_00035341, GC_00037639, GC_00043609, GC_00054783, GC_00060113, GC_00066065, GC_00084303, GC_00095711	0.7424	0.1176	0	66	17	12	TRUE	TRUE	TRUE
3-(methylthio)propionyl---CoA ligase [EC:6.2.1.44]	3.00589	0.222474	0.114745	JACDGC01, JADMIN01	K20034	GC_00000964, GC_00001587, GC_00014970	0.8519	1	0.9444	81	12	18	3.90882	0.141648	0.184383	JADMIN01, JACDGC01	K20034	GC_00000964, GC_00001587, GC_00014970	0.8182	0.9412	1	66	17	12	FALSE	FALSE	FALSE
3-aminobutyryl-CoA ammonia-lyase [EC:4.3.1.14]	22.2686	1.46025e-05	2.33226e-05	Ktedonobacteraceae	K18014	GC_00003100	0.4815	0	0	81	12	18	18.3418	0.000104023	0.000344599	Ktedonobacteraceae	K18014	GC_00003100	0.4394	0	0	66	17	12	TRUE	TRUE	TRUE
3-carboxy-cis,cis-muconate cycloisomerase [EC:5.5.1.2]	11.6371	0.00297192	0.00287329	Ktedonobacteraceae	K01857	GC_00003178, GC_00007070, GC_00022262, GC_00037516	0.5185	0	0.3889	81	12	18	13.7107	0.0010538	0.00270587	Ktedonobacteraceae	K01857	GC_00003178, GC_00007070, GC_00022262, GC_00037516	0.5606	0.3529	0	66	17	12	TRUE	TRUE	TRUE
3-dehydroquinate dehydratase I [EC:4.2.1.10]	111.013	7.83171e-25	2.94642e-23	JACDGC01	K03785	GC_00010755, GC_00021587	0	1	0	81	12	18	95	2.34969e-21	1.95749e-19	JACDGC01	K03785	GC_00010755, GC_00021587	0	0	1	66	17	12	TRUE	TRUE	TRUE
3-dehydroquinate dehydratase II [EC:4.2.1.10]	61.3552	4.75214e-14	2.88952e-13	Ktedonobacteraceae, JADMIN01	K03786	GC_00000892, GC_00021253	0.9259	0	0.8889	81	12	18	55.0883	1.09078e-12	1.5431e-11	Ktedonobacteraceae, JADMIN01	K03786	GC_00000892, GC_00021253	0.9242	0.8824	0	66	17	12	TRUE	TRUE	TRUE
3-dehydroquinate synthase [EC:4.2.3.4]	16.1034	0.000318558	0.000391166	JACDGC01	K01735	GC_00016040, GC_00017283, GC_00056497	0.0741	0.4167	0	81	12	18	14.9655	0.000562718	0.00156845	JACDGC01	K01735	GC_00016040, GC_00017283, GC_00056497	0.0758	0	0.4167	66	17	12	TRUE	TRUE	TRUE
3-deoxy-7-phosphoheptulonate synthase [EC:2.5.1.54]	0	1	0.333892		K03856	GC_00000060	1	1	1	81	12	18	0	1	0.744073		K03856	GC_00000060	1	1	1	66	17	12	FALSE	FALSE	FALSE
3-hexulose-6-phosphate synthase [EC:4.1.2.43]	1.14198	0.564966	0.227736	Ktedonobacteraceae	K08093	GC_00028355	0.037	0	0	81	12	18	0.444069	0.800888	0.63859	Ktedonobacteraceae	K08093	GC_00028355	0.0152	0	0	66	17	12	FALSE	FALSE	FALSE
3-hydroxy-5-phosphonooxypentane-2,4-dione thiolase [EC:2.3.1.245]	0.373738	0.829553	0.286849	Ktedonobacteraceae	K08321	GC_00074456	0.0123	0	0	81	12	18	0.444069	0.800888	0.63859	Ktedonobacteraceae	K08321	GC_00074456	0.0152	0	0	66	17	12	FALSE	FALSE	FALSE
3-hydroxy-9,10-secoandrosta-1,3,5(10)-triene-9,17-dione monooxygenase [EC:1.14.14.12]	4.52229	0.104231	0.0616682	Ktedonobacteraceae	K16047	GC_00017393, GC_00030724, GC_00031819, GC_00036354, GC_00049520	0.1358	0	0	81	12	18	3.32047	0.190095	0.231128	Ktedonobacteraceae	K16047	GC_00017393, GC_00030724, GC_00031819, GC_00036354, GC_00049520	0.1061	0	0	66	17	12	FALSE	FALSE	FALSE
3-hydroxy-9,10-secoandrosta-1,3,5(10)-triene-9,17-dione monooxygenase reductase component [EC:1.5.1.-]	1.14198	0.564966	0.227736	Ktedonobacteraceae	K16048	GC_00028053	0.037	0	0	81	12	18	0.897707	0.63836	0.560673	Ktedonobacteraceae	K16048	GC_00028053	0.0303	0	0	66	17	12	FALSE	FALSE	FALSE
3-hydroxy-D-aspartate aldolase [EC:4.1.3.41]	0.75435	0.685796	0.258867	Ktedonobacteraceae	K18425	GC_00032594	0.0247	0	0	81	12	18	0.444069	0.800888	0.63859	Ktedonobacteraceae	K18425	GC_00032594	0.0152	0	0	66	17	12	FALSE	FALSE	FALSE
3-hydroxyacyl-[acyl-carrier-protein] dehydratase [EC:4.2.1.59]	39.1651	3.12899e-09	9.68791e-09	JACDGC01	K02372	GC_00007859, GC_00018034, GC_00024897, GC_00070028, GC_00071598	0.1111	0.8333	0.0556	81	12	18	40.1259	1.9354e-09	1.66159e-08	JACDGC01	K02372	GC_00007859, GC_00018034, GC_00024897, GC_00070028, GC_00071598	0.0909	0.0588	0.8333	66	17	12	TRUE	TRUE	TRUE
3-hydroxyacyl-CoA dehydrogenase [EC:1.1.1.35]	2.24056	0.326189	0.15589	JACDGC01, JADMIN01	K07516	GC_00000303, GC_00013103, GC_00069874	0.8765	1	0.9444	81	12	18	2.0509	0.358635	0.378017	JADMIN01, JACDGC01	K07516	GC_00000303, GC_00013103, GC_00069874	0.8788	0.9412	1	66	17	12	FALSE	FALSE	FALSE
3-hydroxyacyl-CoA dehydrogenase / 3-hydroxy-2-methylbutyryl-CoA dehydrogenase [EC:1.1.1.35 1.1.1.178]	22.3158	1.4262e-05	2.29593e-05	Ktedonobacteraceae	K08683	GC_00001499	0.7284	0.0833	0.3889	81	12	18	15.4824	0.000434549	0.00124833	Ktedonobacteraceae	K08683	GC_00001499	0.6667	0.4118	0.0833	66	17	12	TRUE	TRUE	TRUE
3-hydroxybenzoate 6-monooxygenase [EC:1.14.13.24]	0.75435	0.685796	0.258867	Ktedonobacteraceae	K22270	GC_00040078	0.0247	0	0	81	12	18	0.897707	0.63836	0.560673	Ktedonobacteraceae	K22270	GC_00040078	0.0303	0	0	66	17	12	FALSE	FALSE	FALSE
3-hydroxybutyrate dehydrogenase [EC:1.1.1.30]	0.236552	0.888451	0.305333	Ktedonobacteraceae	K00019	GC_00001657, GC_00002024, GC_00002579, GC_00003317, GC_00003502, GC_00003965, GC_00004411, GC_00004590, GC_00004594, GC_00005568, GC_00006430, GC_00007540, GC_00007626, GC_00008540, GC_00008802, GC_00009199, GC_00010224, GC_00013367, GC_00021487, GC_00022868, GC_00024282, GC_00025840, GC_00032475, GC_00034787, GC_00036301, GC_00038655, GC_00053973, GC_00090896	0.9506	0.9167	0.9444	81	12	18	0.0952144	0.953508	0.744073	Ktedonobacteraceae, JADMIN01	K00019	GC_00001657, GC_00002024, GC_00002579, GC_00003317, GC_00003502, GC_00003965, GC_00004411, GC_00004590, GC_00004594, GC_00005568, GC_00006430, GC_00007540, GC_00007626, GC_00008540, GC_00008802, GC_00009199, GC_00010224, GC_00013367, GC_00021487, GC_00022868, GC_00024282, GC_00025840, GC_00032475, GC_00034787, GC_00036301, GC_00038655, GC_00053973, GC_00090896	0.9394	0.9412	0.9167	66	17	12	FALSE	FALSE	FALSE
3-hydroxybutyryl-CoA dehydratase [EC:4.2.1.55]	4.83019	0.0893587	0.0543341	JACDGC01, JADMIN01	K17865	GC_00002472, GC_00003538, GC_00061954	0.5926	0.9167	0.6667	81	12	18	4.32391	0.1151	0.152922	JACDGC01	K17865	GC_00002472, GC_00003538, GC_00061954	0.6061	0.6471	0.9167	66	17	12	FALSE	FALSE	FALSE
3-hydroxybutyryl-CoA dehydrogenase [EC:1.1.1.157]	6.65503	0.0358822	0.0259626	JACDGC01, JADMIN01	K00074	GC_00000943, GC_00005151, GC_00005227, GC_00021273, GC_00025395	0.7531	1	0.9444	81	12	18	6.68796	0.0352962	0.0596939	JADMIN01, JACDGC01	K00074	GC_00000943, GC_00005151, GC_00005227, GC_00021273, GC_00025395	0.7424	0.9412	1	66	17	12	FALSE	FALSE	FALSE
3-hydroxyisobutyrate dehydrogenase [EC:1.1.1.31]	45.413	1.37626e-10	5.18333e-10	Ktedonobacteraceae	K00020	GC_00001014, GC_00001303, GC_00001751, GC_00004628, GC_00006009, GC_00015210, GC_00016208, GC_00016838, GC_00021063, GC_00021507, GC_00023136, GC_00027976, GC_00028406, GC_00035237, GC_00038025, GC_00054142, GC_00059509, GC_00065894, GC_00093425, GC_00096651	0.9136	0.0833	0.7778	81	12	18	40.2344	1.83325e-09	1.57992e-08	Ktedonobacteraceae	K00020	GC_00001014, GC_00001303, GC_00001751, GC_00004628, GC_00006009, GC_00015210, GC_00016208, GC_00016838, GC_00021063, GC_00021507, GC_00023136, GC_00027976, GC_00028406, GC_00035237, GC_00038025, GC_00054142, GC_00059509, GC_00065894, GC_00093425, GC_00096651	0.9091	0.7647	0.0833	66	17	12	TRUE	TRUE	TRUE
3-isopropylmalate dehydrogenase [EC:1.1.1.85]	41.7755	8.48321e-10	2.85419e-09	Ktedonobacteraceae, JADMIN01	K00052	GC_00000378, GC_00096450	0.9012	0.1667	0.9444	81	12	18	34.7616	2.82889e-08	1.99471e-07	Ktedonobacteraceae, JADMIN01	K00052	GC_00000378, GC_00096450	0.8788	0.9412	0.1667	66	17	12	TRUE	TRUE	TRUE
3-isopropylmalate/(R)-2-methylmalate dehydratase large subunit [EC:4.2.1.33 4.2.1.35]	55.409	9.29143e-13	4.71274e-12	Ktedonobacteraceae	K01703	GC_00000905, GC_00001602, GC_00028135	0.8765	0.0833	0.1667	81	12	18	43.9782	2.82e-10	2.81917e-09	Ktedonobacteraceae	K01703	GC_00000905, GC_00001602, GC_00028135	0.8485	0.1765	0.0833	66	17	12	TRUE	TRUE	TRUE
3-isopropylmalate/(R)-2-methylmalate dehydratase small subunit [EC:4.2.1.33 4.2.1.35]	37.7925	6.21525e-09	1.81838e-08	Ktedonobacteraceae, JADMIN01	K01704	GC_00001179, GC_00002051, GC_00005981	0.8395	0.0833	0.9444	81	12	18	31.5815	1.38726e-07	8.69193e-07	Ktedonobacteraceae, JADMIN01	K01704	GC_00001179, GC_00002051, GC_00005981	0.803	0.9412	0.0833	66	17	12	TRUE	TRUE	TRUE
3-keto-5-aminohexanoate cleavage enzyme [EC:2.3.1.247]	10.7352	0.00466528	0.00427307	Ktedonobacteraceae	K18013	GC_00005543, GC_00008855, GC_00010528, GC_00021117, GC_00026013	0.4444	0	0.2222	81	12	18	9.72471	0.00773225	0.015971	Ktedonobacteraceae	K18013	GC_00005543, GC_00008855, GC_00010528, GC_00021117, GC_00026013	0.4091	0.1765	0	66	17	12	TRUE	FALSE	FALSE
3-ketosteroid 9alpha-monooxygenase subunit A [EC:1.14.15.30]	12.6431	0.00179715	0.00183599	JACDGC01, JADMIN01	K15982	GC_00017753	0	0.0833	0.1667	81	12	18	11.0166	0.00405309	0.00908043	JADMIN01, JACDGC01	K15982	GC_00017753	0	0.1765	0.0833	66	17	12	TRUE	TRUE	TRUE
3-mercaptopropionate dioxygenase [EC:1.13.11.91]	33.2159	6.1271e-08	1.50107e-07	JACDGC01, JADMIN01	K24700	GC_00008423, GC_00053353	0	0.3333	0.3889	81	12	18	25.4648	2.95382e-06	1.36992e-05	JADMIN01, JACDGC01	K24700	GC_00008423, GC_00053353	0	0.3529	0.3333	66	17	12	TRUE	TRUE	TRUE
3-methyl-2-oxobutanoate hydroxymethyltransferase [EC:2.1.2.11]	6.6582	0.0358254	0.0259626	JADMIN01	K00606	GC_00003132, GC_00006275, GC_00043489, GC_00049914	0.4815	0.25	0.7222	81	12	18	5.85406	0.0535559	0.0851944	JADMIN01	K00606	GC_00003132, GC_00006275, GC_00043489, GC_00049914	0.5152	0.7059	0.25	66	17	12	FALSE	FALSE	FALSE
3-methylcrotonyl-CoA carboxylase beta subunit [EC:6.4.1.4]	2.61443	0.270572	0.134401	JACDGC01, JADMIN01	K01969	GC_00000186	0.8642	1	0.9444	81	12	18	2.93304	0.230727	0.273869	JADMIN01, JACDGC01	K01969	GC_00000186	0.8485	0.9412	1	66	17	12	FALSE	FALSE	FALSE
3-oxoacyl-[acyl-carrier protein] reductase [EC:1.1.1.100]	0	1	0.333892		K00059	GC_00000272, GC_00001023, GC_00001057, GC_00001354, GC_00001415, GC_00001594, GC_00001987, GC_00002175, GC_00002431, GC_00002467, GC_00003072, GC_00003095, GC_00003261, GC_00003376, GC_00003623, GC_00003835, GC_00003931, GC_00004057, GC_00004237, GC_00004247, GC_00004301, GC_00004352, GC_00004825, GC_00004959, GC_00004968, GC_00004975, GC_00004986, GC_00005055, GC_00005260, GC_00005268, GC_000052…	1	1	1	81	12	18	0	1	0.744073		K00059	GC_00000272, GC_00001023, GC_00001057, GC_00001354, GC_00001415, GC_00001594, GC_00001987, GC_00002175, GC_00002431, GC_00002467, GC_00003072, GC_00003095, GC_00003261, GC_00003376, GC_00003623, GC_00003835, GC_00003931, GC_00004057, GC_00004237, GC_00004247, GC_00004301, GC_00004352, GC_00004825, GC_00004959, GC_00004968, GC_00004975, GC_00004986, GC_00005055, GC_00005260, GC_00005268, GC_000052…	1	1	1	66	17	12	FALSE	FALSE	FALSE
3-oxoacyl-[acyl-carrier-protein] synthase II [EC:2.3.1.179]	0	1	0.333892		K09458	GC_00000121, GC_00001444, GC_00001882, GC_00002189, GC_00003703, GC_00004516, GC_00008152, GC_00013582, GC_00014371, GC_00021217, GC_00024554, GC_00024956, GC_00025331, GC_00066485, GC_00081616	1	1	1	81	12	18	0	1	0.744073		K09458	GC_00000121, GC_00001444, GC_00001882, GC_00002189, GC_00003703, GC_00004516, GC_00008152, GC_00013582, GC_00014371, GC_00021217, GC_00024554, GC_00024956, GC_00025331, GC_00066485, GC_00081616	1	1	1	66	17	12	FALSE	FALSE	FALSE
3-oxoacyl-[acyl-carrier-protein] synthase III [EC:2.3.1.180]	2.34921	0.30894	0.148774	JACDGC01, JADMIN01	K00648	GC_00001107, GC_00003612, GC_00004880, GC_00005148, GC_00005274, GC_00049726	0.9259	1	1	81	12	18	2.81412	0.244862	0.279866	JADMIN01, JACDGC01	K00648	GC_00001107, GC_00003612, GC_00004880, GC_00005148, GC_00005274, GC_00049726	0.9091	1	1	66	17	12	FALSE	FALSE	FALSE
3-oxoadipate enol-lactonase [EC:3.1.1.24]	8.56529	0.0138061	0.0112928	Ktedonobacteraceae, JADMIN01	K01055	GC_00000476, GC_00001701, GC_00002635, GC_00002996, GC_00003242, GC_00003274, GC_00003327, GC_00004600, GC_00004820, GC_00005501, GC_00005651, GC_00005998, GC_00006104, GC_00006673, GC_00007199, GC_00008044, GC_00008314, GC_00008457, GC_00009050, GC_00009892, GC_00010978, GC_00012041, GC_00014193, GC_00014211, GC_00015047, GC_00015279, GC_00016611, GC_00016899, GC_00017223, GC_00017837, GC_000179…	0.9506	0.75	1	81	12	18	6.98316	0.0304527	0.0521295	Ktedonobacteraceae, JADMIN01	K01055	GC_00000476, GC_00001701, GC_00002635, GC_00002996, GC_00003242, GC_00003274, GC_00003327, GC_00004600, GC_00004820, GC_00005501, GC_00005651, GC_00005998, GC_00006104, GC_00006673, GC_00007199, GC_00008044, GC_00008314, GC_00008457, GC_00009050, GC_00009892, GC_00010978, GC_00012041, GC_00014193, GC_00014211, GC_00015047, GC_00015279, GC_00016611, GC_00016899, GC_00017223, GC_00017837, GC_000179…	0.9394	1	0.75	66	17	12	FALSE	FALSE	FALSE
3-oxoisoapionate decarboxylase [EC:4.1.1.120]	11.9513	0.00253988	0.00247934	Ktedonobacteraceae	K23248	GC_00004324	0.3086	0	0	81	12	18	9.09822	0.0105766	0.0206514	Ktedonobacteraceae	K23248	GC_00004324	0.2576	0	0	66	17	12	TRUE	FALSE	FALSE
3-phenylpropionate/trans-cinnamate dioxygenase ferredoxin component	6.86786	0.0322598	0.0235612	Ktedonobacteraceae, JADMIN01	K05710	GC_00000985, GC_00001806, GC_00002256, GC_00005922, GC_00007313, GC_00009046, GC_00010345, GC_00027664, GC_00046570, GC_00066116	0.9753	0.8333	1	81	12	18	5.59149	0.0610693	0.0957248	Ktedonobacteraceae, JADMIN01	K05710	GC_00000985, GC_00001806, GC_00002256, GC_00005922, GC_00007313, GC_00009046, GC_00010345, GC_00027664, GC_00046570, GC_00066116	0.9697	1	0.8333	66	17	12	FALSE	FALSE	FALSE
3-phenylpropionate/trans-cinnamate dioxygenase ferredoxin reductase component [EC:1.18.1.3]	54.9044	1.19581e-12	6.00494e-12	Ktedonobacteraceae, JADMIN01	K00529	GC_00000685, GC_00001322, GC_00001369, GC_00002875, GC_00004695, GC_00007972, GC_00011655, GC_00011849, GC_00015524	0.9877	0.3333	0.9444	81	12	18	46.2377	9.11184e-11	9.75978e-10	Ktedonobacteraceae, JADMIN01	K00529	GC_00000685, GC_00001322, GC_00001369, GC_00002875, GC_00004695, GC_00007972, GC_00011655, GC_00011849, GC_00015524	0.9848	0.9412	0.3333	66	17	12	TRUE	TRUE	TRUE
3-phosphoshikimate 1-carboxyvinyltransferase [EC:2.5.1.19]	4.07046	0.13065	0.0741691	JACDGC01, JADMIN01	K00800	GC_00001792, GC_00004918, GC_00011002, GC_00021204, GC_00022593, GC_00025296	0.8765	1	1	81	12	18	3.83846	0.14672	0.187513	JADMIN01, JACDGC01	K00800	GC_00001792, GC_00004918, GC_00011002, GC_00021204, GC_00022593, GC_00025296	0.8788	1	1	66	17	12	FALSE	FALSE	FALSE
3-sulfinopropanoyl-CoA desulfinase [EC:3.13.1.4]	8.32501	0.0155685	0.0123152	JACDGC01	K19966	GC_00054979	0	0.0833	0	81	12	18	6.99025	0.0303449	0.0519847	JACDGC01	K19966	GC_00054979	0	0	0.0833	66	17	12	FALSE	FALSE	FALSE
3,4-dihydroxy 2-butanone 4-phosphate synthase / GTP cyclohydrolase II [EC:4.1.99.12 3.5.4.25]	26.5803	1.69106e-06	3.12044e-06	Ktedonobacteraceae, JACDGC01	K14652	GC_00002235, GC_00007750	0.5309	0.9167	0	81	12	18	24.7636	4.19431e-06	1.89066e-05	Ktedonobacteraceae, JACDGC01	K14652	GC_00002235, GC_00007750	0.4848	0	0.9167	66	17	12	TRUE	TRUE	TRUE
3,4-dihydroxyphthalate decarboxylase [EC:4.1.1.69]	0.373738	0.829553	0.286849	Ktedonobacteraceae	K18256	GC_00061431	0.0123	0	0	81	12	18	0.444069	0.800888	0.63859	Ktedonobacteraceae	K18256	GC_00061431	0.0152	0	0	66	17	12	FALSE	FALSE	FALSE
3'-5' exoribonuclease [EC:3.1.-.-]	7.43522	0.024292	0.018339	Ktedonobacteraceae	K03698	GC_00005934	0.2099	0	0	81	12	18	8.45463	0.0145916	0.027351	Ktedonobacteraceae	K03698	GC_00005934	0.2424	0	0	66	17	12	FALSE	FALSE	FALSE
3',5'-cyclic-AMP phosphodiesterase [EC:3.1.4.53]	36.5989	1.12889e-08	3.16513e-08	Ktedonobacteraceae	K03651	GC_00003303, GC_00004532, GC_00004675, GC_00008549, GC_00013361, GC_00029214	0.679	0	0.0556	81	12	18	29.557	3.81744e-07	2.1629e-06	Ktedonobacteraceae	K03651	GC_00003303, GC_00004532, GC_00004675, GC_00008549, GC_00013361, GC_00029214	0.6364	0.0588	0	66	17	12	TRUE	TRUE	TRUE
3',5'-nucleoside bisphosphate phosphatase [EC:3.1.3.97]	0	1	0.333892		K07053	GC_00000865, GC_00000937, GC_00001778, GC_00002394, GC_00003128, GC_00005158, GC_00005347, GC_00014339, GC_00036213	1	1	1	81	12	18	0	1	0.744073		K07053	GC_00000865, GC_00000937, GC_00001778, GC_00002394, GC_00003128, GC_00005158, GC_00005347, GC_00014339, GC_00036213	1	1	1	66	17	12	FALSE	FALSE	FALSE
3'(2'), 5'-bisphosphate nucleotidase [EC:3.1.3.7]	0.373738	0.829553	0.286849	Ktedonobacteraceae	K01082	GC_00062094	0.0123	0	0	81	12	18	0.444069	0.800888	0.63859	Ktedonobacteraceae	K01082	GC_00062094	0.0152	0	0	66	17	12	FALSE	FALSE	FALSE
3D-(3,5/4)-trihydroxycyclohexane-1,2-dione acylhydrolase (decyclizing) [EC:3.7.1.22]	26.9984	1.37208e-06	2.60323e-06	Ktedonobacteraceae	K03336	GC_00002555	0.5432	0	0	81	12	18	22.2179	1.49774e-05	5.88969e-05	Ktedonobacteraceae	K03336	GC_00002555	0.5	0	0	66	17	12	TRUE	TRUE	TRUE
4-alpha-glucanotransferase [EC:2.4.1.25]	1.06569	0.586932	0.235649	JACDGC01, JADMIN01	K22451	GC_00001276, GC_00005211, GC_00008441, GC_00059605	0.8642	0.9167	0.9444	81	12	18	1.66398	0.435183	0.437789	JADMIN01, JACDGC01	K22451	GC_00001276, GC_00005211, GC_00008441, GC_00059605	0.8333	0.9412	0.9167	66	17	12	FALSE	FALSE	FALSE
4-aminobutyrate aminotransferase / (S)-3-amino-2-methylpropionate transaminase / 5-aminovalerate transaminase [EC:2.6.1.19 2.6.1.22 2.6.1.48]	24.2403	5.4485e-06	9.35288e-06	Ktedonobacteraceae	K07250	GC_00001487	0.716	0	0.4444	81	12	18	23.0611	9.82533e-06	4.05512e-05	Ktedonobacteraceae	K07250	GC_00001487	0.7121	0.4118	0	66	17	12	TRUE	TRUE	TRUE
4-carboxymuconolactone decarboxylase [EC:4.1.1.44]	14.8649	0.000591722	0.00067563	Ktedonobacteraceae, JADMIN01	K01607	GC_00001977, GC_00004213, GC_00005512, GC_00006236, GC_00006289, GC_00007243, GC_00009063, GC_00010484, GC_00011281, GC_00014783, GC_00019622, GC_00021025, GC_00021841, GC_00021942, GC_00025149, GC_00025481, GC_00025749, GC_00026531, GC_00032971, GC_00036494, GC_00044988, GC_00051374, GC_00056261, GC_00060537, GC_00062311, GC_00095215	0.8642	0.4167	0.8889	81	12	18	13.9046	0.000956438	0.0024843	Ktedonobacteraceae, JADMIN01	K01607	GC_00001977, GC_00004213, GC_00005512, GC_00006236, GC_00006289, GC_00007243, GC_00009063, GC_00010484, GC_00011281, GC_00014783, GC_00019622, GC_00021025, GC_00021841, GC_00021942, GC_00025149, GC_00025481, GC_00025749, GC_00026531, GC_00032971, GC_00036494, GC_00044988, GC_00051374, GC_00056261, GC_00060537, GC_00062311, GC_00095215	0.8636	0.8824	0.4167	66	17	12	TRUE	TRUE	TRUE
4-coumarate--CoA ligase [EC:6.2.1.12]	68.9781	1.051e-15	8.16025e-15	Ktedonobacteraceae	K01904	GC_00000214, GC_00007375	0.963	0	0.4444	81	12	18	61.3524	4.75889e-14	9.14899e-13	Ktedonobacteraceae	K01904	GC_00000214, GC_00007375	0.9697	0.4706	0	66	17	12	TRUE	TRUE	TRUE
4-diphosphocytidyl-2-C-methyl-D-erythritol kinase [EC:2.7.1.148]	2.61443	0.270572	0.134401	JACDGC01, JADMIN01	K00919	GC_00001558, GC_00005758, GC_00009658, GC_00020702	0.8642	1	0.9444	81	12	18	3.41037	0.181739	0.226855	JADMIN01, JACDGC01	K00919	GC_00001558, GC_00005758, GC_00009658, GC_00020702	0.8333	0.9412	1	66	17	12	FALSE	FALSE	FALSE
4-hydroxy 2-oxovalerate aldolase [EC:4.1.3.39]	2.86845	0.2383	0.121726	Ktedonobacteraceae, JADMIN01	K01666	GC_00005940, GC_00016725, GC_00041759	0.1728	0	0.2222	81	12	18	3.05413	0.217172	0.260113	Ktedonobacteraceae, JADMIN01	K01666	GC_00005940, GC_00016725, GC_00041759	0.1667	0.2353	0	66	17	12	FALSE	FALSE	FALSE
4-hydroxy-2-oxoglutarate aldolase [EC:4.1.3.16]	6.65503	0.0358822	0.0259626	JACDGC01, JADMIN01	K18123	GC_00001266, GC_00009659, GC_00022362	0.7531	1	0.9444	81	12	18	7.29953	0.0259973	0.0460445	JADMIN01, JACDGC01	K18123	GC_00001266, GC_00009659, GC_00022362	0.7273	0.9412	1	66	17	12	FALSE	FALSE	FALSE
4-hydroxy-2-oxoheptanedioate aldolase [EC:4.1.2.52]	12.4652	0.00196435	0.00196116	Ktedonobacteraceae	K02510	GC_00003582, GC_00043585, GC_00057965, GC_00059436, GC_00075571	0.3704	0	0.0556	81	12	18	11.3827	0.00337506	0.00775448	Ktedonobacteraceae	K02510	GC_00003582, GC_00043585, GC_00057965, GC_00059436, GC_00075571	0.3636	0.0588	0	66	17	12	TRUE	TRUE	TRUE
4-hydroxy-3-methylbut-2-en-1-yl diphosphate reductase [EC:1.17.7.4]	1.88663	0.389334	0.177096	JACDGC01, JADMIN01	K03527	GC_00000454	0.8889	1	0.9444	81	12	18	2.47885	0.289551	0.323224	JADMIN01, JACDGC01	K03527	GC_00000454	0.8636	0.9412	1	66	17	12	FALSE	FALSE	FALSE
4-hydroxy-3-polyprenylbenzoate decarboxylase [EC:4.1.1.98]	57.012	4.16869e-13	2.1915e-12	JADMIN01	K03182	GC_00006704	0.0247	0	0.6667	81	12	18	50.9015	8.84853e-12	1.05869e-10	JADMIN01	K03182	GC_00006704	0.0152	0.6471	0	66	17	12	TRUE	TRUE	TRUE
4-hydroxy-4-methyl-2-oxoglutarate aldolase [EC:4.1.3.17]	19.24	6.63872e-05	9.25528e-05	Ktedonobacteraceae	K10218	GC_00003363, GC_00006077, GC_00010057, GC_00013250, GC_00020375, GC_00074196, GC_00080070	0.6543	0.0833	0.2778	81	12	18	15.0856	0.000529907	0.00148435	Ktedonobacteraceae	K10218	GC_00003363, GC_00006077, GC_00010057, GC_00013250, GC_00020375, GC_00074196, GC_00080070	0.6212	0.2941	0.0833	66	17	12	TRUE	TRUE	TRUE
4-hydroxy-tetrahydrodipicolinate reductase [EC:1.17.1.8]	3.01783	0.22115	0.114648	Ktedonobacteraceae, JADMIN01	K00215	GC_00005794, GC_00026850	0.1975	0	0.2222	81	12	18	3.11045	0.211142	0.253295	Ktedonobacteraceae	K00215	GC_00005794, GC_00026850	0.2121	0.1765	0	66	17	12	FALSE	FALSE	FALSE
4-hydroxy-tetrahydrodipicolinate synthase [EC:4.3.3.7]	8.80261	0.0122613	0.0100978	Ktedonobacteraceae	K01714	GC_00010066, GC_00013555, GC_00017384, GC_00018407, GC_00033909, GC_00051050	0.2963	0	0.0556	81	12	18	5.52055	0.0632745	0.0981555	Ktedonobacteraceae	K01714	GC_00010066, GC_00013555, GC_00017384, GC_00018407, GC_00033909, GC_00051050	0.2273	0.0588	0	66	17	12	FALSE	FALSE	FALSE
4-hydroxybenzoate polyprenyltransferase [EC:2.5.1.39]	44.677	1.98842e-10	7.32488e-10	JADMIN01	K03179	GC_00007372	0.0247	0	0.5556	81	12	18	39.5789	2.54417e-09	2.14333e-08	JADMIN01	K03179	GC_00007372	0.0152	0.5294	0	66	17	12	TRUE	TRUE	TRUE
4-hydroxybutyrate CoA-transferase [EC:2.8.3.-]	21.8134	1.83351e-05	2.88715e-05	JACDGC01, JADMIN01	K18122	GC_00003270	0.1975	0.8333	0.4444	81	12	18	18.5121	9.55301e-05	0.000318811	JADMIN01, JACDGC01	K18122	GC_00003270	0.2121	0.4118	0.8333	66	17	12	TRUE	TRUE	TRUE
4-hydroxyphenylacetate 3-monooxygenase [EC:1.14.14.9]	13.2147	0.00135043	0.00141131	Ktedonobacteraceae	K00483	GC_00003391, GC_00036071, GC_00051891	0.3333	0	0	81	12	18	14.1107	0.000862769	0.00224873	Ktedonobacteraceae	K00483	GC_00003391, GC_00036071, GC_00051891	0.3636	0	0	66	17	12	TRUE	TRUE	TRUE
4-hydroxyphenylpyruvate dioxygenase [EC:1.13.11.27]	8.08567	0.0175477	0.0137514	JACDGC01, JADMIN01	K00457	GC_00000981	0.6296	0.8333	0.9444	81	12	18	9.08946	0.010623	0.020706	JADMIN01, JACDGC01	K00457	GC_00000981	0.5909	0.9412	0.8333	66	17	12	FALSE	FALSE	FALSE
4-hydroxyproline epimerase [EC:5.1.1.8]	6.42378	0.0402803	0.0285714	Ktedonobacteraceae	K12658	GC_00006748	0.1852	0	0	81	12	18	2.81412	0.244862	0.279866	Ktedonobacteraceae	K12658	GC_00006748	0.0909	0	0	66	17	12	FALSE	FALSE	FALSE
4-methoxybenzoate monooxygenase (O-demethylating) [EC:1.14.99.15]	0.75435	0.685796	0.258867	Ktedonobacteraceae	K22553	GC_00036011	0.0247	0	0	81	12	18	0.444069	0.800888	0.63859	Ktedonobacteraceae	K22553	GC_00036011	0.0152	0	0	66	17	12	FALSE	FALSE	FALSE
4-nitrophenol 2-monooxygenase / 4-nitrocatechol 4-monooxygenase, reductase component	10.7453	0.0046418	0.00425542	Ktedonobacteraceae	K21727	GC_00005626, GC_00009027	0.284	0	0	81	12	18	8.45463	0.0145916	0.027351	Ktedonobacteraceae	K21727	GC_00005626, GC_00009027	0.2424	0	0	66	17	12	TRUE	FALSE	FALSE
4-O-beta-D-mannosyl-D-glucose phosphorylase [EC:2.4.1.281]	0.373738	0.829553	0.286849	Ktedonobacteraceae	K16212	GC_00050775	0.0123	0	0	81	12	18	0.444069	0.800888	0.63859	Ktedonobacteraceae	K16212	GC_00050775	0.0152	0	0	66	17	12	FALSE	FALSE	FALSE
4-oxalocrotonate tautomerase [EC:5.3.2.6]	8.83373	0.012072	0.0099713	Ktedonobacteraceae, JACDGC01	K01821	GC_00006529, GC_00007824, GC_00008847, GC_00012180, GC_00012391, GC_00014684, GC_00021829, GC_00025746, GC_00025891, GC_00028622, GC_00065616, GC_00070012, GC_00082324, GC_00089576, GC_00091437, GC_00092576	0.4568	0.5833	0.1111	81	12	18	7.31678	0.025774	0.0459384	Ktedonobacteraceae, JACDGC01	K01821	GC_00006529, GC_00007824, GC_00008847, GC_00012180, GC_00012391, GC_00014684, GC_00021829, GC_00025746, GC_00025891, GC_00028622, GC_00065616, GC_00070012, GC_00082324, GC_00089576, GC_00091437, GC_00092576	0.4091	0.1176	0.5833	66	17	12	TRUE	FALSE	FALSE
4-oxalomesaconate hydratase [EC:4.2.1.83]	7.17138	0.0277175	0.0207084	Ktedonobacteraceae	K16515	GC_00004141, GC_00012831	0.2593	0	0.0556	81	12	18	7.93	0.018968	0.0347721	Ktedonobacteraceae	K16515	GC_00004141, GC_00012831	0.2879	0.0588	0	66	17	12	FALSE	FALSE	FALSE
4,4'-diapophytoene synthase [EC:2.5.1.96]	0.373738	0.829553	0.286849	Ktedonobacteraceae	K10208	GC_00070873	0.0123	0	0	81	12	18	0.444069	0.800888	0.63859	Ktedonobacteraceae	K10208	GC_00070873	0.0152	0	0	66	17	12	FALSE	FALSE	FALSE
4,5-dihydroxyphthalate decarboxylase [EC:4.1.1.55]	1.53687	0.463739	0.199862	Ktedonobacteraceae	K04102	GC_00025092, GC_00066453	0.0494	0	0	81	12	18	1.83484	0.399549	0.406476	Ktedonobacteraceae	K04102	GC_00025092, GC_00066453	0.0606	0	0	66	17	12	FALSE	FALSE	FALSE
4'-phosphopantetheinyl transferase [EC:2.7.8.-]	20.1699	4.17015e-05	6.02168e-05	Ktedonobacteraceae, JACDGC01	K06133	GC_00003064, GC_00011224, GC_00013662, GC_00018617, GC_00020323, GC_00022039, GC_00026578, GC_00028302, GC_00034271, GC_00036769, GC_00036896, GC_00044182, GC_00052310, GC_00060445, GC_00075655, GC_00077223, GC_00078358, GC_00091279	0.7654	0.75	0.2222	81	12	18	17.4509	0.0001624	0.000511672	Ktedonobacteraceae, JACDGC01	K06133	GC_00003064, GC_00011224, GC_00013662, GC_00018617, GC_00020323, GC_00022039, GC_00026578, GC_00028302, GC_00034271, GC_00036769, GC_00036896, GC_00044182, GC_00052310, GC_00060445, GC_00075655, GC_00077223, GC_00078358, GC_00091279	0.7121	0.1765	0.75	66	17	12	TRUE	TRUE	TRUE
4a-hydroxytetrahydrobiopterin dehydratase [EC:4.2.1.96]	1.13361	0.567336	0.228418	Ktedonobacteraceae, JADMIN01	K01724	GC_00001191, GC_00006254, GC_00006508, GC_00007915, GC_00009763	0.9136	0.8333	0.9444	81	12	18	0.990883	0.609302	0.558713	Ktedonobacteraceae, JADMIN01	K01724	GC_00001191, GC_00006254, GC_00006508, GC_00007915, GC_00009763	0.9091	0.9412	0.8333	66	17	12	FALSE	FALSE	FALSE
5-(aminomethyl)-3-furanmethanol phosphate kinase [EC:2.7.4.31]	0.373738	0.829553	0.286849	Ktedonobacteraceae	K07144	GC_00070581	0.0123	0	0	81	12	18	0.444069	0.800888	0.63859	Ktedonobacteraceae	K07144	GC_00070581	0.0152	0	0	66	17	12	FALSE	FALSE	FALSE
5-(carboxyamino)imidazole ribonucleotide mutase [EC:5.4.99.18]	5.45835	0.0652731	0.0432194	JACDGC01, JADMIN01	K01588	GC_00003807, GC_00003966, GC_00004022	0.7284	0.9167	0.9444	81	12	18	6.84263	0.0326695	0.0555439	JADMIN01, JACDGC01	K01588	GC_00003807, GC_00003966, GC_00004022	0.6818	0.9412	0.9167	66	17	12	FALSE	FALSE	FALSE
5-(carboxyamino)imidazole ribonucleotide synthase [EC:6.3.4.18]	31.3499	1.5576e-07	3.56501e-07	JACDGC01, JADMIN01	K01589	GC_00003647, GC_00005014, GC_00007728	0.3704	1	0.9444	81	12	18	33.9016	4.34863e-08	2.93739e-07	JADMIN01, JACDGC01	K01589	GC_00003647, GC_00005014, GC_00007728	0.3182	0.9412	1	66	17	12	TRUE	TRUE	TRUE
5-amino-6-(5-phospho-D-ribitylamino)uracil phosphatase [EC:3.1.3.104]	1.4612	0.48162	0.20529	JADMIN01	K21064	GC_00001532, GC_00001971, GC_00007365, GC_00008592, GC_00009100, GC_00009882, GC_00010619, GC_00011128, GC_00014858, GC_00019024, GC_00022322, GC_00031399, GC_00036247, GC_00040581, GC_00069290, GC_00083547	0.9259	0.9167	1	81	12	18	1.65554	0.437022	0.437789	JADMIN01	K21064	GC_00001532, GC_00001971, GC_00007365, GC_00008592, GC_00009100, GC_00009882, GC_00010619, GC_00011128, GC_00014858, GC_00019024, GC_00022322, GC_00031399, GC_00036247, GC_00040581, GC_00069290, GC_00083547	0.9091	1	0.9167	66	17	12	FALSE	FALSE	FALSE
5-amino-6-(D-ribitylamino)uracil---L-tyrosine 4-hydroxyphenyl transferase [EC:2.5.1.147]	71.1272	3.58853e-16	3.06958e-15	JACDGC01	K11781	GC_00009586	0	0.6667	0	81	12	18	60.4217	7.57884e-14	1.34231e-12	JACDGC01	K11781	GC_00009586	0	0	0.6667	66	17	12	TRUE	TRUE	TRUE
5-carboxymethyl-2-hydroxymuconic-semialdehyde dehydrogenase [EC:1.2.1.60]	1.53687	0.463739	0.199862	Ktedonobacteraceae	K00151	GC_00016871	0.0494	0	0	81	12	18	1.36117	0.50632	0.475922	Ktedonobacteraceae	K00151	GC_00016871	0.0455	0	0	66	17	12	FALSE	FALSE	FALSE
5-dehydro-2-deoxygluconokinase [EC:2.7.1.92]	25.0242	3.68182e-06	6.46306e-06	Ktedonobacteraceae	K03338	GC_00002802, GC_00041014	0.5185	0	0	81	12	18	20.2193	4.0685e-05	0.000148562	Ktedonobacteraceae	K03338	GC_00002802, GC_00041014	0.4697	0	0	66	17	12	TRUE	TRUE	TRUE
5-deoxy-glucuronate isomerase [EC:5.3.1.30]	21.7466	1.8958e-05	2.96672e-05	Ktedonobacteraceae	K03337	GC_00003808, GC_00005013, GC_00022150, GC_00058160, GC_00062940	0.5926	0.1667	0.0556	81	12	18	16.6037	0.000248062	0.000749965	Ktedonobacteraceae	K03337	GC_00003808, GC_00005013, GC_00022150, GC_00058160, GC_00062940	0.5455	0.0588	0.1667	66	17	12	TRUE	TRUE	TRUE
5-hydroxyisourate hydrolase [EC:3.5.2.17]	8.30663	0.0157122	0.0123967	Ktedonobacteraceae, JADMIN01	K07127	GC_00002912	0.4321	0	0.3889	81	12	18	7.04229	0.0295656	0.051433	Ktedonobacteraceae, JADMIN01	K07127	GC_00002912	0.3788	0.4118	0	66	17	12	FALSE	FALSE	FALSE
5-methylcytosine-specific restriction enzyme A [EC:3.1.21.-]	0.907268	0.635315	0.25177	Ktedonobacteraceae, JACDGC01	K07451	GC_00000032, GC_00000786, GC_00002337, GC_00003898, GC_00004175, GC_00004925, GC_00005087, GC_00005342, GC_00010162, GC_00010197, GC_00011874, GC_00011915, GC_00012721, GC_00013812, GC_00014589, GC_00016269, GC_00026454, GC_00033226, GC_00033499, GC_00034815, GC_00036750, GC_00038255, GC_00039865, GC_00042185, GC_00044549, GC_00045381, GC_00049415, GC_00051152, GC_00052143, GC_00054206, GC_000649…	0.9753	1	0.9444	81	12	18	0.807449	0.667828	0.580435	Ktedonobacteraceae, JACDGC01	K07451	GC_00000032, GC_00000786, GC_00002337, GC_00003898, GC_00004175, GC_00004925, GC_00005087, GC_00005342, GC_00010162, GC_00010197, GC_00011874, GC_00011915, GC_00012721, GC_00013812, GC_00014589, GC_00016269, GC_00026454, GC_00033226, GC_00033499, GC_00034815, GC_00036750, GC_00038255, GC_00039865, GC_00042185, GC_00044549, GC_00045381, GC_00049415, GC_00051152, GC_00052143, GC_00054206, GC_000649…	0.9697	0.9412	1	66	17	12	FALSE	FALSE	FALSE
5-methylcytosine-specific restriction enzyme B [EC:3.1.21.-]	9.29678	0.009577	0.0081136	Ktedonobacteraceae	K07452	GC_00005285, GC_00006684, GC_00021534, GC_00022059, GC_00040056, GC_00041577, GC_00075379, GC_00084328	0.358	0.25	0	81	12	18	6.32181	0.0423874	0.0700024	Ktedonobacteraceae, JACDGC01	K07452	GC_00005285, GC_00006684, GC_00021534, GC_00022059, GC_00040056, GC_00041577, GC_00075379, GC_00084328	0.2879	0	0.25	66	17	12	TRUE	FALSE	FALSE
5-methylcytosine-specific restriction enzyme subunit McrC	5.53897	0.0626942	0.0421871	JACDGC01	K19147	GC_00017444, GC_00028074, GC_00035868	0.0864	0.25	0	81	12	18	5.16359	0.0756382	0.114108	JACDGC01	K19147	GC_00017444, GC_00028074, GC_00035868	0.0909	0	0.25	66	17	12	FALSE	FALSE	FALSE
5-methyltetrahydrofolate--homocysteine methyltransferase [EC:2.1.1.13]	3.00589	0.222474	0.114745	JACDGC01, JADMIN01	K00548	GC_00000337	0.8519	1	0.9444	81	12	18	3.41037	0.181739	0.226855	JADMIN01, JACDGC01	K00548	GC_00000337	0.8333	0.9412	1	66	17	12	FALSE	FALSE	FALSE
5-methyltetrahydropteroyltriglutamate--homocysteine methyltransferase [EC:2.1.1.14]	31.8139	1.23509e-07	2.87908e-07	Ktedonobacteraceae, JADMIN01	K00549	GC_00002261, GC_00002929, GC_00004843, GC_00007344, GC_00010333, GC_00012690, GC_00013565, GC_00026236, GC_00028429, GC_00038577, GC_00057441, GC_00068648	0.7901	0	0.7778	81	12	18	28.361	6.94195e-07	3.65685e-06	Ktedonobacteraceae, JADMIN01	K00549	GC_00002261, GC_00002929, GC_00004843, GC_00007344, GC_00010333, GC_00012690, GC_00013565, GC_00026236, GC_00028429, GC_00038577, GC_00057441, GC_00068648	0.7727	0.7647	0	66	17	12	TRUE	TRUE	TRUE
5-methylthioadenosine/S-adenosylhomocysteine deaminase [EC:3.5.4.31 3.5.4.28]	46.3351	8.67883e-11	3.34352e-10	Ktedonobacteraceae, JADMIN01	K12960	GC_00003068, GC_00003978, GC_00004531, GC_00004942, GC_00005483, GC_00012618, GC_00037026	0.8642	0	0.8889	81	12	18	43.6293	3.3575e-10	3.29787e-09	Ktedonobacteraceae, JADMIN01	K12960	GC_00003068, GC_00003978, GC_00004531, GC_00004942, GC_00005483, GC_00012618, GC_00037026	0.8485	0.9412	0	66	17	12	TRUE	TRUE	TRUE
5-oxopent-3-ene-1,2,5-tricarboxylate decarboxylase / 2-hydroxyhepta-2,4-diene-1,7-dioate isomerase [EC:4.1.1.68 5.3.3.-]	35.517	1.93902e-08	5.11008e-08	JACDGC01	K05921	GC_00006200, GC_00007275, GC_00017761, GC_00079314	0.2346	1	0.0556	81	12	18	41.4652	9.90703e-10	9.0956e-09	JACDGC01	K05921	GC_00006200, GC_00007275, GC_00017761, GC_00079314	0.1667	0.0588	1	66	17	12	TRUE	TRUE	TRUE
5-oxoprolinase (ATP-hydrolysing) subunit A [EC:3.5.2.9]	55.5121	8.82487e-13	4.4987e-12	JACDGC01, JADMIN01	K07160	GC_00007732, GC_00063887	0.0123	0.75	0.1667	81	12	18	46.6968	7.24295e-11	7.94723e-10	JADMIN01, JACDGC01	K07160	GC_00007732, GC_00063887	0.0152	0.1765	0.75	66	17	12	TRUE	TRUE	TRUE
5-oxoprolinase (ATP-hydrolysing) subunit C [EC:3.5.2.9]	14.1368	0.000851596	0.000941471	JACDGC01, JADMIN01	K23124	GC_00027087, GC_00028468	0	0.1667	0.1667	81	12	18	12.0251	0.00244789	0.00582043	JADMIN01, JACDGC01	K23124	GC_00027087, GC_00028468	0	0.1765	0.1667	66	17	12	TRUE	TRUE	TRUE
5-phospho-D-xylono-1,4-lactonase [EC:3.1.1.104]	1.14198	0.564966	0.227736	Ktedonobacteraceae	K23149	GC_00025517	0.037	0	0	81	12	18	0.444069	0.800888	0.63859	Ktedonobacteraceae	K23149	GC_00025517	0.0152	0	0	66	17	12	FALSE	FALSE	FALSE
5,10-methylenetetrahydromethanopterin reductase [EC:1.5.98.2]	1.96356	0.374643	0.173676	Ktedonobacteraceae, JADMIN01	K00320	GC_00000021, GC_00000811, GC_00001213, GC_00002035, GC_00003229, GC_00003396, GC_00003506, GC_00004011, GC_00004164, GC_00005813, GC_00007501, GC_00008646, GC_00009122, GC_00009295, GC_00013622, GC_00013912, GC_00014000, GC_00028097, GC_00034085, GC_00036048, GC_00037970, GC_00047886, GC_00049708, GC_00068183, GC_00078128	0.9753	0.9167	1	81	12	18	1.60889	0.447337	0.443655	Ktedonobacteraceae, JADMIN01	K00320	GC_00000021, GC_00000811, GC_00001213, GC_00002035, GC_00003229, GC_00003396, GC_00003506, GC_00004011, GC_00004164, GC_00005813, GC_00007501, GC_00008646, GC_00009122, GC_00009295, GC_00013622, GC_00013912, GC_00014000, GC_00028097, GC_00034085, GC_00036048, GC_00037970, GC_00047886, GC_00049708, GC_00068183, GC_00078128	0.9697	1	0.9167	66	17	12	FALSE	FALSE	FALSE
5,6,7,8-tetrahydromethanopterin hydro-lyase [EC:4.2.1.147]	0.75435	0.685796	0.258867	Ktedonobacteraceae	K10713	GC_00055752, GC_00091063	0.0247	0	0	81	12	18	0.897707	0.63836	0.560673	Ktedonobacteraceae	K10713	GC_00055752, GC_00091063	0.0303	0	0	66	17	12	FALSE	FALSE	FALSE
5'-deoxynucleotidase [EC:3.1.3.89]	4.52229	0.104231	0.0616682	Ktedonobacteraceae	K07023	GC_00010046, GC_00016884, GC_00035832	0.1358	0	0	81	12	18	2.81412	0.244862	0.279866	Ktedonobacteraceae	K07023	GC_00010046, GC_00016884, GC_00035832	0.0909	0	0	66	17	12	FALSE	FALSE	FALSE
5'-methylthioadenosine phosphorylase [EC:2.4.2.28]	6.92418	0.0313642	0.0229736	JACDGC01, JADMIN01	K00772	GC_00000674	0.8025	1	1	81	12	18	7.2151	0.0271182	0.0475061	JADMIN01, JACDGC01	K00772	GC_00000674	0.7879	1	1	66	17	12	FALSE	FALSE	FALSE
5'-nucleotidase [EC:3.1.3.5]	24.8367	4.04374e-06	7.03719e-06	Ktedonobacteraceae	K02566	GC_00001348, GC_00001649, GC_00009674	0.9012	0.3333	0.6111	81	12	18	19.7121	5.24297e-05	0.000186012	Ktedonobacteraceae	K02566	GC_00001348, GC_00001649, GC_00009674	0.8788	0.5882	0.3333	66	17	12	TRUE	TRUE	TRUE
5'/3'-nucleotidase [EC:3.1.3.5 3.1.3.6]	8.32501	0.0155685	0.0123152	JACDGC01	K03787	GC_00097399	0	0.0833	0	81	12	18	6.99025	0.0303449	0.0519847	JACDGC01	K03787	GC_00097399	0	0	0.0833	66	17	12	FALSE	FALSE	FALSE
6 kDa early secretory antigenic target	9.09183	0.0106105	0.00890251	Ktedonobacteraceae	K14956	GC_00004727, GC_00008403, GC_00014433, GC_00027706, GC_00028592, GC_00041644, GC_00045628, GC_00057541, GC_00077776, GC_00090898, GC_00093134	0.3457	0	0.1111	81	12	18	10.7044	0.00473771	0.0104787	Ktedonobacteraceae	K14956	GC_00004727, GC_00008403, GC_00014433, GC_00027706, GC_00028592, GC_00041644, GC_00045628, GC_00057541, GC_00077776, GC_00090898, GC_00093134	0.3939	0.1176	0	66	17	12	TRUE	FALSE	FALSE
6-aminohexanoate-oligomer endohydrolase [EC:3.5.1.117]	0.779806	0.677123	0.258867	Ktedonobacteraceae, JADMIN01	K19963	GC_00013117	0.0617	0	0.0556	81	12	18	0.763914	0.682524	0.590017	Ktedonobacteraceae, JADMIN01	K19963	GC_00013117	0.0606	0.0588	0	66	17	12	FALSE	FALSE	FALSE
6-methylsalicylate decarboxylase [EC:4.1.1.52]	7.95725	0.0187114	0.0145057	Ktedonobacteraceae	K22213	GC_00015101, GC_00022034, GC_00025956, GC_00026971, GC_00036511, GC_00070363, GC_00081978, GC_00085829	0.2222	0	0	81	12	18	5.46647	0.0650087	0.0991364	Ktedonobacteraceae	K22213	GC_00015101, GC_00022034, GC_00025956, GC_00026971, GC_00036511, GC_00070363, GC_00081978, GC_00085829	0.1667	0	0	66	17	12	FALSE	FALSE	FALSE
6-phospho-3-hexuloisomerase [EC:5.3.1.27]	0.373738	0.829553	0.286849	Ktedonobacteraceae	K08094	GC_00060091	0.0123	0	0	81	12	18	0.444069	0.800888	0.63859	Ktedonobacteraceae	K08094	GC_00060091	0.0152	0	0	66	17	12	FALSE	FALSE	FALSE
6-phospho-beta-glucosidase [EC:3.2.1.86]	26.524	1.73934e-06	3.19202e-06	Ktedonobacteraceae	K01222	GC_00002931, GC_00006157, GC_00028681	0.642	0	0.1667	81	12	18	26.4434	1.81089e-06	8.72226e-06	Ktedonobacteraceae	K01222	GC_00002931, GC_00006157, GC_00028681	0.6667	0.1765	0	66	17	12	TRUE	TRUE	TRUE
6-phosphofructokinase 1 [EC:2.7.1.11]	8.53627	0.0140079	0.0114485	JACDGC01, JADMIN01	K00850	GC_00027756	0	0.0833	0.1111	81	12	18	7.32106	0.0257189	0.0458765	JADMIN01, JACDGC01	K00850	GC_00027756	0	0.1176	0.0833	66	17	12	FALSE	FALSE	FALSE
6-phosphogluconate dehydrogenase [EC:1.1.1.44 1.1.1.343]	3.41332	0.181471	0.0978466	JACDGC01, JADMIN01	K00033	GC_00001447, GC_00003015	0.8395	1	0.9444	81	12	18	3.90882	0.141648	0.184383	JADMIN01, JACDGC01	K00033	GC_00001447, GC_00003015	0.8182	0.9412	1	66	17	12	FALSE	FALSE	FALSE
6-phosphogluconolactonase [EC:3.1.1.31]	3.19312	0.202592	0.105624	JACDGC01, JADMIN01	K01057	GC_00001585, GC_00005500, GC_00007646, GC_00009943, GC_00010615, GC_00011892, GC_00017177, GC_00018425, GC_00019319, GC_00022305, GC_00022369, GC_00023518, GC_00027946, GC_00049821, GC_00067381, GC_00069394, GC_00080952	0.9012	1	1	81	12	18	3.83846	0.14672	0.187513	JADMIN01, JACDGC01	K01057	GC_00001585, GC_00005500, GC_00007646, GC_00009943, GC_00010615, GC_00011892, GC_00017177, GC_00018425, GC_00019319, GC_00022305, GC_00022369, GC_00023518, GC_00027946, GC_00049821, GC_00067381, GC_00069394, GC_00080952	0.8788	1	1	66	17	12	FALSE	FALSE	FALSE
6-pyruvoyltetrahydropterin/6-carboxytetrahydropterin synthase [EC:4.2.3.12 4.1.2.50]	1.14198	0.564966	0.227736	JACDGC01, JADMIN01	K01737	GC_00001667, GC_00002165, GC_00002390, GC_00005723, GC_00006896, GC_00007267, GC_00009916, GC_00047626, GC_00088192, GC_00099583	0.963	1	1	81	12	18	1.36117	0.50632	0.475922	JADMIN01, JACDGC01	K01737	GC_00001667, GC_00002165, GC_00002390, GC_00005723, GC_00006896, GC_00007267, GC_00009916, GC_00047626, GC_00088192, GC_00099583	0.9545	1	1	66	17	12	FALSE	FALSE	FALSE
6,7-dimethyl-8-ribityllumazine synthase [EC:2.5.1.78]	19.1543	6.92934e-05	9.58105e-05	Ktedonobacteraceae, JACDGC01	K00794	GC_00003065, GC_00009836	0.4691	0.75	0	81	12	18	17.6478	0.000147171	0.000466906	Ktedonobacteraceae, JACDGC01	K00794	GC_00003065, GC_00009836	0.4091	0	0.75	66	17	12	TRUE	TRUE	TRUE
60 kDa SS-A/Ro ribonucleoprotein	0.907268	0.635315	0.25177	JADMIN01	K11089	GC_00035595, GC_00089493	0.0247	0	0.0556	81	12	18	1.54637	0.461541	0.454138	JADMIN01	K11089	GC_00035595, GC_00089493	0.0152	0.0588	0	66	17	12	FALSE	FALSE	FALSE
7-carboxy-7-deazaguanine synthase [EC:4.3.99.3]	8.30556	0.0157207	0.0123967	JACDGC01	K10026	GC_00003728, GC_00004269, GC_00006753, GC_00009267	0.6543	1	0.5	81	12	18	8.94922	0.0113946	0.0220571	JACDGC01	K10026	GC_00003728, GC_00004269, GC_00006753, GC_00009267	0.6364	0.4706	1	66	17	12	FALSE	FALSE	FALSE
7-cyano-7-deazaguanine reductase [EC:1.7.1.13]	1.25679	0.533446	0.223087	JADMIN01	K09457	GC_00000971, GC_00093435	0.7778	0.75	0.8889	81	12	18	1.5136	0.469166	0.461438	JADMIN01	K09457	GC_00000971, GC_00093435	0.7424	0.8824	0.75	66	17	12	FALSE	FALSE	FALSE
7-cyano-7-deazaguanine synthase [EC:6.3.4.20]	5.84093	0.0539086	0.0368901	JACDGC01	K06920	GC_00003785, GC_00004136, GC_00004419, GC_00039999	0.7037	1	0.6111	81	12	18	6.30952	0.0426487	0.0702278	JACDGC01	K06920	GC_00003785, GC_00004136, GC_00004419, GC_00039999	0.6818	0.5882	1	66	17	12	FALSE	FALSE	FALSE
7-cyano-7-deazaguanine tRNA-ribosyltransferase [EC:2.4.2.48]	0.779806	0.677123	0.258867	Ktedonobacteraceae, JADMIN01	K18779	GC_00025856, GC_00039587, GC_00048215, GC_00082840	0.0617	0	0.0556	81	12	18	0.663639	0.717617	0.615307	Ktedonobacteraceae, JADMIN01	K18779	GC_00025856, GC_00039587, GC_00048215, GC_00082840	0.0455	0.0588	0	66	17	12	FALSE	FALSE	FALSE
7,8-dihydropterin-6-yl-methyl-4-(beta-D-ribofuranosyl)aminobenzene 5'-phosphate synthase [EC:2.5.1.105]	7.29034	0.0261169	0.0196286	Ktedonobacteraceae, JADMIN01	K06897	GC_00003627, GC_00010462, GC_00048083, GC_00070175	0.3951	0	0.3889	81	12	18	8.02109	0.0181235	0.0333872	Ktedonobacteraceae, JADMIN01	K06897	GC_00003627, GC_00010462, GC_00048083, GC_00070175	0.4242	0.4118	0	66	17	12	FALSE	FALSE	FALSE
8-amino-7-oxononanoate synthase [EC:2.3.1.47]	8.49062	0.0143313	0.011563	Ktedonobacteraceae	K00652	GC_00005084	0.2346	0	0	81	12	18	8.45463	0.0145916	0.027351	Ktedonobacteraceae	K00652	GC_00005084	0.2424	0	0	66	17	12	FALSE	FALSE	FALSE
8-hydroxy-5-deazaflavin:NADPH oxidoreductase [EC:1.5.1.40]	3.72761	0.155081	0.087059	Ktedonobacteraceae	K06988	GC_00003371, GC_00006700, GC_00009317, GC_00013874, GC_00015218, GC_00027115, GC_00028133, GC_00034149, GC_00035285, GC_00036255, GC_00040589, GC_00065274, GC_00069436, GC_00080656, GC_00085148	0.4444	0.1667	0.3333	81	12	18	2.57247	0.276309	0.310445	Ktedonobacteraceae	K06988	GC_00003371, GC_00006700, GC_00009317, GC_00013874, GC_00015218, GC_00027115, GC_00028133, GC_00034149, GC_00035285, GC_00036255, GC_00040589, GC_00065274, GC_00069436, GC_00080656, GC_00085148	0.3939	0.2941	0.1667	66	17	12	FALSE	FALSE	FALSE
8-oxo-dGDP phosphatase [EC:3.6.1.58]	82.7732	1.06175e-18	1.3396e-17	JADMIN01	K01554	GC_00006229	0	0	0.7778	81	12	18	75.3377	4.37147e-17	1.34697e-15	JADMIN01	K01554	GC_00006229	0	0.8235	0	66	17	12	TRUE	TRUE	TRUE
8-oxo-dGTP diphosphatase [EC:3.6.1.55]	0	1	0.333892		K03574	GC_00000662, GC_00000963, GC_00001084, GC_00001591, GC_00002588, GC_00002881, GC_00003105, GC_00003162, GC_00003343, GC_00003789, GC_00004501, GC_00004547, GC_00004566, GC_00004845, GC_00004971, GC_00005439, GC_00005696, GC_00006013, GC_00006652, GC_00007102, GC_00009723, GC_00010014, GC_00010039, GC_00010093, GC_00010246, GC_00010904, GC_00011015, GC_00013089, GC_00013561, GC_00013937, GC_000147…	1	1	1	81	12	18	0	1	0.744073		K03574	GC_00000662, GC_00000963, GC_00001084, GC_00001591, GC_00002588, GC_00002881, GC_00003105, GC_00003162, GC_00003343, GC_00003789, GC_00004501, GC_00004547, GC_00004566, GC_00004845, GC_00004971, GC_00005439, GC_00005696, GC_00006013, GC_00006652, GC_00007102, GC_00009723, GC_00010014, GC_00010039, GC_00010093, GC_00010246, GC_00010904, GC_00011015, GC_00013089, GC_00013561, GC_00013937, GC_000147…	1	1	1	66	17	12	FALSE	FALSE	FALSE
8-oxoguanine deaminase [EC:3.5.4.32]	5.95153	0.0510083	0.03541	Ktedonobacteraceae, JADMIN01	K18456	GC_00003277	0.3457	0	0.3333	81	12	18	5.53387	0.0628545	0.0981555	Ktedonobacteraceae, JADMIN01	K18456	GC_00003277	0.3182	0.3529	0	66	17	12	FALSE	FALSE	FALSE
A-kinase anchor protein 2	4.52229	0.104231	0.0616682	Ktedonobacteraceae	K16519	GC_00008442	0.1358	0	0	81	12	18	4.91102	0.0858192	0.124952	Ktedonobacteraceae	K16519	GC_00008442	0.1515	0	0	66	17	12	FALSE	FALSE	FALSE
A/G-specific adenine glycosylase [EC:3.2.2.31]	2.76711	0.250686	0.125699	JACDGC01, JADMIN01	K03575	GC_00000688, GC_00007332, GC_00010972, GC_00026805	0.9136	1	1	81	12	18	3.32047	0.190095	0.231128	JADMIN01, JACDGC01	K03575	GC_00000688, GC_00007332, GC_00010972, GC_00026805	0.8939	1	1	66	17	12	FALSE	FALSE	FALSE
aarF domain-containing kinase	1.93921	0.379233	0.173676	Ktedonobacteraceae	K08869	GC_00015404	0.0617	0	0	81	12	18	2.31904	0.313637	0.337063	Ktedonobacteraceae	K08869	GC_00015404	0.0758	0	0	66	17	12	FALSE	FALSE	FALSE
ABC transport system ATP-binding/permease protein	60.9649	5.77616e-14	3.42953e-13	Ktedonobacteraceae	K21397	GC_00000064, GC_00013878, GC_00020787, GC_00042395, GC_00059438	0.9877	0.1667	0.5556	81	12	18	56.5707	5.1978e-13	7.8467e-12	Ktedonobacteraceae	K21397	GC_00000064, GC_00013878, GC_00020787, GC_00042395, GC_00059438	1	0.5294	0.1667	66	17	12	TRUE	TRUE	TRUE
ABC-2 type transport system ATP-binding protein	0	1	0.333892		K01990	GC_00000239, GC_00000251, GC_00000488, GC_00000611, GC_00000747, GC_00000949, GC_00001636, GC_00002157, GC_00002317, GC_00002451, GC_00002596, GC_00002754, GC_00002767, GC_00002847, GC_00002886, GC_00002914, GC_00002971, GC_00003409, GC_00003425, GC_00003643, GC_00003727, GC_00004278, GC_00004345, GC_00004953, GC_00005226, GC_00005242, GC_00005464, GC_00005663, GC_00006105, GC_00006149, GC_000063…	1	1	1	81	12	18	0	1	0.744073		K01990	GC_00000239, GC_00000251, GC_00000488, GC_00000611, GC_00000747, GC_00000949, GC_00001636, GC_00002157, GC_00002317, GC_00002451, GC_00002596, GC_00002754, GC_00002767, GC_00002847, GC_00002886, GC_00002914, GC_00002971, GC_00003409, GC_00003425, GC_00003643, GC_00003727, GC_00004278, GC_00004345, GC_00004953, GC_00005226, GC_00005242, GC_00005464, GC_00005663, GC_00006105, GC_00006149, GC_000063…	1	1	1	66	17	12	FALSE	FALSE	FALSE
ABC-2 type transport system permease protein	0	1	0.333892		K01992	GC_00000129, GC_00000834, GC_00000975, GC_00001606, GC_00002061, GC_00002227, GC_00002392, GC_00002481, GC_00002655, GC_00003117, GC_00003139, GC_00003498, GC_00003574, GC_00003667, GC_00003717, GC_00003760, GC_00004097, GC_00004574, GC_00005749, GC_00005915, GC_00006053, GC_00006745, GC_00006760, GC_00006994, GC_00007255, GC_00007876, GC_00008060, GC_00009172, GC_00010179, GC_00010212, GC_000109…	1	1	1	81	12	18	0	1	0.744073		K01992	GC_00000129, GC_00000834, GC_00000975, GC_00001606, GC_00002061, GC_00002227, GC_00002392, GC_00002481, GC_00002655, GC_00003117, GC_00003139, GC_00003498, GC_00003574, GC_00003667, GC_00003717, GC_00003760, GC_00004097, GC_00004574, GC_00005749, GC_00005915, GC_00006053, GC_00006745, GC_00006760, GC_00006994, GC_00007255, GC_00007876, GC_00008060, GC_00009172, GC_00010179, GC_00010212, GC_000109…	1	1	1	66	17	12	FALSE	FALSE	FALSE
acarbose 7IV-phosphotransferase [EC:2.7.1.187]	0.75435	0.685796	0.258867	Ktedonobacteraceae	K19978	GC_00036885	0.0247	0	0	81	12	18	0	1	0.744073		K19978	GC_00036885	0	0	0	66	17	12	FALSE	FALSE	FALSE
acetaldehyde dehydrogenase [EC:1.2.1.10]	5.45363	0.0654272	0.0432194	Ktedonobacteraceae	K04073	GC_00006566	0.1605	0	0	81	12	18	4.91102	0.0858192	0.124952	Ktedonobacteraceae	K04073	GC_00006566	0.1515	0	0	66	17	12	FALSE	FALSE	FALSE
acetate kinase [EC:2.7.2.1]	22.8869	1.07197e-05	1.75934e-05	Ktedonobacteraceae, JADMIN01	K00925	GC_00001364, GC_00013125, GC_00016347, GC_00038383	0.8025	0.1667	0.8333	81	12	18	21.6699	1.96991e-05	7.62648e-05	Ktedonobacteraceae, JADMIN01	K00925	GC_00001364, GC_00013125, GC_00016347, GC_00038383	0.803	0.8235	0.1667	66	17	12	TRUE	TRUE	TRUE
acetate---CoA ligase (ADP-forming) [EC:6.2.1.13]	14.2407	0.00080848	0.000897737	Ktedonobacteraceae, JACDGC01	K24012	GC_00002937, GC_00008464, GC_00009367, GC_00013544	0.4938	0.6667	0.0556	81	12	18	12.0295	0.00244248	0.00581369	Ktedonobacteraceae, JACDGC01	K24012	GC_00002937, GC_00008464, GC_00009367, GC_00013544	0.4242	0.0588	0.6667	66	17	12	TRUE	TRUE	TRUE
acetoacetyl-CoA synthase [EC:2.3.1.194]	10.5229	0.00518767	0.00467936	JADMIN01	K21378	GC_00039264	0	0	0.1111	81	12	18	9.37381	0.00921514	0.0185402	JADMIN01	K21378	GC_00039264	0	0.1176	0	66	17	12	TRUE	FALSE	FALSE
acetoacetyl-CoA synthetase [EC:6.2.1.16]	69.9885	6.34161e-16	5.24667e-15	Ktedonobacteraceae	K01907	GC_00000735	0.9012	0	0.1111	81	12	18	57.2032	3.78859e-13	6.2203e-12	Ktedonobacteraceae	K01907	GC_00000735	0.8788	0.1176	0	66	17	12	TRUE	TRUE	TRUE
acetoin utilization protein AcuA [EC:2.3.1.-]	24.2296	5.47791e-06	9.37145e-06	Ktedonobacteraceae	K04766	GC_00001540	0.5802	0.1667	0	81	12	18	23.1701	9.30423e-06	3.86845e-05	Ktedonobacteraceae	K04766	GC_00001540	0.5909	0	0.1667	66	17	12	TRUE	TRUE	TRUE
acetoin utilization protein AcuB	44	2.78947e-10	9.91395e-10	Ktedonobacteraceae	K04767	GC_00001371, GC_00011229, GC_00095580	0.8148	0.6667	0	81	12	18	36.1356	1.42313e-08	1.04611e-07	Ktedonobacteraceae, JACDGC01	K04767	GC_00001371, GC_00011229, GC_00095580	0.7879	0	0.6667	66	17	12	TRUE	TRUE	TRUE
acetoin utilization protein AcuC	4.95273	0.0840484	0.0515399	Ktedonobacteraceae	K04768	GC_00000197, GC_00000765, GC_00001824, GC_00009057	0.9753	0.8333	0.9444	81	12	18	3.80263	0.149372	0.1906	Ktedonobacteraceae	K04768	GC_00000197, GC_00000765, GC_00001824, GC_00009057	0.9697	0.9412	0.8333	66	17	12	FALSE	FALSE	FALSE
acetoin utilization transport system permease protein	5.21364	0.0737688	0.0466243	JADMIN01	K16919	GC_00052601	0	0	0.0556	81	12	18	4.63705	0.0984188	0.136484	JADMIN01	K16919	GC_00052601	0	0.0588	0	66	17	12	FALSE	FALSE	FALSE
acetoin:2,6-dichlorophenolindophenol oxidoreductase subunit alpha [EC:1.1.1.-]	20.176	4.15757e-05	6.01213e-05	Ktedonobacteraceae, JADMIN01	K21416	GC_00000498, GC_00001871, GC_00012666, GC_00014104, GC_00017622, GC_00025422, GC_00070560	0.8765	0.3333	0.8333	81	12	18	15.8884	0.00035472	0.00104162	Ktedonobacteraceae, JADMIN01	K21416	GC_00000498, GC_00001871, GC_00012666, GC_00014104, GC_00017622, GC_00025422, GC_00070560	0.8485	0.8235	0.3333	66	17	12	TRUE	TRUE	TRUE
acetoin:2,6-dichlorophenolindophenol oxidoreductase subunit beta [EC:1.1.1.-]	10.9093	0.00427641	0.00398193	Ktedonobacteraceae, JADMIN01	K21417	GC_00000325, GC_00006262, GC_00012737	0.6543	0.25	0.8333	81	12	18	10.0472	0.00658068	0.0139511	Ktedonobacteraceae, JADMIN01	K21417	GC_00000325, GC_00006262, GC_00012737	0.6364	0.8235	0.25	66	17	12	TRUE	FALSE	FALSE
acetolactate synthase I/II/III large subunit [EC:2.2.1.6]	82.5446	1.1903e-18	1.44752e-17	Ktedonobacteraceae	K01652	GC_00000987, GC_00003002, GC_00005288, GC_00008596, GC_00009264, GC_00012811, GC_00015150, GC_00028679, GC_00089946	0.9753	0.0833	0.1667	81	12	18	68.8164	1.13946e-15	2.72662e-14	Ktedonobacteraceae	K01652	GC_00000987, GC_00003002, GC_00005288, GC_00008596, GC_00009264, GC_00012811, GC_00015150, GC_00028679, GC_00089946	0.9697	0.1765	0.0833	66	17	12	TRUE	TRUE	TRUE
acetolactate synthase I/III small subunit [EC:2.2.1.6]	66.6263	3.40622e-15	2.45577e-14	Ktedonobacteraceae	K01653	GC_00001781, GC_00012160, GC_00075526, GC_00096825	0.8889	0.0833	0.0556	81	12	18	56.8025	4.62902e-13	7.2307e-12	Ktedonobacteraceae	K01653	GC_00001781, GC_00012160, GC_00075526, GC_00096825	0.8788	0.0588	0.0833	66	17	12	TRUE	TRUE	TRUE
acetone carboxylase, alpha subunit [EC:6.4.1.6]	1.53687	0.463739	0.199862	Ktedonobacteraceae	K10854	GC_00027729, GC_00060128, GC_00074948	0.0494	0	0	81	12	18	1.36117	0.50632	0.475922	Ktedonobacteraceae	K10854	GC_00027729, GC_00060128, GC_00074948	0.0455	0	0	66	17	12	FALSE	FALSE	FALSE
acetone carboxylase, beta subunit [EC:6.4.1.6]	1.53687	0.463739	0.199862	Ktedonobacteraceae	K10855	GC_00024450, GC_00037617	0.0494	0	0	81	12	18	1.36117	0.50632	0.475922	Ktedonobacteraceae	K10855	GC_00024450, GC_00037617	0.0455	0	0	66	17	12	FALSE	FALSE	FALSE
acetone carboxylase, gamma subunit [EC:6.4.1.6]	3.62749	0.163043	0.0893419	Ktedonobacteraceae	K10856	GC_00016534, GC_00018634	0.1111	0	0	81	12	18	2.81412	0.244862	0.279866	Ktedonobacteraceae	K10856	GC_00016534, GC_00018634	0.0909	0	0	66	17	12	FALSE	FALSE	FALSE
acetophenone carboxylase [EC:6.4.1.8]	1.93921	0.379233	0.173676	Ktedonobacteraceae	K10701	GC_00017369, GC_00018509	0.0617	0	0	81	12	18	1.36117	0.50632	0.475922	Ktedonobacteraceae	K10701	GC_00017369, GC_00018509	0.0455	0	0	66	17	12	FALSE	FALSE	FALSE
acetyl esterase [EC:3.1.1.-]	11.1771	0.00374048	0.00352518	Ktedonobacteraceae	K01066	GC_00002067, GC_00002820, GC_00006095, GC_00009917, GC_00013022, GC_00016041, GC_00017189, GC_00018158, GC_00021428, GC_00021986, GC_00044399, GC_00061522, GC_00081338, GC_00084423	0.7407	0.4167	0.3889	81	12	18	9.46908	0.00878647	0.0179019	Ktedonobacteraceae	K01066	GC_00002067, GC_00002820, GC_00006095, GC_00009917, GC_00013022, GC_00016041, GC_00017189, GC_00018158, GC_00021428, GC_00021986, GC_00044399, GC_00061522, GC_00081338, GC_00084423	0.7424	0.4118	0.4167	66	17	12	TRUE	FALSE	FALSE
acetyl-CoA acyltransferase [EC:2.3.1.16]	0	1	0.333892		K00632	GC_00000010	1	1	1	81	12	18	0	1	0.744073		K00632	GC_00000010	1	1	1	66	17	12	FALSE	FALSE	FALSE
acetyl-CoA C-acetyltransferase [EC:2.3.1.9]	9.59292	0.00825894	0.00706458	Ktedonobacteraceae	K00626	GC_00007955, GC_00009024, GC_00014496, GC_00026003	0.2593	0	0	81	12	18	9.09822	0.0105766	0.0206514	Ktedonobacteraceae	K00626	GC_00007955, GC_00009024, GC_00014496, GC_00026003	0.2576	0	0	66	17	12	TRUE	FALSE	FALSE
acetyl-CoA carboxylase biotin carboxyl carrier protein	0.373738	0.829553	0.286849	JACDGC01, JADMIN01	K02160	GC_00000408, GC_00001041, GC_00007714, GC_00093940	0.9877	1	1	81	12	18	0.444069	0.800888	0.63859	JADMIN01, JACDGC01	K02160	GC_00000408, GC_00001041, GC_00007714, GC_00093940	0.9848	1	1	66	17	12	FALSE	FALSE	FALSE
acetyl-CoA carboxylase carboxyl transferase subunit alpha [EC:6.4.1.2 2.1.3.15]	1.93921	0.379233	0.173676	JACDGC01, JADMIN01	K01962	GC_00000192	0.9383	1	1	81	12	18	1.83484	0.399549	0.406476	JADMIN01, JACDGC01	K01962	GC_00000192	0.9394	1	1	66	17	12	FALSE	FALSE	FALSE
acetyl-CoA carboxylase carboxyl transferase subunit beta [EC:6.4.1.2 2.1.3.15]	1.53687	0.463739	0.199862	JACDGC01, JADMIN01	K01963	GC_00000211	0.9506	1	1	81	12	18	1.83484	0.399549	0.406476	JADMIN01, JACDGC01	K01963	GC_00000211	0.9394	1	1	66	17	12	FALSE	FALSE	FALSE
acetyl-CoA carboxylase, biotin carboxylase subunit [EC:6.4.1.2 6.3.4.14]	0.373738	0.829553	0.286849	JACDGC01, JADMIN01	K01961	GC_00000023, GC_00018815	0.9877	1	1	81	12	18	0.444069	0.800888	0.63859	JADMIN01, JACDGC01	K01961	GC_00000023, GC_00018815	0.9848	1	1	66	17	12	FALSE	FALSE	FALSE
acetyl-CoA synthetase [EC:6.2.1.1]	5.45363	0.0654272	0.0432194	JACDGC01, JADMIN01	K01895	GC_00000556, GC_00003903, GC_00004823, GC_00004860, GC_00009211, GC_00022222, GC_00064357	0.8395	1	1	81	12	18	6.61801	0.0365526	0.0609933	JADMIN01, JACDGC01	K01895	GC_00000556, GC_00003903, GC_00004823, GC_00004860, GC_00009211, GC_00022222, GC_00064357	0.803	1	1	66	17	12	FALSE	FALSE	FALSE
acetylglutamate kinase [EC:2.7.2.8]	0.588108	0.745236	0.27767	Ktedonobacteraceae, JACDGC01	K00930	GC_00000449, GC_00007234	0.8889	0.9167	0.8333	81	12	18	0.603955	0.739355	0.63114	Ktedonobacteraceae, JACDGC01	K00930	GC_00000449, GC_00007234	0.8788	0.8235	0.9167	66	17	12	FALSE	FALSE	FALSE
acetylornithine deacetylase [EC:3.5.1.16]	22.7415	1.15277e-05	1.88278e-05	Ktedonobacteraceae	K01438	GC_00003569, GC_00004427	0.5309	0	0.0556	81	12	18	14.5466	0.000693832	0.00188031	Ktedonobacteraceae	K01438	GC_00003569, GC_00004427	0.4242	0.0588	0	66	17	12	TRUE	TRUE	TRUE
acetylornithine/N-succinyldiaminopimelate aminotransferase [EC:2.6.1.11 2.6.1.17]	2.86595	0.238599	0.121816	JACDGC01	K00821	GC_00000643	0.8395	1	0.7778	81	12	18	3.12865	0.209229	0.251537	JACDGC01	K00821	GC_00000643	0.803	0.7647	1	66	17	12	FALSE	FALSE	FALSE
acetyltransferase	9.03571	0.0109124	0.00906541	Ktedonobacteraceae	K09181	GC_00004991	0.2469	0	0	81	12	18	8.45463	0.0145916	0.027351	Ktedonobacteraceae	K09181	GC_00004991	0.2424	0	0	66	17	12	TRUE	FALSE	FALSE
acetyltransferase [EC:2.3.1.-]	6.80696	0.0332574	0.0242372	JADMIN01	K19113	GC_00004162, GC_00014331	0.2593	0.0833	0.5	81	12	18	8.0595	0.0177788	0.032779	JADMIN01	K19113	GC_00004162, GC_00014331	0.1818	0.4706	0.0833	66	17	12	FALSE	FALSE	FALSE
acetyltransferase/esterase	8.49062	0.0143313	0.011563	Ktedonobacteraceae	K21193	GC_00013487, GC_00015644, GC_00021267, GC_00033931	0.2346	0	0	81	12	18	4.91102	0.0858192	0.124952	Ktedonobacteraceae	K21193	GC_00013487, GC_00015644, GC_00021267, GC_00033931	0.1515	0	0	66	17	12	FALSE	FALSE	FALSE
acetylxylan esterase [EC:3.1.1.72]	1.14198	0.564966	0.227736	Ktedonobacteraceae	K05972	GC_00019651	0.037	0	0	81	12	18	0.444069	0.800888	0.63859	Ktedonobacteraceae	K05972	GC_00019651	0.0152	0	0	66	17	12	FALSE	FALSE	FALSE
acid phosphatase type 7	1.80097	0.406373	0.181413	JADMIN01	K22390	GC_00039418, GC_00085384	0.0123	0	0.0556	81	12	18	1.54637	0.461541	0.454138	JADMIN01	K22390	GC_00039418, GC_00085384	0.0152	0.0588	0	66	17	12	FALSE	FALSE	FALSE
aconitate decarboxylase [EC:4.1.1.6]	9.00981	0.0110547	0.00916851	JADMIN01	K17724	GC_00006705, GC_00007928, GC_00016968	0.1975	0	0.4444	81	12	18	10.445	0.00539393	0.0117225	JADMIN01	K17724	GC_00006705, GC_00007928, GC_00016968	0.1818	0.4706	0	66	17	12	TRUE	FALSE	FALSE
aconitate hydratase [EC:4.2.1.3]	3.19312	0.202592	0.105624	JACDGC01, JADMIN01	K01681	GC_00000198	0.9012	1	1	81	12	18	2.81412	0.244862	0.279866	JADMIN01, JACDGC01	K01681	GC_00000198	0.9091	1	1	66	17	12	FALSE	FALSE	FALSE
acrylyl-CoA reductase (NADPH) [EC:1.3.1.-]	18.2315	0.00010992	0.000146951	JACDGC01, JADMIN01	K19745	GC_00003351, GC_00004655	0.358	0.9167	0.7222	81	12	18	15.0856	0.000529907	0.00148435	JADMIN01, JACDGC01	K19745	GC_00003351, GC_00004655	0.3788	0.7059	0.9167	66	17	12	TRUE	TRUE	TRUE
activating signal cointegrator 1	4.52229	0.104231	0.0616682	Ktedonobacteraceae	K23398	GC_00013285, GC_00035498, GC_00045391, GC_00052720, GC_00076187, GC_00081683, GC_00087491, GC_00096680	0.1358	0	0	81	12	18	3.32047	0.190095	0.231128	Ktedonobacteraceae	K23398	GC_00013285, GC_00035498, GC_00045391, GC_00052720, GC_00076187, GC_00081683, GC_00087491, GC_00096680	0.1061	0	0	66	17	12	FALSE	FALSE	FALSE
acyl carrier protein	0.907268	0.635315	0.25177	Ktedonobacteraceae, JACDGC01	K02078	GC_00000422, GC_00007899, GC_00008052, GC_00012280, GC_00014252, GC_00016552, GC_00018776, GC_00024643, GC_00024654, GC_00028379, GC_00035196, GC_00037944, GC_00038203, GC_00039462, GC_00040334, GC_00046432, GC_00053409, GC_00053920, GC_00063731, GC_00065804, GC_00065851, GC_00078721, GC_00083968, GC_00097261, GC_00097715	0.9753	1	0.9444	81	12	18	0.807449	0.667828	0.580435	Ktedonobacteraceae, JACDGC01	K02078	GC_00000422, GC_00007899, GC_00008052, GC_00012280, GC_00014252, GC_00016552, GC_00018776, GC_00024643, GC_00024654, GC_00028379, GC_00035196, GC_00037944, GC_00038203, GC_00039462, GC_00040334, GC_00046432, GC_00053409, GC_00053920, GC_00063731, GC_00065804, GC_00065851, GC_00078721, GC_00083968, GC_00097261, GC_00097715	0.9697	0.9412	1	66	17	12	FALSE	FALSE	FALSE
acyl phosphate:glycerol-3-phosphate acyltransferase [EC:2.3.1.275]	5.45363	0.0654272	0.0432194	JACDGC01, JADMIN01	K08591	GC_00001609, GC_00005702, GC_00005961, GC_00007707, GC_00012739, GC_00016096, GC_00022168, GC_00027960	0.8395	1	1	81	12	18	6.61801	0.0365526	0.0609933	JADMIN01, JACDGC01	K08591	GC_00001609, GC_00005702, GC_00005961, GC_00007707, GC_00012739, GC_00016096, GC_00022168, GC_00027960	0.803	1	1	66	17	12	FALSE	FALSE	FALSE
acyl-[acyl-carrier-protein] desaturase [EC:1.14.19.2 1.14.19.11 1.14.19.26]	25.4377	2.99415e-06	5.33008e-06	JACDGC01	K03921	GC_00027540	0	0.25	0	81	12	18	21.4267	2.22463e-05	8.49562e-05	JACDGC01	K03921	GC_00027540	0	0	0.25	66	17	12	TRUE	TRUE	TRUE
acyl-CoA carboxylase subunit beta [EC:6.4.1.-]	2.2255	0.328654	0.156549	Ktedonobacteraceae	K04104	GC_00008357	0.1111	0.0833	0	81	12	18	2.7391	0.254222	0.288576	Ktedonobacteraceae	K04104	GC_00008357	0.1364	0	0.0833	66	17	12	FALSE	FALSE	FALSE
acyl-CoA dehydrogenase [EC:1.3.8.7]	0.75435	0.685796	0.258867	JACDGC01, JADMIN01	K00249	GC_00000063, GC_00000423, GC_00001392, GC_00001547, GC_00001793, GC_00002567, GC_00003057, GC_00003450, GC_00004792, GC_00008439, GC_00008765, GC_00009254, GC_00017102, GC_00019476, GC_00025434, GC_00039029, GC_00065871	0.9753	1	1	81	12	18	0.897707	0.63836	0.560673	JADMIN01, JACDGC01	K00249	GC_00000063, GC_00000423, GC_00001392, GC_00001547, GC_00001793, GC_00002567, GC_00003057, GC_00003450, GC_00004792, GC_00008439, GC_00008765, GC_00009254, GC_00017102, GC_00019476, GC_00025434, GC_00039029, GC_00065871	0.9697	1	1	66	17	12	FALSE	FALSE	FALSE
acyl-CoA thioester hydrolase [EC:3.1.2.-]	20.3647	3.78315e-05	5.51016e-05	Ktedonobacteraceae, JADMIN01	K07107	GC_00002666, GC_00003286, GC_00003487, GC_00013433, GC_00014195, GC_00018279, GC_00022718, GC_00027196, GC_00031926, GC_00053138, GC_00064081	0.8148	0.3333	1	81	12	18	18.8855	7.92638e-05	0.000266503	Ktedonobacteraceae, JADMIN01	K07107	GC_00002666, GC_00003286, GC_00003487, GC_00013433, GC_00014195, GC_00018279, GC_00022718, GC_00027196, GC_00031926, GC_00053138, GC_00064081	0.803	1	0.3333	66	17	12	TRUE	TRUE	TRUE
acyl-CoA thioesterase [EC:3.1.2.-]	13.8179	0.000998805	0.00107708	JACDGC01	K02614	GC_00005064, GC_00009792	0.2593	0.6667	0.0556	81	12	18	12.2603	0.00217627	0.00523466	JACDGC01	K02614	GC_00005064, GC_00009792	0.303	0.0588	0.6667	66	17	12	TRUE	TRUE	TRUE
acyl-CoA thioesterase I [EC:3.1.2.- 3.1.2.2 3.1.1.2 3.1.1.5]	2.2255	0.328654	0.156549	JACDGC01, JADMIN01	K10804	GC_00001510, GC_00001720, GC_00003050, GC_00003172, GC_00004268, GC_00005433, GC_00006948, GC_00007096, GC_00014477, GC_00015571, GC_00016151, GC_00016429, GC_00017828, GC_00020257, GC_00022813, GC_00023835, GC_00027707, GC_00029449, GC_00035623, GC_00036435, GC_00037285, GC_00038822, GC_00038914, GC_00049485, GC_00055041, GC_00062607, GC_00069278, GC_00069472, GC_00076853, GC_00084118, GC_000872…	0.8889	0.9167	1	81	12	18	2.3367	0.31088	0.337063	JADMIN01, JACDGC01	K10804	GC_00001510, GC_00001720, GC_00003050, GC_00003172, GC_00004268, GC_00005433, GC_00006948, GC_00007096, GC_00014477, GC_00015571, GC_00016151, GC_00016429, GC_00017828, GC_00020257, GC_00022813, GC_00023835, GC_00027707, GC_00029449, GC_00035623, GC_00036435, GC_00037285, GC_00038822, GC_00038914, GC_00049485, GC_00055041, GC_00062607, GC_00069278, GC_00069472, GC_00076853, GC_00084118, GC_000872…	0.8788	1	0.9167	66	17	12	FALSE	FALSE	FALSE
acyl-CoA thioesterase YciA [EC:3.1.2.-]	2.06417	0.356264	0.168587	JACDGC01, JADMIN01	K10806	GC_00002013, GC_00004342	0.7284	0.9167	0.7778	81	12	18	2.9708	0.226412	0.270173	JADMIN01, JACDGC01	K10806	GC_00002013, GC_00004342	0.6818	0.7647	0.9167	66	17	12	FALSE	FALSE	FALSE
acyl-coenzyme A thioesterase 1/2/4 [EC:3.1.2.2]	5.66221	0.0589478	0.0397988	Ktedonobacteraceae	K01068	GC_00012009, GC_00013854, GC_00021780, GC_00026043, GC_00038559	0.2222	0	0.0556	81	12	18	6.68796	0.0352962	0.0596939	Ktedonobacteraceae	K01068	GC_00012009, GC_00013854, GC_00021780, GC_00026043, GC_00038559	0.2576	0.0588	0	66	17	12	FALSE	FALSE	FALSE
acyl-coenzyme A thioesterase 13 [EC:3.1.2.-]	6.79939	0.0333835	0.0243115	JADMIN01	K17362	GC_00004222	0.1975	0	0.3889	81	12	18	10.1025	0.00640142	0.0136483	JADMIN01	K17362	GC_00004222	0.1364	0.4118	0	66	17	12	FALSE	FALSE	FALSE
acyl-homoserine-lactone acylase [EC:3.5.1.97]	0.373738	0.829553	0.286849	Ktedonobacteraceae	K07116	GC_00057971	0.0123	0	0	81	12	18	0.444069	0.800888	0.63859	Ktedonobacteraceae	K07116	GC_00057971	0.0152	0	0	66	17	12	FALSE	FALSE	FALSE
acylaminoacyl-peptidase [EC:3.4.19.1]	0	1	0.333892		K01303	GC_00000292, GC_00000520, GC_00001201, GC_00001727, GC_00001844, GC_00002664, GC_00003107, GC_00005279, GC_00005863, GC_00006633, GC_00009327, GC_00009505, GC_00011413, GC_00013130, GC_00015397, GC_00015609, GC_00020290, GC_00039295, GC_00090735, GC_00091198, GC_00092204, GC_00099795	1	1	1	81	12	18	0	1	0.744073		K01303	GC_00000292, GC_00000520, GC_00001201, GC_00001727, GC_00001844, GC_00002664, GC_00003107, GC_00005279, GC_00005863, GC_00006633, GC_00009327, GC_00009505, GC_00011413, GC_00013130, GC_00015397, GC_00015609, GC_00020290, GC_00039295, GC_00090735, GC_00091198, GC_00092204, GC_00099795	1	1	1	66	17	12	FALSE	FALSE	FALSE
acylglycerol lipase [EC:3.1.1.23]	26.9984	1.37208e-06	2.60323e-06	JACDGC01, JADMIN01	K01054	GC_00004292, GC_00005416, GC_00007720, GC_00011697, GC_00017554, GC_00049633, GC_00097678	0.4568	1	1	81	12	18	25.47	2.94616e-06	1.36919e-05	JADMIN01, JACDGC01	K01054	GC_00004292, GC_00005416, GC_00007720, GC_00011697, GC_00017554, GC_00049633, GC_00097678	0.4545	1	1	66	17	12	TRUE	TRUE	TRUE
acylphosphatase [EC:3.6.1.7]	20.8199	3.01319e-05	4.47921e-05	Ktedonobacteraceae, JADMIN01	K01512	GC_00001475, GC_00012032, GC_00015809, GC_00026174, GC_00038163, GC_00047659	0.8519	0.3333	0.9444	81	12	18	17.0271	0.000200729	0.00061597	Ktedonobacteraceae, JADMIN01	K01512	GC_00001475, GC_00012032, GC_00015809, GC_00026174, GC_00038163, GC_00047659	0.8182	0.9412	0.3333	66	17	12	TRUE	TRUE	TRUE
acylpyruvate hydrolase [EC:3.7.1.5]	2.34921	0.30894	0.148774	Ktedonobacteraceae	K16164	GC_00013067	0.0741	0	0	81	12	18	2.31904	0.313637	0.337063	Ktedonobacteraceae	K16164	GC_00013067	0.0758	0	0	66	17	12	FALSE	FALSE	FALSE
adaptor protein CIKS	0.991071	0.609244	0.243735	Ktedonobacteraceae	K21124	GC_00013136, GC_00091740	0.0741	0	0.0556	81	12	18	2.81412	0.244862	0.279866	Ktedonobacteraceae	K21124	GC_00013136, GC_00091740	0.0909	0	0	66	17	12	FALSE	FALSE	FALSE
adenine deaminase [EC:3.5.4.2]	39.4851	2.66632e-09	8.35797e-09	Ktedonobacteraceae	K01486	GC_00001904, GC_00007889	0.7778	0	0.2222	81	12	18	31.4275	1.49829e-07	9.33563e-07	Ktedonobacteraceae	K01486	GC_00001904, GC_00007889	0.7424	0.2353	0	66	17	12	TRUE	TRUE	TRUE
adenine phosphoribosyltransferase [EC:2.4.2.7]	0.447817	0.799388	0.286849	Ktedonobacteraceae, JADMIN01	K00759	GC_00000894, GC_00026887, GC_00066183, GC_00080948	0.8272	0.75	0.8333	81	12	18	0.250113	0.882447	0.699407	Ktedonobacteraceae, JADMIN01	K00759	GC_00000894, GC_00026887, GC_00066183, GC_00080948	0.803	0.8235	0.75	66	17	12	FALSE	FALSE	FALSE
adenine-specific DNA-methyltransferase [EC:2.1.1.72]	10.5229	0.00518767	0.00467936	Ktedonobacteraceae, JACDGC01	K07317	GC_00001852, GC_00002069, GC_00002214, GC_00003187, GC_00003420, GC_00004448, GC_00004575, GC_00004742, GC_00004779, GC_00005096, GC_00005098, GC_00005251, GC_00005523, GC_00005566, GC_00005576, GC_00005730, GC_00006196, GC_00007458, GC_00007631, GC_00008637, GC_00009941, GC_00010060, GC_00010236, GC_00011192, GC_00011738, GC_00013128, GC_00013155, GC_00013380, GC_00013547, GC_00013567, GC_000138…	1	1	0.8889	81	12	18	9.37381	0.00921514	0.0185402	Ktedonobacteraceae, JACDGC01	K07317	GC_00001852, GC_00002069, GC_00002214, GC_00003187, GC_00003420, GC_00004448, GC_00004575, GC_00004742, GC_00004779, GC_00005096, GC_00005098, GC_00005251, GC_00005523, GC_00005566, GC_00005576, GC_00005730, GC_00006196, GC_00007458, GC_00007631, GC_00008637, GC_00009941, GC_00010060, GC_00010236, GC_00011192, GC_00011738, GC_00013128, GC_00013155, GC_00013380, GC_00013547, GC_00013567, GC_000138…	1	0.8824	1	66	17	12	TRUE	FALSE	FALSE
adenine/guanine/hypoxanthine permease	31.4093	1.51204e-07	3.47258e-07	JACDGC01, JADMIN01	K06901	GC_00004533, GC_00006059	0.1728	0.75	0.7222	81	12	18	32.2779	9.79345e-08	6.31195e-07	JADMIN01, JACDGC01	K06901	GC_00004533, GC_00006059	0.1364	0.7059	0.75	66	17	12	TRUE	TRUE	TRUE
adenosine deaminase [EC:3.5.4.4]	3.41332	0.181471	0.0978466	Ktedonobacteraceae	K01488	GC_00007214, GC_00049808, GC_00052118, GC_00082552	0.1605	0	0.0556	81	12	18	3.41037	0.181739	0.226855	Ktedonobacteraceae	K01488	GC_00007214, GC_00049808, GC_00052118, GC_00082552	0.1667	0.0588	0	66	17	12	FALSE	FALSE	FALSE
adenosylcobinamide hydrolase [EC:3.5.1.90]	1.14198	0.564966	0.227736	Ktedonobacteraceae	K08260	GC_00040109, GC_00056916	0.037	0	0	81	12	18	1.36117	0.50632	0.475922	Ktedonobacteraceae	K08260	GC_00040109, GC_00056916	0.0455	0	0	66	17	12	FALSE	FALSE	FALSE
adenosylcobinamide kinase / adenosylcobinamide-phosphate guanylyltransferase [EC:2.7.1.156 2.7.7.62]	20.7242	3.16083e-05	4.67801e-05	Ktedonobacteraceae	K02231	GC_00002404, GC_00025767	0.6173	0.0833	0.1667	81	12	18	14.9211	0.000575328	0.0015956	Ktedonobacteraceae	K02231	GC_00002404, GC_00025767	0.5606	0.1765	0.0833	66	17	12	TRUE	TRUE	TRUE
adenosylcobinamide-GDP ribazoletransferase [EC:2.7.8.26]	21.411	2.2421e-05	3.41602e-05	Ktedonobacteraceae	K02233	GC_00003663, GC_00013292, GC_00017964, GC_00028196, GC_00032345, GC_00039752, GC_00062287	0.5926	0.0833	0.1111	81	12	18	15.3301	0.000468924	0.00133515	Ktedonobacteraceae	K02233	GC_00003663, GC_00013292, GC_00017964, GC_00028196, GC_00032345, GC_00039752, GC_00062287	0.5303	0.1176	0.0833	66	17	12	TRUE	TRUE	TRUE
adenosylcobinamide-phosphate synthase [EC:6.3.1.10]	8.49062	0.0143313	0.011563	Ktedonobacteraceae	K02227	GC_00005497	0.2346	0	0	81	12	18	3.83846	0.14672	0.187513	Ktedonobacteraceae	K02227	GC_00005497	0.1212	0	0	66	17	12	FALSE	FALSE	FALSE
adenosylcobyric acid synthase [EC:6.3.5.10]	9.03571	0.0109124	0.00906541	Ktedonobacteraceae	K02232	GC_00004726	0.2469	0	0	81	12	18	4.3685	0.112562	0.149994	Ktedonobacteraceae	K02232	GC_00004726	0.1364	0	0	66	17	12	TRUE	FALSE	FALSE
adenosylhomocysteinase [EC:3.13.2.1]	0.647694	0.723361	0.270018	JACDGC01	K01251	GC_00000177, GC_00041652, GC_00086372	0.9506	1	0.9444	81	12	18	0.763914	0.682524	0.590017	JACDGC01	K01251	GC_00000177, GC_00041652, GC_00086372	0.9394	0.9412	1	66	17	12	FALSE	FALSE	FALSE
adenosylhomocysteine nucleosidase [EC:3.2.2.9]	18.1532	0.000114308	0.000151613	Ktedonobacteraceae	K01243	GC_00003676, GC_00020615, GC_00020795, GC_00024822, GC_00025507, GC_00026810, GC_00026817, GC_00026818, GC_00026819, GC_00026820, GC_00026987, GC_00027007, GC_00027972, GC_00028131, GC_00028852, GC_00029179, GC_00036442, GC_00036763, GC_00038421, GC_00041386, GC_00042493, GC_00043883, GC_00045025, GC_00045730, GC_00049983, GC_00051240, GC_00057258, GC_00080632, GC_00092185, GC_00092599, GC_000960…	0.4198	0	0	81	12	18	18.3418	0.000104023	0.000344599	Ktedonobacteraceae	K01243	GC_00003676, GC_00020615, GC_00020795, GC_00024822, GC_00025507, GC_00026810, GC_00026817, GC_00026818, GC_00026819, GC_00026820, GC_00026987, GC_00027007, GC_00027972, GC_00028131, GC_00028852, GC_00029179, GC_00036442, GC_00036763, GC_00038421, GC_00041386, GC_00042493, GC_00043883, GC_00045025, GC_00045730, GC_00049983, GC_00051240, GC_00057258, GC_00080632, GC_00092185, GC_00092599, GC_000960…	0.4394	0	0	66	17	12	TRUE	TRUE	TRUE
adenosylmethionine---8-amino-7-oxononanoate aminotransferase [EC:2.6.1.62]	8.49062	0.0143313	0.011563	Ktedonobacteraceae	K00833	GC_00005494	0.2346	0	0	81	12	18	8.45463	0.0145916	0.027351	Ktedonobacteraceae	K00833	GC_00005494	0.2424	0	0	66	17	12	FALSE	FALSE	FALSE
adenylate cyclase [EC:4.6.1.1]	0	1	0.333892		K01768	GC_00001077, GC_00001150, GC_00001962, GC_00004375, GC_00005166, GC_00007905, GC_00008892, GC_00027450, GC_00033240, GC_00043627	1	1	1	81	12	18	0	1	0.744073		K01768	GC_00001077, GC_00001150, GC_00001962, GC_00004375, GC_00005166, GC_00007905, GC_00008892, GC_00027450, GC_00033240, GC_00043627	1	1	1	66	17	12	FALSE	FALSE	FALSE
adenylate cyclase, class 2 [EC:4.6.1.1]	13.5791	0.00112547	0.00120339	Ktedonobacteraceae, JACDGC01	K05873	GC_00010104, GC_00010652, GC_00013563, GC_00014373, GC_00015443, GC_00018390, GC_00020577, GC_00020715, GC_00022116, GC_00030943, GC_00041010, GC_00045001, GC_00089329	0.4691	0.6667	0.0556	81	12	18	11.8783	0.00263431	0.0062373	Ktedonobacteraceae, JACDGC01	K05873	GC_00010104, GC_00010652, GC_00013563, GC_00014373, GC_00015443, GC_00018390, GC_00020577, GC_00020715, GC_00022116, GC_00030943, GC_00041010, GC_00045001, GC_00089329	0.4091	0.0588	0.6667	66	17	12	TRUE	TRUE	TRUE
adenylate kinase [EC:2.7.4.3]	1.14198	0.564966	0.227736	JACDGC01, JADMIN01	K00939	GC_00000179, GC_00044569	0.963	1	1	81	12	18	1.36117	0.50632	0.475922	JADMIN01, JACDGC01	K00939	GC_00000179, GC_00044569	0.9545	1	1	66	17	12	FALSE	FALSE	FALSE
adenylosuccinate lyase [EC:4.3.2.2]	1.88663	0.389334	0.177096	JACDGC01, JADMIN01	K01756	GC_00000410, GC_00092035	0.8889	1	0.9444	81	12	18	2.0509	0.358635	0.378017	JADMIN01, JACDGC01	K01756	GC_00000410, GC_00092035	0.8788	0.9412	1	66	17	12	FALSE	FALSE	FALSE
adenylosuccinate synthase [EC:6.3.4.4]	8.32519	0.0155671	0.0123152	Ktedonobacteraceae, JADMIN01	K01939	GC_00000209, GC_00008749, GC_00033938	0.9259	0.6667	0.9444	81	12	18	6.48484	0.0390692	0.0648557	Ktedonobacteraceae, JADMIN01	K01939	GC_00000209, GC_00008749, GC_00033938	0.9091	0.9412	0.6667	66	17	12	FALSE	FALSE	FALSE
adenylylsulfate reductase, subunit A [EC:1.8.99.2]	5.21364	0.0737688	0.0466243	JADMIN01	K00394	GC_00048428	0	0	0.0556	81	12	18	4.63705	0.0984188	0.136484	JADMIN01	K00394	GC_00048428	0	0.0588	0	66	17	12	FALSE	FALSE	FALSE
adenylylsulfate reductase, subunit B [EC:1.8.99.2]	5.21364	0.0737688	0.0466243	JADMIN01	K00395	GC_00075372	0	0	0.0556	81	12	18	4.63705	0.0984188	0.136484	JADMIN01	K00395	GC_00075372	0	0.0588	0	66	17	12	FALSE	FALSE	FALSE
AdoMet-dependent heme synthase [EC:1.3.98.6]	21.6765	1.96338e-05	3.06771e-05	JACDGC01, JADMIN01	K22227	GC_00012501	0	0.1667	0.2778	81	12	18	18.8724	7.97834e-05	0.00026785	JADMIN01, JACDGC01	K22227	GC_00012501	0	0.2941	0.1667	66	17	12	TRUE	TRUE	TRUE
ADP-dependent NAD(P)H-hydrate dehydratase / NAD(P)H-hydrate epimerase [EC:4.2.1.136 5.1.99.6]	1.67014	0.433844	0.193164	JADMIN01	K23997	GC_00000658, GC_00010815, GC_00012035	0.9136	0.9167	1	81	12	18	1.97193	0.373078	0.391956	JADMIN01, JACDGC01	K23997	GC_00000658, GC_00010815, GC_00012035	0.8939	1	0.9167	66	17	12	FALSE	FALSE	FALSE
ADP-ribose pyrophosphatase [EC:3.6.1.13 3.6.1.-]	0.588108	0.745236	0.27767	Ktedonobacteraceae, JACDGC01	K01515	GC_00000902, GC_00004578, GC_00005817, GC_00006445, GC_00009353, GC_00009689, GC_00009804, GC_00019867, GC_00020146, GC_00020214, GC_00034068, GC_00034356, GC_00037841, GC_00048379, GC_00075439, GC_00076671, GC_00082417, GC_00082593, GC_00086397	0.8889	0.9167	0.8333	81	12	18	0.517036	0.772195	0.63859	Ktedonobacteraceae, JACDGC01	K01515	GC_00000902, GC_00004578, GC_00005817, GC_00006445, GC_00009353, GC_00009689, GC_00009804, GC_00019867, GC_00020146, GC_00020214, GC_00034068, GC_00034356, GC_00037841, GC_00048379, GC_00075439, GC_00076671, GC_00082417, GC_00082593, GC_00086397	0.8636	0.8235	0.9167	66	17	12	FALSE	FALSE	FALSE
ADP-ribosyl-[dinitrogen reductase] hydrolase [EC:3.2.2.24]	5.92124	0.0517869	0.0356072	JACDGC01, JADMIN01	K05521	GC_00004456, GC_00005222, GC_00006401, GC_00007224, GC_00008143, GC_00008636, GC_00010568	0.5185	0.8333	0.7222	81	12	18	9.494	0.00867769	0.0176963	JADMIN01, JACDGC01	K05521	GC_00004456, GC_00005222, GC_00006401, GC_00007224, GC_00008143, GC_00008636, GC_00010568	0.4242	0.7059	0.8333	66	17	12	FALSE	FALSE	FALSE
aerobic carbon-monoxide dehydrogenase large subunit [EC:1.2.5.3]	75.2769	4.5063e-17	4.45927e-16	Ktedonobacteraceae	K03520	GC_00000593, GC_00000797, GC_00001056, GC_00002196, GC_00006040, GC_00007873, GC_00012028, GC_00017376, GC_00022420, GC_00022461, GC_00027414, GC_00038588, GC_00056632	1	0.1667	0.8889	81	12	18	63.9141	1.32198e-14	2.70325e-13	Ktedonobacteraceae, JADMIN01	K03520	GC_00000593, GC_00000797, GC_00001056, GC_00002196, GC_00006040, GC_00007873, GC_00012028, GC_00017376, GC_00022420, GC_00022461, GC_00027414, GC_00038588, GC_00056632	1	0.8824	0.1667	66	17	12	TRUE	TRUE	TRUE
aerobic carbon-monoxide dehydrogenase medium subunit [EC:1.2.5.3]	81.2723	2.24875e-18	2.60895e-17	Ktedonobacteraceae, JADMIN01	K03519	GC_00000171, GC_00002200, GC_00003113, GC_00006012, GC_00006297, GC_00007019, GC_00010220, GC_00010452, GC_00012438, GC_00018845, GC_00032660, GC_00036207, GC_00036566, GC_00038761, GC_00078913	0.9877	0.1667	1	81	12	18	69.1027	9.8751e-16	2.46804e-14	Ktedonobacteraceae, JADMIN01	K03519	GC_00000171, GC_00002200, GC_00003113, GC_00006012, GC_00006297, GC_00007019, GC_00010220, GC_00010452, GC_00012438, GC_00018845, GC_00032660, GC_00036207, GC_00036566, GC_00038761, GC_00078913	0.9848	1	0.1667	66	17	12	TRUE	TRUE	TRUE
aerobic carbon-monoxide dehydrogenase small subunit [EC:1.2.5.3]	90.6685	2.04916e-20	3.23176e-19	Ktedonobacteraceae, JADMIN01	K03518	GC_00000047, GC_00002475, GC_00005624, GC_00005686	1	0.1667	1	81	12	18	77.304	1.63553e-17	5.33167e-16	Ktedonobacteraceae, JADMIN01	K03518	GC_00000047, GC_00002475, GC_00005624, GC_00005686	1	1	0.1667	66	17	12	TRUE	TRUE	TRUE
agmatinase [EC:3.5.3.11]	2.34921	0.30894	0.148774	JACDGC01, JADMIN01	K01480	GC_00001227, GC_00005392, GC_00005854, GC_00007667, GC_00020977, GC_00028686, GC_00040259, GC_00054630, GC_00090583	0.9259	1	1	81	12	18	2.81412	0.244862	0.279866	JADMIN01, JACDGC01	K01480	GC_00001227, GC_00005392, GC_00005854, GC_00007667, GC_00020977, GC_00028686, GC_00040259, GC_00054630, GC_00090583	0.9091	1	1	66	17	12	FALSE	FALSE	FALSE
agmatine deiminase [EC:3.5.3.12]	1.14198	0.564966	0.227736	Ktedonobacteraceae	K10536	GC_00032119, GC_00098926	0.037	0	0	81	12	18	0	1	0.744073		K10536	GC_00032119, GC_00098926	0	0	0	66	17	12	FALSE	FALSE	FALSE
AI-2 transport protein TqsA	1.93921	0.379233	0.173676	Ktedonobacteraceae	K11744	GC_00018320	0.0617	0	0	81	12	18	1.36117	0.50632	0.475922	Ktedonobacteraceae	K11744	GC_00018320	0.0455	0	0	66	17	12	FALSE	FALSE	FALSE
Ala-tRNA(Pro) deacylase [EC:3.1.1.-]	11.1811	0.0037329	0.00352132	Ktedonobacteraceae	K19055	GC_00005793, GC_00005860, GC_00030843, GC_00045734	0.3457	0	0.0556	81	12	18	6.09502	0.047477	0.0768837	Ktedonobacteraceae	K19055	GC_00005793, GC_00005860, GC_00030843, GC_00045734	0.2424	0.0588	0	66	17	12	TRUE	FALSE	FALSE
alanine dehydrogenase [EC:1.4.1.1]	20.6772	3.23602e-05	4.73376e-05	Ktedonobacteraceae, JADMIN01	K19244	GC_00002290, GC_00004238, GC_00006212, GC_00012880, GC_00020207, GC_00026828, GC_00042621	0.7037	0.1667	0.9444	81	12	18	19.7286	5.19974e-05	0.00018477	Ktedonobacteraceae, JADMIN01	K19244	GC_00002290, GC_00004238, GC_00006212, GC_00012880, GC_00020207, GC_00026828, GC_00042621	0.697	0.9412	0.1667	66	17	12	TRUE	TRUE	TRUE
alanine-glyoxylate transaminase / serine-glyoxylate transaminase / serine-pyruvate transaminase [EC:2.6.1.44 2.6.1.45 2.6.1.51]	1.04331	0.593537	0.238112	Ktedonobacteraceae	K00830	GC_00000857, GC_00002516, GC_00007844, GC_00063470	0.9506	0.9167	0.8889	81	12	18	1.28521	0.525921	0.490141	Ktedonobacteraceae	K00830	GC_00000857, GC_00002516, GC_00007844, GC_00063470	0.9545	0.8824	0.9167	66	17	12	FALSE	FALSE	FALSE
alanyl-tRNA synthetase [EC:6.1.1.7]	0.75435	0.685796	0.258867	JACDGC01, JADMIN01	K01872	GC_00000263, GC_00003708, GC_00003857, GC_00009452, GC_00027256	0.9753	1	1	81	12	18	0.897707	0.63836	0.560673	JADMIN01, JACDGC01	K01872	GC_00000263, GC_00003708, GC_00003857, GC_00009452, GC_00027256	0.9697	1	1	66	17	12	FALSE	FALSE	FALSE
alcohol dehydrogenase (cytochrome c) [EC:1.1.2.8]	0.373738	0.829553	0.286849	Ktedonobacteraceae	K00114	GC_00042747	0.0123	0	0	81	12	18	0	1	0.744073		K00114	GC_00042747	0	0	0	66	17	12	FALSE	FALSE	FALSE
alcohol dehydrogenase [EC:1.1.1.-]	0.92037	0.631167	0.251707	Ktedonobacteraceae, JACDGC01	K18369	GC_00001454, GC_00002009	0.716	0.75	0.6111	81	12	18	0.356575	0.836702	0.66479	Ktedonobacteraceae, JACDGC01	K18369	GC_00001454, GC_00002009	0.697	0.6471	0.75	66	17	12	FALSE	FALSE	FALSE
alcohol dehydrogenase [EC:1.1.1.1]	4.98326	0.082775	0.0508826	Ktedonobacteraceae	K00001	GC_00007220	0.1481	0	0	81	12	18	4.3685	0.112562	0.149994	Ktedonobacteraceae	K00001	GC_00007220	0.1364	0	0	66	17	12	FALSE	FALSE	FALSE
alcohol dehydrogenase, propanol-preferring [EC:1.1.1.1]	7.40928	0.0246091	0.0185645	Ktedonobacteraceae	K13953	GC_00003976, GC_00006472, GC_00009794, GC_00017125, GC_00022823, GC_00030036, GC_00067727, GC_00094423	0.4815	0.0833	0.3333	81	12	18	6.50661	0.0386463	0.0642961	Ktedonobacteraceae	K13953	GC_00003976, GC_00006472, GC_00009794, GC_00017125, GC_00022823, GC_00030036, GC_00067727, GC_00094423	0.4697	0.3529	0.0833	66	17	12	FALSE	FALSE	FALSE
alcohol/geraniol dehydrogenase (NADP+) [EC:1.1.1.2 1.1.1.183]	2.34921	0.30894	0.148774	Ktedonobacteraceae	K12957	GC_00015297	0.0741	0	0	81	12	18	0.897707	0.63836	0.560673	Ktedonobacteraceae	K12957	GC_00015297	0.0303	0	0	66	17	12	FALSE	FALSE	FALSE
aldehyde dehydrogenase (NAD+) [EC:1.2.1.3]	40.5293	1.58191e-09	5.11764e-09	Ktedonobacteraceae	K00128	GC_00000983, GC_00003480	0.8519	0	0.5	81	12	18	36.129	1.42786e-08	1.04617e-07	Ktedonobacteraceae	K00128	GC_00000983, GC_00003480	0.8485	0.5294	0	66	17	12	TRUE	TRUE	TRUE
aldehyde dehydrogenase [EC:1.2.1.-]	1.14198	0.564966	0.227736	Ktedonobacteraceae	K00138	GC_00027270	0.037	0	0	81	12	18	1.36117	0.50632	0.475922	Ktedonobacteraceae	K00138	GC_00027270	0.0455	0	0	66	17	12	FALSE	FALSE	FALSE
alditol oxidase [EC:1.1.3.41]	5.45363	0.0654272	0.0432194	Ktedonobacteraceae	K00594	GC_00007150	0.1605	0	0	81	12	18	3.32047	0.190095	0.231128	Ktedonobacteraceae	K00594	GC_00007150	0.1061	0	0	66	17	12	FALSE	FALSE	FALSE
aldose 1-epimerase [EC:5.1.3.3]	68.3948	1.40688e-15	1.07579e-14	Ktedonobacteraceae	K01785	GC_00001686, GC_00003942, GC_00025110, GC_00054183, GC_00056587, GC_00077893	0.8765	0	0.0556	81	12	18	55.7249	7.93401e-13	1.15137e-11	Ktedonobacteraceae	K01785	GC_00001686, GC_00003942, GC_00025110, GC_00054183, GC_00056587, GC_00077893	0.8485	0.0588	0	66	17	12	TRUE	TRUE	TRUE
aldose sugar dehydrogenase [EC:1.1.5.-]	0.0308756	0.984681	0.333892	Ktedonobacteraceae, JADMIN01	K21430	GC_00007553, GC_00010095, GC_00013189, GC_00019317, GC_00038414	0.2716	0.25	0.2778	81	12	18	0.105354	0.948686	0.744073	JADMIN01	K21430	GC_00007553, GC_00010095, GC_00013189, GC_00019317, GC_00038414	0.2576	0.2941	0.25	66	17	12	FALSE	FALSE	FALSE
alginate O-acetyltransferase complex protein AlgF	9.59292	0.00825894	0.00706458	Ktedonobacteraceae	K19296	GC_00005107, GC_00017316	0.2593	0	0	81	12	18	7.2151	0.0271182	0.0475061	Ktedonobacteraceae	K19296	GC_00005107, GC_00017316	0.2121	0	0	66	17	12	TRUE	FALSE	FALSE
alginate O-acetyltransferase complex protein AlgI	16.0698	0.000323958	0.000396831	JACDGC01, JADMIN01	K19294	GC_00019289, GC_00027409, GC_00056461	0.0123	0.25	0.2222	81	12	18	17.2206	0.000182222	0.000564571	JADMIN01, JACDGC01	K19294	GC_00019289, GC_00027409, GC_00056461	0	0.2353	0.25	66	17	12	TRUE	TRUE	TRUE
alkaline phosphatase [EC:3.1.3.1]	1.14198	0.564966	0.227736	Ktedonobacteraceae	K01077	GC_00016623	0.037	0	0	81	12	18	0	1	0.744073		K01077	GC_00016623	0	0	0	66	17	12	FALSE	FALSE	FALSE
alkaline phosphatase D [EC:3.1.3.1]	31.3228	1.57889e-07	3.60556e-07	Ktedonobacteraceae	K01113	GC_00003222, GC_00010125, GC_00017313, GC_00017958, GC_00018086, GC_00029758, GC_00038905, GC_00048097, GC_00051501, GC_00065101, GC_00071393, GC_00099866	0.5926	0	0	81	12	18	26.6288	1.65053e-06	8.05336e-06	Ktedonobacteraceae	K01113	GC_00003222, GC_00010125, GC_00017313, GC_00017958, GC_00018086, GC_00029758, GC_00038905, GC_00048097, GC_00051501, GC_00065101, GC_00071393, GC_00099866	0.5606	0	0	66	17	12	TRUE	TRUE	TRUE
alkanesulfonate monooxygenase [EC:1.14.14.5 1.14.14.34]	0.373738	0.829553	0.286849	Ktedonobacteraceae	K04091	GC_00085579	0.0123	0	0	81	12	18	0	1	0.744073		K04091	GC_00085579	0	0	0	66	17	12	FALSE	FALSE	FALSE
alkylated DNA repair protein alkB homolog 6 [EC:1.14.11.-]	3.37093	0.185358	0.0995171	JACDGC01	K10768	GC_00033977	0.0123	0.0833	0	81	12	18	2.73562	0.254664	0.288576	JACDGC01	K10768	GC_00033977	0.0152	0	0.0833	66	17	12	FALSE	FALSE	FALSE
alkyldihydroxyacetonephosphate synthase [EC:2.5.1.26]	1.65413	0.43733	0.194202	Ktedonobacteraceae, JADMIN01	K00803	GC_00009337, GC_00040460, GC_00063252	0.1235	0	0.1111	81	12	18	2.12628	0.34537	0.367132	Ktedonobacteraceae	K00803	GC_00009337, GC_00040460, GC_00063252	0.1515	0.1176	0	66	17	12	FALSE	FALSE	FALSE
alkylmercury lyase [EC:4.99.1.2]	13.1327	0.00140693	0.00146251	Ktedonobacteraceae	K00221	GC_00005061, GC_00012286, GC_00025320, GC_00037158, GC_00041303, GC_00044983, GC_00060694, GC_00080335, GC_00086644, GC_00096219, GC_00097816	0.3827	0	0.0556	81	12	18	10.6501	0.00486808	0.0106724	Ktedonobacteraceae	K00221	GC_00005061, GC_00012286, GC_00025320, GC_00037158, GC_00041303, GC_00044983, GC_00060694, GC_00080335, GC_00086644, GC_00096219, GC_00097816	0.3485	0.0588	0	66	17	12	TRUE	FALSE	FALSE
alkylresorcinol/alkylpyrone synthase	82.6147	1.14932e-18	1.41472e-17	JACDGC01, JADMIN01	K16167	GC_00005020	0	0.25	0.8889	81	12	18	75.0555	5.03388e-17	1.53012e-15	JADMIN01, JACDGC01	K16167	GC_00005020	0	0.9412	0.25	66	17	12	TRUE	TRUE	TRUE
all-trans-8'-apo-beta-carotenal 15,15'-oxygenase [EC:1.13.11.75]	5.45363	0.0654272	0.0432194	Ktedonobacteraceae	K00464	GC_00006448	0.1605	0	0	81	12	18	2.81412	0.244862	0.279866	Ktedonobacteraceae	K00464	GC_00006448	0.0909	0	0	66	17	12	FALSE	FALSE	FALSE
all-trans-retinol 13,14-reductase [EC:1.3.99.23]	4.28194	0.117541	0.0689581	JACDGC01, JADMIN01	K09516	GC_00017641, GC_00025538, GC_00061576	0.037	0.0833	0.1667	81	12	18	3.41852	0.180999	0.226855	JADMIN01, JACDGC01	K09516	GC_00017641, GC_00025538, GC_00061576	0.0455	0.1765	0.0833	66	17	12	FALSE	FALSE	FALSE
allantoate deiminase [EC:3.5.3.9]	10.042	0.00659801	0.00575604	Ktedonobacteraceae	K02083	GC_00002377	0.4815	0	0.3889	81	12	18	8.42449	0.0148131	0.027697	Ktedonobacteraceae, JADMIN01	K02083	GC_00002377	0.4394	0.4118	0	66	17	12	TRUE	FALSE	FALSE
allantoin racemase [EC:5.1.99.3]	0.373738	0.829553	0.286849	Ktedonobacteraceae	K16841	GC_00083257	0.0123	0	0	81	12	18	0	1	0.744073		K16841	GC_00083257	0	0	0	66	17	12	FALSE	FALSE	FALSE
allantoinase [EC:3.5.2.5]	10.0429	0.00659481	0.00575604	Ktedonobacteraceae, JADMIN01	K01466	GC_00002512, GC_00015699, GC_00031497	0.4815	0.0833	0.6667	81	12	18	11.06	0.00396602	0.00893878	JADMIN01	K01466	GC_00002512, GC_00015699, GC_00031497	0.4394	0.7059	0.0833	66	17	12	TRUE	TRUE	TRUE
alpha-1,2-mannosyltransferase [EC:2.4.1.-]	0.373738	0.829553	0.286849	Ktedonobacteraceae	K13671	GC_00058234	0.0123	0	0	81	12	18	0.444069	0.800888	0.63859	Ktedonobacteraceae	K13671	GC_00058234	0.0152	0	0	66	17	12	FALSE	FALSE	FALSE
alpha-1,3-mannosyltransferase [EC:2.4.1.252]	7.848	0.0197619	0.0152732	Ktedonobacteraceae	K13657	GC_00002643	0.4444	0.0833	0.2222	81	12	18	5.23643	0.0729329	0.110472	Ktedonobacteraceae	K13657	GC_00002643	0.3939	0.2353	0.0833	66	17	12	FALSE	FALSE	FALSE
alpha-aminoadipate/glutamate carrier protein LysW	42.0496	7.39699e-10	2.51387e-09	Ktedonobacteraceae	K05826	GC_00002003, GC_00025035, GC_00043011, GC_00044005, GC_00044227	0.7531	0.0833	0.0556	81	12	18	35.0389	2.46264e-08	1.7641e-07	Ktedonobacteraceae	K05826	GC_00002003, GC_00025035, GC_00043011, GC_00044005, GC_00044227	0.7273	0.0588	0.0833	66	17	12	TRUE	TRUE	TRUE
alpha-amylase [EC:3.2.1.1]	26.7473	1.55557e-06	2.90764e-06	Ktedonobacteraceae, JACDGC01	K07405	GC_00001786, GC_00007806, GC_00012710, GC_00015363, GC_00017510, GC_00027319	0.716	1	0.1667	81	12	18	22.8483	1.09286e-05	4.46945e-05	Ktedonobacteraceae, JACDGC01	K07405	GC_00001786, GC_00007806, GC_00012710, GC_00015363, GC_00017510, GC_00027319	0.6818	0.1765	1	66	17	12	TRUE	TRUE	TRUE
alpha-D-ribose 1-methylphosphonate 5-phosphate C-P lyase [EC:4.7.1.1]	6.92418	0.0313642	0.0229736	Ktedonobacteraceae	K06163	GC_00006383	0.1975	0	0	81	12	18	4.91102	0.0858192	0.124952	Ktedonobacteraceae	K06163	GC_00006383	0.1515	0	0	66	17	12	FALSE	FALSE	FALSE
alpha-D-ribose 1-methylphosphonate 5-triphosphate diphosphatase [EC:3.6.1.63]	6.92418	0.0313642	0.0229736	Ktedonobacteraceae	K06162	GC_00005486, GC_00023094	0.1975	0	0	81	12	18	4.91102	0.0858192	0.124952	Ktedonobacteraceae	K06162	GC_00005486, GC_00023094	0.1515	0	0	66	17	12	FALSE	FALSE	FALSE
alpha-D-ribose 1-methylphosphonate 5-triphosphate synthase subunit PhnG [EC:2.7.8.37]	6.42378	0.0402803	0.0285714	Ktedonobacteraceae	K06166	GC_00006695	0.1852	0	0	81	12	18	4.3685	0.112562	0.149994	Ktedonobacteraceae	K06166	GC_00006695	0.1364	0	0	66	17	12	FALSE	FALSE	FALSE
alpha-D-ribose 1-methylphosphonate 5-triphosphate synthase subunit PhnH [EC:2.7.8.37]	5.93371	0.051465	0.03541	Ktedonobacteraceae	K06165	GC_00014705, GC_00037391, GC_00039856, GC_00040130, GC_00044583, GC_00076442	0.1728	0	0	81	12	18	3.83846	0.14672	0.187513	Ktedonobacteraceae	K06165	GC_00014705, GC_00037391, GC_00039856, GC_00040130, GC_00044583, GC_00076442	0.1212	0	0	66	17	12	FALSE	FALSE	FALSE
alpha-D-ribose 1-methylphosphonate 5-triphosphate synthase subunit PhnI [EC:2.7.8.37]	6.92418	0.0313642	0.0229736	Ktedonobacteraceae	K06164	GC_00006749, GC_00100302	0.1975	0	0	81	12	18	4.91102	0.0858192	0.124952	Ktedonobacteraceae	K06164	GC_00006749, GC_00100302	0.1515	0	0	66	17	12	FALSE	FALSE	FALSE
alpha-D-ribose 1-methylphosphonate 5-triphosphate synthase subunit PhnL [EC:2.7.8.37]	6.42378	0.0402803	0.0285714	Ktedonobacteraceae	K05780	GC_00006754	0.1852	0	0	81	12	18	4.3685	0.112562	0.149994	Ktedonobacteraceae	K05780	GC_00006754	0.1364	0	0	66	17	12	FALSE	FALSE	FALSE
alpha-D-xyloside xylohydrolase [EC:3.2.1.177]	18.5234	9.49955e-05	0.000128016	Ktedonobacteraceae, JACDGC01	K01811	GC_00004344, GC_00004722, GC_00008671, GC_00038585, GC_00063292	0.4321	0.75	0	81	12	18	17.6291	0.000148554	0.00046997	Ktedonobacteraceae, JACDGC01	K01811	GC_00004344, GC_00004722, GC_00008671, GC_00038585, GC_00063292	0.3788	0	0.75	66	17	12	TRUE	TRUE	TRUE
alpha-galactosidase [EC:3.2.1.22]	16.4884	0.000262779	0.000325444	Ktedonobacteraceae, JACDGC01	K07406	GC_00002026, GC_00003554, GC_00004750, GC_00005120, GC_00005213, GC_00005595, GC_00007857, GC_00009023, GC_00009424, GC_00010048, GC_00013193, GC_00020057, GC_00021727, GC_00021837, GC_00025474, GC_00027574, GC_00033024, GC_00033618, GC_00037386, GC_00052352, GC_00053157, GC_00055101, GC_00088510, GC_00092161	0.7654	0.75	0.2778	81	12	18	11.7623	0.00279161	0.00652052	Ktedonobacteraceae, JACDGC01	K07406	GC_00002026, GC_00003554, GC_00004750, GC_00005120, GC_00005213, GC_00005595, GC_00007857, GC_00009023, GC_00009424, GC_00010048, GC_00013193, GC_00020057, GC_00021727, GC_00021837, GC_00025474, GC_00027574, GC_00033024, GC_00033618, GC_00037386, GC_00052352, GC_00053157, GC_00055101, GC_00088510, GC_00092161	0.7273	0.2941	0.75	66	17	12	TRUE	TRUE	TRUE
alpha-glucosidase [EC:3.2.1.20]	2.2255	0.328654	0.156549	JACDGC01, JADMIN01	K01187	GC_00001216, GC_00002871, GC_00004757, GC_00004873, GC_00011475, GC_00015371, GC_00021960, GC_00028191	0.8889	0.9167	1	81	12	18	2.3367	0.31088	0.337063	JADMIN01, JACDGC01	K01187	GC_00001216, GC_00002871, GC_00004757, GC_00004873, GC_00011475, GC_00015371, GC_00021960, GC_00028191	0.8788	1	0.9167	66	17	12	FALSE	FALSE	FALSE
alpha-glucoside transport system permease protein	11.4664	0.00323666	0.00310841	Ktedonobacteraceae, JADMIN01	K10233	GC_00002209, GC_00002354	0.4321	0	0.6111	81	12	18	10.549	0.00512047	0.011193	Ktedonobacteraceae, JADMIN01	K10233	GC_00002209, GC_00002354	0.3939	0.5882	0	66	17	12	TRUE	FALSE	FALSE
alpha-glucoside transport system substrate-binding protein	13.6251	0.00109989	0.00117853	Ktedonobacteraceae, JADMIN01	K10232	GC_00001508	0.4938	0	0.6667	81	12	18	12.3805	0.00204929	0.00496718	Ktedonobacteraceae, JADMIN01	K10232	GC_00001508	0.4394	0.6471	0	66	17	12	TRUE	TRUE	TRUE
alpha-ketoglutaric semialdehyde dehydrogenase [EC:1.2.1.-]	4.72213	0.0943197	0.0570414	JACDGC01, JADMIN01	K22187	GC_00000245, GC_00005839, GC_00007877, GC_00058279	0.8025	1	0.9444	81	12	18	6.09502	0.047477	0.0768837	JADMIN01, JACDGC01	K22187	GC_00000245, GC_00005839, GC_00007877, GC_00058279	0.7576	0.9412	1	66	17	12	FALSE	FALSE	FALSE
alpha-L-arabinofuranosidase [EC:3.2.1.55]	65.7818	5.19604e-15	3.617e-14	Ktedonobacteraceae	K01209	GC_00002052, GC_00004039, GC_00004143, GC_00007066, GC_00016597, GC_00018372, GC_00025246, GC_00046482, GC_00058164, GC_00080077, GC_00081724, GC_00086696, GC_00094448	0.8642	0.0833	0	81	12	18	58.4568	2.0243e-13	3.42355e-12	Ktedonobacteraceae	K01209	GC_00002052, GC_00004039, GC_00004143, GC_00007066, GC_00016597, GC_00018372, GC_00025246, GC_00046482, GC_00058164, GC_00080077, GC_00081724, GC_00086696, GC_00094448	0.8636	0	0.0833	66	17	12	TRUE	TRUE	TRUE
alpha-L-fucosidase [EC:3.2.1.51]	21.9261	1.73307e-05	2.74182e-05	Ktedonobacteraceae	K01206	GC_00004470, GC_00005066, GC_00010434, GC_00027864, GC_00028028, GC_00030010, GC_00031852, GC_00079490, GC_00094034	0.5185	0.0833	0	81	12	18	16.3939	0.000275495	0.000820767	Ktedonobacteraceae	K01206	GC_00004470, GC_00005066, GC_00010434, GC_00027864, GC_00028028, GC_00030010, GC_00031852, GC_00079490, GC_00094034	0.4545	0	0.0833	66	17	12	TRUE	TRUE	TRUE
alpha-L-fucosidase 2 [EC:3.2.1.51]	4.98326	0.082775	0.0508826	Ktedonobacteraceae	K15923	GC_00010436, GC_00023633, GC_00026984	0.1481	0	0	81	12	18	2.81412	0.244862	0.279866	Ktedonobacteraceae	K15923	GC_00010436, GC_00023633, GC_00026984	0.0909	0	0	66	17	12	FALSE	FALSE	FALSE
alpha-L-rhamnosidase [EC:3.2.1.40]	16.8751	0.000216584	0.000273948	Ktedonobacteraceae	K05989	GC_00004305, GC_00008190, GC_00008778, GC_00010279, GC_00017446, GC_00020854, GC_00027343, GC_00030687, GC_00033760, GC_00040016, GC_00045175, GC_00053646, GC_00054393, GC_00069679, GC_00081125	0.4444	0.0833	0	81	12	18	11.5091	0.00316828	0.00733181	Ktedonobacteraceae	K05989	GC_00004305, GC_00008190, GC_00008778, GC_00010279, GC_00017446, GC_00020854, GC_00027343, GC_00030687, GC_00033760, GC_00040016, GC_00045175, GC_00053646, GC_00054393, GC_00069679, GC_00081125	0.3636	0	0.0833	66	17	12	TRUE	TRUE	TRUE
alpha-mannosidase [EC:3.2.1.24]	12.7168	0.00173217	0.00178224	JACDGC01, JADMIN01	K01191	GC_00003135, GC_00004910, GC_00005221, GC_00008063, GC_00015950, GC_00080308	0.4938	0.8333	0.8889	81	12	18	15.7268	0.000384558	0.00111613	JADMIN01, JACDGC01	K01191	GC_00003135, GC_00004910, GC_00005221, GC_00008063, GC_00015950, GC_00080308	0.4242	0.8824	0.8333	66	17	12	TRUE	TRUE	TRUE
alpha-methylacyl-CoA racemase [EC:5.1.99.4]	12.4995	0.00193096	0.0019374	JADMIN01	K01796	GC_00001206, GC_00059331, GC_00082815	0.679	0.3333	0.9444	81	12	18	11.7748	0.00277417	0.00648652	JADMIN01	K01796	GC_00001206, GC_00059331, GC_00082815	0.6061	0.9412	0.3333	66	17	12	TRUE	TRUE	TRUE
alpha-ribazole phosphatase [EC:3.1.3.73]	43.5871	3.42905e-10	1.19349e-09	Ktedonobacteraceae, JADMIN01	K02226	GC_00000638, GC_00003635, GC_00005269, GC_00006233, GC_00008171, GC_00008320, GC_00008517, GC_00009816, GC_00009908, GC_00010823, GC_00022561, GC_00029845, GC_00064370, GC_00069601, GC_00075130	0.963	0.3333	0.9444	81	12	18	36.3603	1.2719e-08	9.41092e-08	Ktedonobacteraceae, JADMIN01	K02226	GC_00000638, GC_00003635, GC_00005269, GC_00006233, GC_00008171, GC_00008320, GC_00008517, GC_00009816, GC_00009908, GC_00010823, GC_00022561, GC_00029845, GC_00064370, GC_00069601, GC_00075130	0.9545	0.9412	0.3333	66	17	12	TRUE	TRUE	TRUE
alpha,alpha-trehalase [EC:3.2.1.28]	48.7038	2.65519e-11	1.10289e-10	Ktedonobacteraceae, JADMIN01	K22934	GC_00000136, GC_00000413, GC_00004402, GC_00007724, GC_00014404, GC_00015924, GC_00093227	0.9753	0.3333	0.9444	81	12	18	40.8184	1.36895e-09	1.2209e-08	Ktedonobacteraceae, JADMIN01	K22934	GC_00000136, GC_00000413, GC_00004402, GC_00007724, GC_00014404, GC_00015924, GC_00093227	0.9697	0.9412	0.3333	66	17	12	TRUE	TRUE	TRUE
alpha,alpha-trehalose phosphorylase (configuration-retaining) [EC:2.4.1.231]	15.9309	0.000347258	0.000415853	Ktedonobacteraceae	K22248	GC_00003448	0.3827	0	0	81	12	18	11.1319	0.00382591	0.0086403	Ktedonobacteraceae	K22248	GC_00003448	0.303	0	0	66	17	12	TRUE	TRUE	TRUE
alpha,alpha-trehalose phosphorylase [EC:2.4.1.64]	25.0242	3.68182e-06	6.46306e-06	Ktedonobacteraceae	K05342	GC_00002231, GC_00098124	0.5185	0	0	81	12	18	19.2661	6.55268e-05	0.000227456	Ktedonobacteraceae	K05342	GC_00002231, GC_00098124	0.4545	0	0	66	17	12	TRUE	TRUE	TRUE
Alr-MurF fusion protein [EC:5.1.1.1 6.3.2.10]	1.53687	0.463739	0.199862	JACDGC01, JADMIN01	K01798	GC_00000299, GC_00009879	0.9506	1	1	81	12	18	1.83484	0.399549	0.406476	JADMIN01, JACDGC01	K01798	GC_00000299, GC_00009879	0.9394	1	1	66	17	12	FALSE	FALSE	FALSE
altronate hydrolase [EC:4.2.1.7]	10.7453	0.0046418	0.00425542	Ktedonobacteraceae	K01685	GC_00004315	0.284	0	0	81	12	18	6.61801	0.0365526	0.0609933	Ktedonobacteraceae	K01685	GC_00004315	0.197	0	0	66	17	12	TRUE	FALSE	FALSE
amicoumacin kinase [EC:2.7.1.230]	2.48906	0.288077	0.142465	JADMIN01	K23983	GC_00011285, GC_00022715	0.0864	0	0.1667	81	12	18	3.16071	0.205902	0.247934	JADMIN01	K23983	GC_00011285, GC_00022715	0.0303	0.1176	0	66	17	12	FALSE	FALSE	FALSE
amicyanin	15.9306	0.000347313	0.000415853	JADMIN01	K24619	GC_00027150	0	0	0.1667	81	12	18	14.2136	0.00081953	0.0021687	JADMIN01	K24619	GC_00027150	0	0.1765	0	66	17	12	TRUE	TRUE	TRUE
amidase [EC:3.5.1.4]	0.191281	0.908791	0.311691	JADMIN01	K01426	GC_00001511, GC_00002001, GC_00004746, GC_00005597, GC_00007486, GC_00007534, GC_00007898, GC_00010817, GC_00011511, GC_00038686, GC_00041646, GC_00084480, GC_00096052	0.8642	0.8333	0.8889	81	12	18	1.29193	0.524156	0.489822	JADMIN01	K01426	GC_00001511, GC_00002001, GC_00004746, GC_00005597, GC_00007486, GC_00007534, GC_00007898, GC_00010817, GC_00011511, GC_00038686, GC_00041646, GC_00084480, GC_00096052	0.8333	0.9412	0.8333	66	17	12	FALSE	FALSE	FALSE
amidophosphoribosyltransferase [EC:2.4.2.14]	4.72213	0.0943197	0.0570414	JACDGC01, JADMIN01	K00764	GC_00001472, GC_00003800	0.8025	1	0.9444	81	12	18	5.52055	0.0632745	0.0981555	JADMIN01, JACDGC01	K00764	GC_00001472, GC_00003800	0.7727	0.9412	1	66	17	12	FALSE	FALSE	FALSE
amino acid efflux transporter	38.7474	3.85571e-09	1.1652e-08	JACDGC01, JADMIN01	K16263	GC_00007583, GC_00008487, GC_00011551, GC_00018261, GC_00038507	0.1111	0.75	0.6667	81	12	18	36.7111	1.06731e-08	8.16577e-08	JADMIN01, JACDGC01	K16263	GC_00007583, GC_00008487, GC_00011551, GC_00018261, GC_00038507	0.0909	0.6471	0.75	66	17	12	TRUE	TRUE	TRUE
amino acid transporter, AAT family	0.373738	0.829553	0.286849	Ktedonobacteraceae	K03293	GC_00095444	0.0123	0	0	81	12	18	0	1	0.744073		K03293	GC_00095444	0	0	0	66	17	12	FALSE	FALSE	FALSE
amino-acid N-acetyltransferase [EC:2.3.1.1]	1.14198	0.564966	0.227736	Ktedonobacteraceae	K00619	GC_00026312	0.037	0	0	81	12	18	1.36117	0.50632	0.475922	Ktedonobacteraceae	K00619	GC_00026312	0.0455	0	0	66	17	12	FALSE	FALSE	FALSE
amino-acid racemase [EC:5.1.1.10]	2.34921	0.30894	0.148774	Ktedonobacteraceae	K25316	GC_00012472	0.0741	0	0	81	12	18	2.31904	0.313637	0.337063	Ktedonobacteraceae	K25316	GC_00012472	0.0758	0	0	66	17	12	FALSE	FALSE	FALSE
aminoacrylate hydrolase [EC:3.5.1.-]	0.373738	0.829553	0.286849	Ktedonobacteraceae	K09023	GC_00080496	0.0123	0	0	81	12	18	0	1	0.744073		K09023	GC_00080496	0	0	0	66	17	12	FALSE	FALSE	FALSE
aminoacylase [EC:3.5.1.14]	7.43522	0.024292	0.018339	Ktedonobacteraceae	K14677	GC_00005548	0.2099	0	0	81	12	18	7.2151	0.0271182	0.0475061	Ktedonobacteraceae	K14677	GC_00005548	0.2121	0	0	66	17	12	FALSE	FALSE	FALSE
aminobenzoyl-glutamate transport protein	5.21364	0.0737688	0.0466243	JADMIN01	K12942	GC_00087365	0	0	0.0556	81	12	18	4.63705	0.0984188	0.136484	JADMIN01	K12942	GC_00087365	0	0.0588	0	66	17	12	FALSE	FALSE	FALSE
aminobenzoyl-glutamate utilization protein B	2.72091	0.256544	0.128445	Ktedonobacteraceae	K12941	GC_00006786, GC_00028798	0.1728	0	0.1111	81	12	18	2.12628	0.34537	0.367132	Ktedonobacteraceae	K12941	GC_00006786, GC_00028798	0.1515	0.1176	0	66	17	12	FALSE	FALSE	FALSE
aminocarboxymuconate-semialdehyde decarboxylase [EC:4.1.1.45]	1.29486	0.523388	0.219542	JADMIN01	K03392	GC_00014429, GC_00016298, GC_00018643, GC_00046533	0.1358	0.0833	0.2222	81	12	18	1.16458	0.558617	0.51751	JADMIN01	K03392	GC_00014429, GC_00016298, GC_00018643, GC_00046533	0.1667	0.2353	0.0833	66	17	12	FALSE	FALSE	FALSE
aminodeoxyfutalosine deaminase [EC:3.5.4.40]	19.0211	7.40657e-05	0.000101574	Ktedonobacteraceae, JADMIN01	K18286	GC_00001925, GC_00008500, GC_00028405	0.6543	0	0.6667	81	12	18	18.091	0.000117919	0.000384405	Ktedonobacteraceae, JADMIN01	K18286	GC_00001925, GC_00008500, GC_00028405	0.6515	0.6471	0	66	17	12	TRUE	TRUE	TRUE
aminodeoxyfutalosine synthase [EC:2.5.1.120]	0.75435	0.685796	0.258867	Ktedonobacteraceae	K18285	GC_00026440	0.0247	0	0	81	12	18	0.444069	0.800888	0.63859	Ktedonobacteraceae	K18285	GC_00026440	0.0152	0	0	66	17	12	FALSE	FALSE	FALSE
aminoglycoside 2'-N-acetyltransferase I [EC:2.3.1.59]	1.14198	0.564966	0.227736	Ktedonobacteraceae	K17840	GC_00025803	0.037	0	0	81	12	18	0	1	0.744073		K17840	GC_00025803	0	0	0	66	17	12	FALSE	FALSE	FALSE
aminoglycoside 2''-phosphotransferase [EC:2.7.1.190]	13.4095	0.00122511	0.0013044	JADMIN01	K17910	GC_00005732, GC_00015129, GC_00016339, GC_00018160, GC_00022827, GC_00023359, GC_00026638, GC_00027121, GC_00044844, GC_00075512, GC_00080064, GC_00094626, GC_00097936, GC_00098462	0.284	0.0833	0.6667	81	12	18	14.434	0.000733987	0.00198197	JADMIN01	K17910	GC_00005732, GC_00015129, GC_00016339, GC_00018160, GC_00022827, GC_00023359, GC_00026638, GC_00027121, GC_00044844, GC_00075512, GC_00080064, GC_00094626, GC_00097936, GC_00098462	0.2273	0.6471	0.0833	66	17	12	TRUE	TRUE	TRUE
aminoglycoside 3-N-acetyltransferase [EC:2.3.1.81]	3.81932	0.148131	0.0832963	Ktedonobacteraceae, JADMIN01	K00662	GC_00002815, GC_00006665, GC_00023946, GC_00027573	0.4444	0.1667	0.5	81	12	18	2.85846	0.239494	0.279866	Ktedonobacteraceae, JADMIN01	K00662	GC_00002815, GC_00006665, GC_00023946, GC_00027573	0.3636	0.4706	0.1667	66	17	12	FALSE	FALSE	FALSE
aminoglycoside 3-N-acetyltransferase I [EC:2.3.1.60]	5.10322	0.0779561	0.0489948	JADMIN01	K03395	GC_00006174, GC_00011525	0.1235	0	0.2778	81	12	18	10.0322	0.00663027	0.0140166	JADMIN01	K03395	GC_00006174, GC_00011525	0.0606	0.2941	0	66	17	12	FALSE	FALSE	FALSE
aminoglycoside 6-adenylyltransferase [EC:2.7.7.-]	18.2545	0.000108665	0.000145467	JADMIN01	K05593	GC_00007036, GC_00089645, GC_00093607	0.0864	0	0.4444	81	12	18	20.0188	4.49754e-05	0.000163697	JADMIN01	K05593	GC_00007036, GC_00089645, GC_00093607	0.0758	0.4706	0	66	17	12	TRUE	TRUE	TRUE
aminoglycoside 6'-N-acetyltransferase [EC:2.3.1.82]	5.81307	0.0546647	0.0372057	JACDGC01, JADMIN01	K00663	GC_00053034, GC_00091992	0	0.0833	0.0556	81	12	18	4.85465	0.0882725	0.127852	JADMIN01, JACDGC01	K00663	GC_00053034, GC_00091992	0	0.0588	0.0833	66	17	12	FALSE	FALSE	FALSE
aminoglycoside 6'-N-acetyltransferase I [EC:2.3.1.82]	6.57553	0.0373371	0.0269189	Ktedonobacteraceae	K18815	GC_00003907, GC_00014207	0.321	0	0.1667	81	12	18	4.19767	0.122599	0.16193	Ktedonobacteraceae	K18815	GC_00003907, GC_00014207	0.2576	0.1765	0	66	17	12	FALSE	FALSE	FALSE
aminomethyltransferase [EC:2.1.2.10]	5.72844	0.0570276	0.0387356	JADMIN01	K00605	GC_00000877, GC_00087426	0.7901	0.5833	0.9444	81	12	18	5.20488	0.0740928	0.112077	JADMIN01	K00605	GC_00000877, GC_00087426	0.7576	0.9412	0.5833	66	17	12	FALSE	FALSE	FALSE
aminopeptidase [EC:3.4.11.-]	1.4612	0.48162	0.20529	JADMIN01	K19689	GC_00000101, GC_00002595, GC_00012626, GC_00050258, GC_00061592	0.9259	0.9167	1	81	12	18	1.65554	0.437022	0.437789	JADMIN01	K19689	GC_00000101, GC_00002595, GC_00012626, GC_00050258, GC_00061592	0.9091	1	0.9167	66	17	12	FALSE	FALSE	FALSE
aminopeptidase N [EC:3.4.11.2]	2.76711	0.250686	0.125699	JACDGC01, JADMIN01	K01256	GC_00001218, GC_00004553, GC_00006986, GC_00007012	0.9136	1	1	81	12	18	3.32047	0.190095	0.231128	JADMIN01, JACDGC01	K01256	GC_00001218, GC_00004553, GC_00006986, GC_00007012	0.8939	1	1	66	17	12	FALSE	FALSE	FALSE
aminopeptidase YwaD [EC:3.4.11.6 3.4.11.10]	2.76711	0.250686	0.125699	Ktedonobacteraceae	K19701	GC_00008763	0.0864	0	0	81	12	18	0.444069	0.800888	0.63859	Ktedonobacteraceae	K19701	GC_00008763	0.0152	0	0	66	17	12	FALSE	FALSE	FALSE
ammonium transporter, Amt family	8.48659	0.0143602	0.0115771	Ktedonobacteraceae	K03320	GC_00004063, GC_00004474, GC_00005873, GC_00026797	0.5432	0.25	0.2222	81	12	18	4.38243	0.111781	0.149994	Ktedonobacteraceae	K03320	GC_00004063, GC_00004474, GC_00005873, GC_00026797	0.4697	0.2353	0.25	66	17	12	FALSE	FALSE	FALSE
AMP-polyphosphate phosphotransferase [EC:2.7.4.33]	24.4771	4.84026e-06	8.35203e-06	Ktedonobacteraceae, JACDGC01	K23753	GC_00000708	0.679	1	0.1667	81	12	18	22.8483	1.09286e-05	4.46945e-05	Ktedonobacteraceae, JACDGC01	K23753	GC_00000708	0.6818	0.1765	1	66	17	12	TRUE	TRUE	TRUE
amylosucrase [EC:2.4.1.4]	2.4138	0.299123	0.147591	Ktedonobacteraceae	K05341	GC_00005103	0.1852	0.0833	0.0556	81	12	18	3.46532	0.176814	0.223183	Ktedonobacteraceae	K05341	GC_00005103	0.2273	0.0588	0.0833	66	17	12	FALSE	FALSE	FALSE
anaerobic carbon-monoxide dehydrogenase iron sulfur subunit	19.2028	6.7633e-05	9.41596e-05	JADMIN01	K00196	GC_00001662	0.4938	0.1667	0.9444	81	12	18	19.1057	7.09996e-05	0.000240612	JADMIN01	K00196	GC_00001662	0.4545	0.9412	0.1667	66	17	12	TRUE	TRUE	TRUE
anaerobic magnesium-protoporphyrin IX monomethyl ester cyclase [EC:1.21.98.3]	0.648366	0.723118	0.270018	Ktedonobacteraceae, JADMIN01	K04034	GC_00040050, GC_00045349, GC_00049225, GC_00073673, GC_00079620	0.037	0	0.0556	81	12	18	0.807449	0.667828	0.580435	JADMIN01	K04034	GC_00040050, GC_00045349, GC_00049225, GC_00073673, GC_00079620	0.0303	0.0588	0	66	17	12	FALSE	FALSE	FALSE
anaerobic sulfite reductase subunit B	15.7365	0.000382707	0.000453921	JACDGC01	K16951	GC_00004658	0.1852	0.5833	0	81	12	18	16.3191	0.000285988	0.000850901	JACDGC01	K16951	GC_00004658	0.1667	0	0.5833	66	17	12	TRUE	TRUE	TRUE
anaerobilin synthase [EC:2.1.1.342]	0.373738	0.829553	0.286849	Ktedonobacteraceae	K21936	GC_00039203	0.0123	0	0	81	12	18	0	1	0.744073		K21936	GC_00039203	0	0	0	66	17	12	FALSE	FALSE	FALSE
anaphase-promoting complex subunit 3	0.373738	0.829553	0.286849	Ktedonobacteraceae	K03350	GC_00054035	0.0123	0	0	81	12	18	0	1	0.744073		K03350	GC_00054035	0	0	0	66	17	12	FALSE	FALSE	FALSE
anhydro-N-acetylmuramic acid kinase [EC:2.7.1.170]	5.18557	0.0748115	0.0471651	Ktedonobacteraceae	K09001	GC_00005409	0.2099	0	0.0556	81	12	18	2.0509	0.358635	0.378017	Ktedonobacteraceae	K09001	GC_00005409	0.1212	0.0588	0	66	17	12	FALSE	FALSE	FALSE
anthranilate phosphoribosyltransferase [EC:2.4.2.18]	0.938378	0.625509	0.24955	JACDGC01, JADMIN01	K00766	GC_00000750, GC_00008972, GC_00029674, GC_00067750	0.8272	0.9167	0.8889	81	12	18	1.31731	0.517546	0.485663	JADMIN01, JACDGC01	K00766	GC_00000750, GC_00008972, GC_00029674, GC_00067750	0.803	0.8824	0.9167	66	17	12	FALSE	FALSE	FALSE
anthranilate synthase component I [EC:4.1.3.27]	0.0856488	0.95808	0.325603	JACDGC01	K01657	GC_00000784, GC_00007297	0.8889	0.9167	0.8889	81	12	18	0.628801	0.730227	0.624059	JADMIN01, JACDGC01	K01657	GC_00000784, GC_00007297	0.8788	0.9412	0.9167	66	17	12	FALSE	FALSE	FALSE
anthranilate synthase component II [EC:4.1.3.27]	1.50698	0.470722	0.202267	JACDGC01, JADMIN01	K01658	GC_00000788	0.8025	0.9167	0.8889	81	12	18	2.06541	0.356043	0.377229	JADMIN01, JACDGC01	K01658	GC_00000788	0.7727	0.8824	0.9167	66	17	12	FALSE	FALSE	FALSE
anthraniloyl-CoA monooxygenase [EC:1.14.13.40]	9.59292	0.00825894	0.00706458	JACDGC01, JADMIN01	K09461	GC_00002072, GC_00002361, GC_00008056, GC_00081747	0.7407	1	1	81	12	18	11.1319	0.00382591	0.0086403	JADMIN01, JACDGC01	K09461	GC_00002072, GC_00002361, GC_00008056, GC_00081747	0.697	1	1	66	17	12	TRUE	TRUE	TRUE
anti-sigma B factor antagonist	15.3739	0.000458783	0.000535347	Ktedonobacteraceae, JADMIN01	K04749	GC_00002468, GC_00002469, GC_00045151	0.4938	0	0.7222	81	12	18	14.3417	0.000768684	0.00206328	Ktedonobacteraceae, JADMIN01	K04749	GC_00002468, GC_00002469, GC_00045151	0.4394	0.7059	0	66	17	12	TRUE	TRUE	TRUE
antitoxin	0.373738	0.829553	0.286849	Ktedonobacteraceae	K21497	GC_00040717	0.0123	0	0	81	12	18	0	1	0.744073		K21497	GC_00040717	0	0	0	66	17	12	FALSE	FALSE	FALSE
antitoxin CcdA	1.14198	0.564966	0.227736	Ktedonobacteraceae	K19164	GC_00012767	0.037	0	0	81	12	18	0	1	0.744073		K19164	GC_00012767	0	0	0	66	17	12	FALSE	FALSE	FALSE
antitoxin FitA	9.55868	0.00840155	0.00718048	Ktedonobacteraceae, JADMIN01	K21495	GC_00005510, GC_00005910, GC_00007604, GC_00009695, GC_00012282, GC_00016230, GC_00043040, GC_00060137, GC_00074669, GC_00084946	0.4691	0	0.4444	81	12	18	9.56545	0.00837315	0.017153	Ktedonobacteraceae, JADMIN01	K21495	GC_00005510, GC_00005910, GC_00007604, GC_00009695, GC_00012282, GC_00016230, GC_00043040, GC_00060137, GC_00074669, GC_00084946	0.4697	0.4706	0	66	17	12	TRUE	FALSE	FALSE
antitoxin HicB	52.4659	4.04743e-12	1.88262e-11	Ktedonobacteraceae, JADMIN01	K18843	GC_00000254, GC_00001838, GC_00002081, GC_00002852, GC_00003546, GC_00003719, GC_00004507, GC_00004645, GC_00010425, GC_00011666, GC_00011992, GC_00014816, GC_00015011, GC_00017243, GC_00018080, GC_00019386, GC_00019978, GC_00035009, GC_00036479, GC_00079280, GC_00095011, GC_00097065	0.9506	0.25	1	81	12	18	60.6576	6.7356e-14	1.25212e-12	Ktedonobacteraceae, JADMIN01	K18843	GC_00000254, GC_00001838, GC_00002081, GC_00002852, GC_00003546, GC_00003719, GC_00004507, GC_00004645, GC_00010425, GC_00011666, GC_00011992, GC_00014816, GC_00015011, GC_00017243, GC_00018080, GC_00019386, GC_00019978, GC_00035009, GC_00036479, GC_00079280, GC_00095011, GC_00097065	0.9848	1	0.25	66	17	12	TRUE	TRUE	TRUE
antitoxin HigA-1	3.32584	0.189584	0.101624	Ktedonobacteraceae, JADMIN01	K21498	GC_00007158, GC_00008833	0.2222	0	0.2222	81	12	18	4.62516	0.0990056	0.136824	Ktedonobacteraceae	K21498	GC_00007158, GC_00008833	0.2727	0.1765	0	66	17	12	FALSE	FALSE	FALSE
antitoxin MazE	6.9937	0.0302927	0.0224969	Ktedonobacteraceae	K07172	GC_00006214, GC_00010075, GC_00014296	0.3086	0.0833	0.0556	81	12	18	7.48023	0.0237513	0.0427056	Ktedonobacteraceae	K07172	GC_00006214, GC_00010075, GC_00014296	0.3333	0.0588	0.0833	66	17	12	FALSE	FALSE	FALSE
antitoxin ParD1/3/4	3.62749	0.163043	0.0893419	Ktedonobacteraceae	K07746	GC_00014438, GC_00016911, GC_00070359, GC_00079270, GC_00088342	0.1111	0	0	81	12	18	3.32047	0.190095	0.231128	Ktedonobacteraceae	K07746	GC_00014438, GC_00016911, GC_00070359, GC_00079270, GC_00088342	0.1061	0	0	66	17	12	FALSE	FALSE	FALSE
antitoxin Phd	0.373738	0.829553	0.286849	Ktedonobacteraceae	K19165	GC_00082856	0.0123	0	0	81	12	18	0.444069	0.800888	0.63859	Ktedonobacteraceae	K19165	GC_00082856	0.0152	0	0	66	17	12	FALSE	FALSE	FALSE
antitoxin PrlF	13.8692	0.000973523	0.00105207	Ktedonobacteraceae	K19156	GC_00005382, GC_00010440, GC_00012909, GC_00063359, GC_00068362, GC_00081458	0.3457	0	0	81	12	18	14.1107	0.000862769	0.00224873	Ktedonobacteraceae	K19156	GC_00005382, GC_00010440, GC_00012909, GC_00063359, GC_00068362, GC_00081458	0.3636	0	0	66	17	12	TRUE	TRUE	TRUE
antitoxin YefM	6.11694	0.0469595	0.0328702	Ktedonobacteraceae	K19159	GC_00003527, GC_00009056	0.3333	0	0.2222	81	12	18	7.34751	0.0253809	0.0454178	Ktedonobacteraceae	K19159	GC_00003527, GC_00009056	0.3788	0.2353	0	66	17	12	FALSE	FALSE	FALSE
antitoxin YobK	3.00589	0.222474	0.114745	Ktedonobacteraceae	K21488	GC_00024552, GC_00026752, GC_00035770, GC_00040022, GC_00048087, GC_00065965, GC_00072421, GC_00079551, GC_00084370, GC_00095091	0.1481	0	0.0556	81	12	18	3.41037	0.181739	0.226855	Ktedonobacteraceae	K21488	GC_00024552, GC_00026752, GC_00035770, GC_00040022, GC_00048087, GC_00065965, GC_00072421, GC_00079551, GC_00084370, GC_00095091	0.1667	0.0588	0	66	17	12	FALSE	FALSE	FALSE
antitoxin YokJ	2.76711	0.250686	0.125699	Ktedonobacteraceae	K21490	GC_00013139, GC_00090033	0.0864	0	0	81	12	18	1.36117	0.50632	0.475922	Ktedonobacteraceae	K21490	GC_00013139, GC_00090033	0.0455	0	0	66	17	12	FALSE	FALSE	FALSE
apolipoprotein N-acyltransferase [EC:2.3.1.269]	2.61443	0.270572	0.134401	Ktedonobacteraceae	K03820	GC_00010209, GC_00011610, GC_00013148, GC_00040137, GC_00059198	0.1358	0	0.0556	81	12	18	1.29644	0.522975	0.488921	Ktedonobacteraceae	K03820	GC_00010209, GC_00011610, GC_00013148, GC_00040137, GC_00059198	0.0909	0.0588	0	66	17	12	FALSE	FALSE	FALSE
apoptosis regulatory protein Siva	0.75435	0.685796	0.258867	Ktedonobacteraceae	K22744	GC_00036939	0.0247	0	0	81	12	18	0.897707	0.63836	0.560673	Ktedonobacteraceae	K22744	GC_00036939	0.0303	0	0	66	17	12	FALSE	FALSE	FALSE
apoptotic protease-activating factor	5.04088	0.0804242	0.0503265	JACDGC01	K02084	GC_00015027, GC_00025770, GC_00027787, GC_00028015, GC_00034038, GC_00069867	0.0988	0.25	0	81	12	18	5.9017	0.0522952	0.0833659	JACDGC01	K02084	GC_00015027, GC_00025770, GC_00027787, GC_00028015, GC_00034038, GC_00069867	0.0758	0	0.25	66	17	12	FALSE	FALSE	FALSE
aquaporin NIP	2.88859	0.235912	0.120934	JACDGC01, JADMIN01	K09874	GC_00002273, GC_00003145, GC_00006374, GC_00093274	0.679	0.9167	0.7222	81	12	18	3.73732	0.15433	0.196124	JADMIN01, JACDGC01	K09874	GC_00002273, GC_00003145, GC_00006374, GC_00093274	0.6364	0.7059	0.9167	66	17	12	FALSE	FALSE	FALSE
aquaporin Z	10.2968	0.00580866	0.00518391	JADMIN01	K06188	GC_00003914, GC_00005168, GC_00006796	0.3951	0.0833	0.6667	81	12	18	12.0726	0.0023904	0.0057018	JADMIN01	K06188	GC_00003914, GC_00005168, GC_00006796	0.3636	0.7059	0.0833	66	17	12	TRUE	TRUE	TRUE
arabinan endo-1,5-alpha-L-arabinosidase [EC:3.2.1.99]	10.7453	0.0046418	0.00425542	Ktedonobacteraceae	K06113	GC_00006833, GC_00007216, GC_00016349, GC_00017649, GC_00021676, GC_00088025, GC_00091649, GC_00096352	0.284	0	0	81	12	18	8.45463	0.0145916	0.027351	Ktedonobacteraceae	K06113	GC_00006833, GC_00007216, GC_00016349, GC_00017649, GC_00021676, GC_00088025, GC_00091649, GC_00096352	0.2424	0	0	66	17	12	TRUE	FALSE	FALSE
arabinofuranosyltransferase [EC:2.4.2.-]	1.93921	0.379233	0.173676	Ktedonobacteraceae	K13687	GC_00014931	0.0617	0	0	81	12	18	1.83484	0.399549	0.406476	Ktedonobacteraceae	K13687	GC_00014931	0.0606	0	0	66	17	12	FALSE	FALSE	FALSE
arabinogalactan endo-1,4-beta-galactosidase [EC:3.2.1.89]	5.45363	0.0654272	0.0432194	Ktedonobacteraceae	K01224	GC_00008587, GC_00020378, GC_00022006	0.1605	0	0	81	12	18	6.0353	0.048916	0.0781452	Ktedonobacteraceae	K01224	GC_00008587, GC_00020378, GC_00022006	0.1818	0	0	66	17	12	FALSE	FALSE	FALSE
arabinogalactan oligomer / maltooligosaccharide transport system permease protein	20.6772	3.23602e-05	4.73376e-05	JACDGC01	K15772	GC_00003309	0.2963	0.8333	0.0556	81	12	18	20.3094	3.8893e-05	0.000142481	JACDGC01	K15772	GC_00003309	0.2879	0.0588	0.8333	66	17	12	TRUE	TRUE	TRUE
arabinogalactan oligomer / maltooligosaccharide transport system substrate-binding protein	17.7222	0.000141797	0.000185875	JACDGC01	K15770	GC_00004281, GC_00007278	0.3086	0.8333	0.1111	81	12	18	17.8432	0.000133476	0.000427679	JACDGC01	K15770	GC_00004281, GC_00007278	0.2879	0.1176	0.8333	66	17	12	TRUE	TRUE	TRUE
arabinooligosaccharide transport system substrate-binding protein	6.92418	0.0313642	0.0229736	Ktedonobacteraceae	K17234	GC_00005964	0.1975	0	0	81	12	18	3.83846	0.14672	0.187513	Ktedonobacteraceae	K17234	GC_00005964	0.1212	0	0	66	17	12	FALSE	FALSE	FALSE
arabinose-5-phosphate isomerase [EC:5.3.1.13]	0.75435	0.685796	0.258867	Ktedonobacteraceae	K06041	GC_00035362	0.0247	0	0	81	12	18	0.897707	0.63836	0.560673	Ktedonobacteraceae	K06041	GC_00035362	0.0303	0	0	66	17	12	FALSE	FALSE	FALSE
arabinoxylan arabinofuranohydrolase [EC:3.2.1.55]	1.14198	0.564966	0.227736	Ktedonobacteraceae	K15921	GC_00024589	0.037	0	0	81	12	18	0.444069	0.800888	0.63859	Ktedonobacteraceae	K15921	GC_00024589	0.0152	0	0	66	17	12	FALSE	FALSE	FALSE
AraC family transcriptional regulator	28.1853	7.57966e-07	1.5487e-06	Ktedonobacteraceae	K07506	GC_00000950, GC_00002053, GC_00002374, GC_00003411, GC_00004460, GC_00004523, GC_00006338, GC_00006471, GC_00006711, GC_00007852, GC_00008123, GC_00008659, GC_00008768, GC_00013875, GC_00016472, GC_00017656, GC_00018436, GC_00018600, GC_00021206, GC_00021271, GC_00022638, GC_00022664, GC_00022841, GC_00023087, GC_00027044, GC_00028141, GC_00029915, GC_00032214, GC_00034555, GC_00038313, GC_000401…	0.8519	0.1667	0.5556	81	12	18	23.0746	9.75944e-06	4.03533e-05	Ktedonobacteraceae	K07506	GC_00000950, GC_00002053, GC_00002374, GC_00003411, GC_00004460, GC_00004523, GC_00006338, GC_00006471, GC_00006711, GC_00007852, GC_00008123, GC_00008659, GC_00008768, GC_00013875, GC_00016472, GC_00017656, GC_00018436, GC_00018600, GC_00021206, GC_00021271, GC_00022638, GC_00022664, GC_00022841, GC_00023087, GC_00027044, GC_00028141, GC_00029915, GC_00032214, GC_00034555, GC_00038313, GC_000401…	0.8333	0.5882	0.1667	66	17	12	TRUE	TRUE	TRUE
AraC family transcriptional regulator, activator of mtrCDE	5.80794	0.0548052	0.0372762	Ktedonobacteraceae, JADMIN01	K18991	GC_00003239, GC_00010061	0.2716	0	0.3889	81	12	18	5.48909	0.0642775	0.0991364	JADMIN01	K18991	GC_00003239, GC_00010061	0.197	0.3529	0	66	17	12	FALSE	FALSE	FALSE
AraC family transcriptional regulator, alkane utilization regulator	1.53687	0.463739	0.199862	Ktedonobacteraceae	K21747	GC_00017470	0.0494	0	0	81	12	18	1.83484	0.399549	0.406476	Ktedonobacteraceae	K21747	GC_00017470	0.0606	0	0	66	17	12	FALSE	FALSE	FALSE
AraC family transcriptional regulator, arabinose operon regulatory protein	11.3414	0.00344551	0.00327471	Ktedonobacteraceae	K02099	GC_00004668, GC_00006470, GC_00011341, GC_00017989, GC_00040219	0.2963	0	0	81	12	18	6.0353	0.048916	0.0781452	Ktedonobacteraceae	K02099	GC_00004668, GC_00006470, GC_00011341, GC_00017989, GC_00040219	0.1818	0	0	66	17	12	TRUE	FALSE	FALSE
AraC family transcriptional regulator, melibiose operon regulatory protein	5.93371	0.051465	0.03541	Ktedonobacteraceae	K23237	GC_00011703, GC_00021136, GC_00037480, GC_00068884	0.1728	0	0	81	12	18	4.3685	0.112562	0.149994	Ktedonobacteraceae	K23237	GC_00011703, GC_00021136, GC_00037480, GC_00068884	0.1364	0	0	66	17	12	FALSE	FALSE	FALSE
AraC family transcriptional regulator, regulatory protein of adaptative response / DNA-3-methyladenine glycosylase II [EC:3.2.2.21]	10.1626	0.0062117	0.00546713	Ktedonobacteraceae	K13529	GC_00003954	0.2716	0	0	81	12	18	6.0353	0.048916	0.0781452	Ktedonobacteraceae	K13529	GC_00003954	0.1818	0	0	66	17	12	TRUE	FALSE	FALSE
AraC family transcriptional regulator, regulatory protein of adaptative response / methylated-DNA-[protein]-cysteine methyltransferase [EC:2.1.1.63]	16.77	0.00022827	0.000286218	Ktedonobacteraceae	K10778	GC_00002827, GC_00026841	0.5309	0.0833	0.1111	81	12	18	11.7961	0.00274481	0.00642454	Ktedonobacteraceae	K10778	GC_00002827, GC_00026841	0.4697	0.1176	0.0833	66	17	12	TRUE	TRUE	TRUE
AraC family transcriptional regulator, transcriptional activator FtrA	15.2267	0.000493818	0.000568993	Ktedonobacteraceae	K13633	GC_00003987, GC_00004710, GC_00015007, GC_00024558	0.3704	0	0	81	12	18	9.75852	0.00760264	0.0157757	Ktedonobacteraceae	K13633	GC_00003987, GC_00004710, GC_00015007, GC_00024558	0.2727	0	0	66	17	12	TRUE	FALSE	FALSE
AraC family transcriptional regulator, transcriptional activator of pobA	2.76711	0.250686	0.125699	Ktedonobacteraceae	K18954	GC_00018754, GC_00038142, GC_00040910, GC_00070664	0.0864	0	0	81	12	18	2.31904	0.313637	0.337063	Ktedonobacteraceae	K18954	GC_00018754, GC_00038142, GC_00040910, GC_00070664	0.0758	0	0	66	17	12	FALSE	FALSE	FALSE
aralkylamine N-acetyltransferase [EC:2.3.1.87]	11.9513	0.00253988	0.00247934	Ktedonobacteraceae	K22450	GC_00005121, GC_00010085, GC_00021827, GC_00032243	0.3086	0	0	81	12	18	6.0353	0.048916	0.0781452	Ktedonobacteraceae	K22450	GC_00005121, GC_00010085, GC_00021827, GC_00032243	0.1818	0	0	66	17	12	TRUE	FALSE	FALSE
archaemetzincin [EC:3.4.-.-]	0.373738	0.829553	0.286849	Ktedonobacteraceae	K06974	GC_00060681	0.0123	0	0	81	12	18	0	1	0.744073		K06974	GC_00060681	0	0	0	66	17	12	FALSE	FALSE	FALSE
archaeosine synthase beta-subunit [EC:2.6.1.-]	47.9932	3.78794e-11	1.53549e-10	JACDGC01, JADMIN01	K06936	GC_00012238, GC_00032694	0	0.5833	0.1111	81	12	18	40.4142	1.67556e-09	1.46081e-08	JADMIN01, JACDGC01	K06936	GC_00012238, GC_00032694	0	0.1176	0.5833	66	17	12	TRUE	TRUE	TRUE
archaetidylinositol phosphate synthase [EC:2.7.8.39]	5.93371	0.051465	0.03541	JACDGC01, JADMIN01	K17884	GC_00001688, GC_00003688	0.8272	1	1	81	12	18	6.61801	0.0365526	0.0609933	JADMIN01, JACDGC01	K17884	GC_00001688, GC_00003688	0.803	1	1	66	17	12	FALSE	FALSE	FALSE
arginase [EC:3.5.3.1]	4.07046	0.13065	0.0741691	JACDGC01, JADMIN01	K01476	GC_00000551, GC_00009088, GC_00016650, GC_00033854, GC_00033857, GC_00057335	0.8765	1	1	81	12	18	4.91102	0.0858192	0.124952	JADMIN01, JACDGC01	K01476	GC_00000551, GC_00009088, GC_00016650, GC_00033854, GC_00033857, GC_00057335	0.8485	1	1	66	17	12	FALSE	FALSE	FALSE
arginine decarboxylase [EC:4.1.1.19]	1.53687	0.463739	0.199862	Ktedonobacteraceae	K01584	GC_00020443, GC_00022185	0.0494	0	0	81	12	18	1.36117	0.50632	0.475922	Ktedonobacteraceae	K01584	GC_00020443, GC_00022185	0.0455	0	0	66	17	12	FALSE	FALSE	FALSE
arginine deiminase [EC:3.5.3.6]	3.41365	0.181441	0.0978466	Ktedonobacteraceae	K01478	GC_00006809, GC_00039307, GC_00078436	0.1975	0	0.1111	81	12	18	4.09923	0.128784	0.169106	Ktedonobacteraceae	K01478	GC_00006809, GC_00039307, GC_00078436	0.2273	0.1176	0	66	17	12	FALSE	FALSE	FALSE
argininosuccinate lyase [EC:4.3.2.1]	34.9821	2.53358e-08	6.55713e-08	Ktedonobacteraceae, JACDGC01	K01755	GC_00000919, GC_00006859, GC_00024952, GC_00061436	0.9012	0.8333	0.2778	81	12	18	28.4819	6.53488e-07	3.46677e-06	Ktedonobacteraceae, JACDGC01	K01755	GC_00000919, GC_00006859, GC_00024952, GC_00061436	0.8939	0.2941	0.8333	66	17	12	TRUE	TRUE	TRUE
argininosuccinate synthase [EC:6.3.4.5]	41.2414	1.10802e-09	3.69104e-09	Ktedonobacteraceae	K01940	GC_00001139, GC_00002396, GC_00024517	0.9136	0.6667	0.2222	81	12	18	31.5334	1.42106e-07	8.87899e-07	Ktedonobacteraceae	K01940	GC_00001139, GC_00002396, GC_00024517	0.8939	0.2353	0.6667	66	17	12	TRUE	TRUE	TRUE
arginyl-tRNA synthetase [EC:6.1.1.19]	1.53687	0.463739	0.199862	JACDGC01, JADMIN01	K01887	GC_00000793, GC_00004803	0.9506	1	1	81	12	18	1.83484	0.399549	0.406476	JADMIN01, JACDGC01	K01887	GC_00000793, GC_00004803	0.9394	1	1	66	17	12	FALSE	FALSE	FALSE
aromatase	18.933	7.74024e-05	0.000105863	Ktedonobacteraceae	K14670	GC_00003992, GC_00007069, GC_00025076	0.4321	0	0	81	12	18	14.9086	0.000578947	0.0015956	Ktedonobacteraceae	K14670	GC_00003992, GC_00007069, GC_00025076	0.3788	0	0	66	17	12	TRUE	TRUE	TRUE
aromatic-L-amino-acid/L-tryptophan decarboxylase [EC:4.1.1.28 4.1.1.105]	10.3178	0.00574812	0.00513442	Ktedonobacteraceae, JADMIN01	K01593	GC_00001898, GC_00003407, GC_00004258, GC_00005744, GC_00006405, GC_00006453, GC_00011342, GC_00015700, GC_00018680, GC_00020125, GC_00028030, GC_00030697, GC_00043141, GC_00074515, GC_00085137	0.8642	0.5	0.8889	81	12	18	9.66793	0.00795492	0.0164158	Ktedonobacteraceae, JADMIN01	K01593	GC_00001898, GC_00003407, GC_00004258, GC_00005744, GC_00006405, GC_00006453, GC_00011342, GC_00015700, GC_00018680, GC_00020125, GC_00028030, GC_00030697, GC_00043141, GC_00074515, GC_00085137	0.8636	0.8824	0.5	66	17	12	TRUE	FALSE	FALSE
arsenate reductase (thioredoxin) [EC:1.20.4.4]	2.92173	0.232036	0.119229	Ktedonobacteraceae, JACDGC01	K03741	GC_00001294	0.6049	0.75	0.4444	81	12	18	3.26926	0.195025	0.236483	Ktedonobacteraceae, JACDGC01	K03741	GC_00001294	0.5606	0.4118	0.75	66	17	12	FALSE	FALSE	FALSE
arsenical pump membrane protein	8.83972	0.0120359	0.00994964	Ktedonobacteraceae, JADMIN01	K03893	GC_00002140, GC_00003058, GC_00004626, GC_00024626	0.7037	0.3333	0.8333	81	12	18	8.22244	0.0163878	0.0304389	Ktedonobacteraceae, JADMIN01	K03893	GC_00002140, GC_00003058, GC_00004626, GC_00024626	0.697	0.8235	0.3333	66	17	12	TRUE	FALSE	FALSE
arsenite methyltransferase [EC:2.1.1.137]	43.1966	4.16839e-10	1.43928e-09	Ktedonobacteraceae, JADMIN01	K07755	GC_00001485, GC_00001951, GC_00002910, GC_00003322, GC_00003573, GC_00004299, GC_00004958, GC_00005123, GC_00005724, GC_00006971, GC_00007633, GC_00008032, GC_00008117, GC_00008655, GC_00009395, GC_00010237, GC_00010255, GC_00011163, GC_00012978, GC_00013275, GC_00013843, GC_00014656, GC_00014989, GC_00015039, GC_00015149, GC_00015615, GC_00017891, GC_00020241, GC_00020523, GC_00024602, GC_000265…	1	0.5833	1	81	12	18	36.5048	1.18325e-08	8.96137e-08	Ktedonobacteraceae, JADMIN01	K07755	GC_00001485, GC_00001951, GC_00002910, GC_00003322, GC_00003573, GC_00004299, GC_00004958, GC_00005123, GC_00005724, GC_00006971, GC_00007633, GC_00008032, GC_00008117, GC_00008655, GC_00009395, GC_00010237, GC_00010255, GC_00011163, GC_00012978, GC_00013275, GC_00013843, GC_00014656, GC_00014989, GC_00015039, GC_00015149, GC_00015615, GC_00017891, GC_00020241, GC_00020523, GC_00024602, GC_000265…	1	1	0.5833	66	17	12	TRUE	TRUE	TRUE
arsenite oxidase large subunit [EC:1.20.2.1 1.20.9.1]	0.75435	0.685796	0.258867	Ktedonobacteraceae	K08356	GC_00025678	0.0247	0	0	81	12	18	0.897707	0.63836	0.560673	Ktedonobacteraceae	K08356	GC_00025678	0.0303	0	0	66	17	12	FALSE	FALSE	FALSE
arsenite oxidase small subunit [EC:1.20.2.1 1.20.9.1]	18.3831	0.000101895	0.000136948	JADMIN01	K08355	GC_00002307, GC_00005169, GC_00038278	0.5556	0.1667	0.9444	81	12	18	18.1514	0.000114413	0.000375698	JADMIN01	K08355	GC_00002307, GC_00005169, GC_00038278	0.5	0.9412	0.1667	66	17	12	TRUE	TRUE	TRUE
arsenite transporter	0.75435	0.685796	0.258867	Ktedonobacteraceae	K03325	GC_00025971	0.0247	0	0	81	12	18	0	1	0.744073		K03325	GC_00025971	0	0	0	66	17	12	FALSE	FALSE	FALSE
arsenite/tail-anchored protein-transporting ATPase [EC:7.3.2.7 7.3.-.-]	4.18792	0.123199	0.0717134	JACDGC01, JADMIN01	K01551	GC_00000822, GC_00018757, GC_00018819, GC_00019449, GC_00020756, GC_00049995, GC_00059368, GC_00093910	0.7778	1	0.8889	81	12	18	6.68796	0.0352962	0.0596939	JADMIN01, JACDGC01	K01551	GC_00000822, GC_00018757, GC_00018819, GC_00019449, GC_00020756, GC_00049995, GC_00059368, GC_00093910	0.7424	0.9412	1	66	17	12	FALSE	FALSE	FALSE
ArsR family transcriptional regulator, arsenate/arsenite/antimonite-responsive transcriptional repressor	0	1	0.333892		K03892	GC_00002194, GC_00002271, GC_00003039, GC_00003096, GC_00003361, GC_00003657, GC_00003715, GC_00004267, GC_00004482, GC_00004762, GC_00004852, GC_00004933, GC_00005049, GC_00005928, GC_00006052, GC_00006428, GC_00006621, GC_00006875, GC_00007911, GC_00008608, GC_00009765, GC_00010874, GC_00011114, GC_00011842, GC_00012057, GC_00015860, GC_00016387, GC_00017771, GC_00017974, GC_00019460, GC_000205…	1	1	1	81	12	18	0	1	0.744073		K03892	GC_00002194, GC_00002271, GC_00003039, GC_00003096, GC_00003361, GC_00003657, GC_00003715, GC_00004267, GC_00004482, GC_00004762, GC_00004852, GC_00004933, GC_00005049, GC_00005928, GC_00006052, GC_00006428, GC_00006621, GC_00006875, GC_00007911, GC_00008608, GC_00009765, GC_00010874, GC_00011114, GC_00011842, GC_00012057, GC_00015860, GC_00016387, GC_00017771, GC_00017974, GC_00019460, GC_000205…	1	1	1	66	17	12	FALSE	FALSE	FALSE
ArsR family transcriptional regulator, arsenate/arsenite/antimonite-responsive transcriptional repressor / arsenate reductase (thioredoxin) [EC:1.20.4.4]	2.56463	0.277395	0.137655	Ktedonobacteraceae	K23988	GC_00006075, GC_00007025, GC_00007445, GC_00016801, GC_00018702, GC_00033731, GC_00090619	0.3827	0.1667	0.2778	81	12	18	1.34207	0.511179	0.480088	Ktedonobacteraceae	K23988	GC_00006075, GC_00007025, GC_00007445, GC_00016801, GC_00018702, GC_00033731, GC_00090619	0.3333	0.2941	0.1667	66	17	12	FALSE	FALSE	FALSE
ArsR family transcriptional regulator, cadmium/lead-responsive transcriptional repressor	21.1173	2.59679e-05	3.91792e-05	JADMIN01	K21885	GC_00004209, GC_00006121, GC_00006856	0.4074	0.0833	0.8889	81	12	18	20.7632	3.09983e-05	0.00011468	JADMIN01	K21885	GC_00004209, GC_00006121, GC_00006856	0.3788	0.8824	0.0833	66	17	12	TRUE	TRUE	TRUE
ArsR family transcriptional regulator, lead/cadmium/zinc/bismuth-responsive transcriptional repressor	36.1779	1.39336e-08	3.7934e-08	Ktedonobacteraceae	K21903	GC_00002239, GC_00004283, GC_00007408, GC_00065966	0.7901	0.1667	0.1667	81	12	18	29.9171	3.18851e-07	1.83898e-06	Ktedonobacteraceae	K21903	GC_00002239, GC_00004283, GC_00007408, GC_00065966	0.7424	0.1176	0.1667	66	17	12	TRUE	TRUE	TRUE
ArsR family transcriptional regulator, virulence genes transcriptional regulator	1.14198	0.564966	0.227736	Ktedonobacteraceae	K22042	GC_00018871	0.037	0	0	81	12	18	1.36117	0.50632	0.475922	Ktedonobacteraceae	K22042	GC_00018871	0.0455	0	0	66	17	12	FALSE	FALSE	FALSE
aryl-alcohol dehydrogenase [EC:1.1.1.90]	21.4005	2.25398e-05	3.41602e-05	Ktedonobacteraceae	K00055	GC_00003078, GC_00018056	0.4691	0	0	81	12	18	24.3499	5.15819e-06	2.24419e-05	Ktedonobacteraceae	K00055	GC_00003078, GC_00018056	0.5303	0	0	66	17	12	TRUE	TRUE	TRUE
arylformamidase [EC:3.5.1.9]	50.5401	1.06011e-11	4.67261e-11	Ktedonobacteraceae	K07130	GC_00002424, GC_00003378, GC_00003507, GC_00004084, GC_00005182, GC_00006666, GC_00006872, GC_00009861, GC_00011608, GC_00011769, GC_00012911, GC_00015913, GC_00021519, GC_00028235, GC_00046975, GC_00076285, GC_00084381	0.9383	0.0833	0.6667	81	12	18	42.3409	6.39437e-10	5.96808e-09	Ktedonobacteraceae	K07130	GC_00002424, GC_00003378, GC_00003507, GC_00004084, GC_00005182, GC_00006666, GC_00006872, GC_00009861, GC_00011608, GC_00011769, GC_00012911, GC_00015913, GC_00021519, GC_00028235, GC_00046975, GC_00076285, GC_00084381	0.9242	0.7059	0.0833	66	17	12	TRUE	TRUE	TRUE
arylsulfatase [EC:3.1.6.1]	4.52229	0.104231	0.0616682	Ktedonobacteraceae	K01130	GC_00015255, GC_00015600, GC_00028209	0.1358	0	0	81	12	18	2.31904	0.313637	0.337063	Ktedonobacteraceae	K01130	GC_00015255, GC_00015600, GC_00028209	0.0758	0	0	66	17	12	FALSE	FALSE	FALSE
arylsulfate sulfotransferase [EC:2.8.2.22]	0.373738	0.829553	0.286849	Ktedonobacteraceae	K01023	GC_00091463	0.0123	0	0	81	12	18	0	1	0.744073		K01023	GC_00091463	0	0	0	66	17	12	FALSE	FALSE	FALSE
ascorbate PTS system EIIA or EIIAB component [EC:2.7.1.194]	3.62749	0.163043	0.0893419	Ktedonobacteraceae	K02821	GC_00010012	0.1111	0	0	81	12	18	3.32047	0.190095	0.231128	Ktedonobacteraceae	K02821	GC_00010012	0.1061	0	0	66	17	12	FALSE	FALSE	FALSE
ascorbate PTS system EIIB component [EC:2.7.1.194]	3.62749	0.163043	0.0893419	Ktedonobacteraceae	K02822	GC_00009809	0.1111	0	0	81	12	18	3.32047	0.190095	0.231128	Ktedonobacteraceae	K02822	GC_00009809	0.1061	0	0	66	17	12	FALSE	FALSE	FALSE
ascorbate PTS system EIIC component	3.62749	0.163043	0.0893419	Ktedonobacteraceae	K03475	GC_00010063	0.1111	0	0	81	12	18	3.32047	0.190095	0.231128	Ktedonobacteraceae	K03475	GC_00010063	0.1061	0	0	66	17	12	FALSE	FALSE	FALSE
asparagine synthase (glutamine-hydrolysing) [EC:6.3.5.4]	37.9439	5.76221e-09	1.69073e-08	Ktedonobacteraceae	K01953	GC_00002804, GC_00002867, GC_00003353, GC_00003585, GC_00005495, GC_00013322, GC_00015229, GC_00015803, GC_00020966, GC_00024611, GC_00025230, GC_00025270, GC_00026200, GC_00028699, GC_00030721, GC_00031364, GC_00032145, GC_00033688, GC_00039472, GC_00045673, GC_00048181, GC_00052958, GC_00057900, GC_00060070, GC_00061023, GC_00063685, GC_00067251, GC_00069937, GC_00080017, GC_00086046, GC_000885…	0.8025	0	0.3333	81	12	18	30.5281	2.34913e-07	1.41283e-06	Ktedonobacteraceae	K01953	GC_00002804, GC_00002867, GC_00003353, GC_00003585, GC_00005495, GC_00013322, GC_00015229, GC_00015803, GC_00020966, GC_00024611, GC_00025230, GC_00025270, GC_00026200, GC_00028699, GC_00030721, GC_00031364, GC_00032145, GC_00033688, GC_00039472, GC_00045673, GC_00048181, GC_00052958, GC_00057900, GC_00060070, GC_00061023, GC_00063685, GC_00067251, GC_00069937, GC_00080017, GC_00086046, GC_000885…	0.7727	0.3529	0	66	17	12	TRUE	TRUE	TRUE
asparaginyl-tRNA synthetase [EC:6.1.1.22]	4.98326	0.082775	0.0508826	Ktedonobacteraceae	K01893	GC_00007191	0.1481	0	0	81	12	18	4.91102	0.0858192	0.124952	Ktedonobacteraceae	K01893	GC_00007191	0.1515	0	0	66	17	12	FALSE	FALSE	FALSE
aspartate 1-decarboxylase [EC:4.1.1.11]	12.1957	0.00224767	0.00222858	Ktedonobacteraceae	K01579	GC_00001858, GC_00046946	0.6667	0.25	0.3333	81	12	18	11.4896	0.00319941	0.00738865	Ktedonobacteraceae	K01579	GC_00001858, GC_00046946	0.6515	0.2941	0.25	66	17	12	TRUE	TRUE	TRUE
aspartate aminotransferase [EC:2.6.1.1]	4.5606	0.102253	0.0614711	Ktedonobacteraceae	K00812	GC_00001676, GC_00003874, GC_00005156, GC_00014483, GC_00021150	0.7901	0.6667	0.5556	81	12	18	1.64453	0.439436	0.439697	Ktedonobacteraceae	K00812	GC_00001676, GC_00003874, GC_00005156, GC_00014483, GC_00021150	0.7424	0.5882	0.6667	66	17	12	FALSE	FALSE	FALSE
aspartate ammonia-lyase [EC:4.3.1.1]	103.726	2.99338e-23	9.44184e-22	JADMIN01	K01744	GC_00005198	0	0	0.9444	81	12	18	88.2824	6.75632e-20	4.74913e-18	JADMIN01	K01744	GC_00005198	0	0.9412	0	66	17	12	TRUE	TRUE	TRUE
aspartate carbamoyltransferase catalytic subunit [EC:2.1.3.2]	6.43246	0.0401059	0.0285714	JACDGC01, JADMIN01	K00609	GC_00002133, GC_00003716, GC_00058244	0.716	1	0.8889	81	12	18	7.35022	0.0253466	0.0453924	JADMIN01, JACDGC01	K00609	GC_00002133, GC_00003716, GC_00058244	0.6818	0.8824	1	66	17	12	FALSE	FALSE	FALSE
aspartate dehydrogenase [EC:1.4.1.21]	1.14198	0.564966	0.227736	Ktedonobacteraceae	K06989	GC_00022673	0.037	0	0	81	12	18	0.897707	0.63836	0.560673	Ktedonobacteraceae	K06989	GC_00022673	0.0303	0	0	66	17	12	FALSE	FALSE	FALSE
aspartate kinase [EC:2.7.2.4]	35.8487	1.64265e-08	4.40962e-08	Ktedonobacteraceae	K00928	GC_00001146, GC_00012050, GC_00012439, GC_00026085	0.9506	0.8333	0.3889	81	12	18	29.9602	3.12048e-07	1.80902e-06	Ktedonobacteraceae	K00928	GC_00001146, GC_00012050, GC_00012439, GC_00026085	0.9545	0.4118	0.8333	66	17	12	TRUE	TRUE	TRUE
aspartate racemase [EC:5.1.1.13]	3.62749	0.163043	0.0893419	Ktedonobacteraceae	K01779	GC_00018387, GC_00036434, GC_00040083, GC_00071321, GC_00092932	0.1111	0	0	81	12	18	2.81412	0.244862	0.279866	Ktedonobacteraceae	K01779	GC_00018387, GC_00036434, GC_00040083, GC_00071321, GC_00092932	0.0909	0	0	66	17	12	FALSE	FALSE	FALSE
aspartate-semialdehyde dehydrogenase [EC:1.2.1.11]	2.79455	0.24727	0.125699	Ktedonobacteraceae, JACDGC01	K00133	GC_00000710	0.8642	0.9167	0.7222	81	12	18	2.67277	0.262794	0.297339	Ktedonobacteraceae, JACDGC01	K00133	GC_00000710	0.8485	0.7059	0.9167	66	17	12	FALSE	FALSE	FALSE
aspartyl protease family protein	69.5152	8.03444e-16	6.33563e-15	JADMIN01	K06985	GC_00010016, GC_00038787, GC_00071565, GC_00087604	0	0	0.6667	81	12	18	57.0799	4.02964e-13	6.47429e-12	JADMIN01	K06985	GC_00010016, GC_00038787, GC_00071565, GC_00087604	0	0.6471	0	66	17	12	TRUE	TRUE	TRUE
aspartyl-tRNA synthetase [EC:6.1.1.12]	3.92178	0.140733	0.0795795	Ktedonobacteraceae, JADMIN01	K01876	GC_00000462	0.8765	0.6667	0.8889	81	12	18	2.77777	0.249353	0.284565	Ktedonobacteraceae, JADMIN01	K01876	GC_00000462	0.8485	0.8824	0.6667	66	17	12	FALSE	FALSE	FALSE
aspartyl-tRNA(Asn)/glutamyl-tRNA(Gln) amidotransferase subunit A [EC:6.3.5.6 6.3.5.7]	6.86786	0.0322598	0.0235612	Ktedonobacteraceae, JADMIN01	K02433	GC_00000342, GC_00001112, GC_00005246, GC_00027893, GC_00031790, GC_00033916	0.9753	0.8333	1	81	12	18	5.59149	0.0610693	0.0957248	Ktedonobacteraceae, JADMIN01	K02433	GC_00000342, GC_00001112, GC_00005246, GC_00027893, GC_00031790, GC_00033916	0.9697	1	0.8333	66	17	12	FALSE	FALSE	FALSE
aspartyl-tRNA(Asn)/glutamyl-tRNA(Gln) amidotransferase subunit B [EC:6.3.5.6 6.3.5.7]	2.88182	0.236712	0.121037	Ktedonobacteraceae, JACDGC01	K02434	GC_00000442	0.9259	1	0.8333	81	12	18	1.3883	0.499499	0.475922	JACDGC01	K02434	GC_00000442	0.9091	0.8824	1	66	17	12	FALSE	FALSE	FALSE
aspartyl-tRNA(Asn)/glutamyl-tRNA(Gln) amidotransferase subunit C [EC:6.3.5.6 6.3.5.7]	2.79898	0.246722	0.125646	JADMIN01	K02435	GC_00001408, GC_00005614, GC_00009621	0.9136	0.8333	1	81	12	18	2.60171	0.272298	0.306858	JADMIN01	K02435	GC_00001408, GC_00005614, GC_00009621	0.8939	1	0.8333	66	17	12	FALSE	FALSE	FALSE
assimilatory nitrate reductase catalytic subunit [EC:1.7.99.-]	10.7453	0.0046418	0.00425542	Ktedonobacteraceae	K00372	GC_00004665	0.284	0	0	81	12	18	9.09822	0.0105766	0.0206514	Ktedonobacteraceae	K00372	GC_00004665	0.2576	0	0	66	17	12	TRUE	FALSE	FALSE
ATP adenylyltransferase [EC:2.7.7.53]	2.90253	0.234274	0.120155	JACDGC01, JADMIN01	K19710	GC_00000627	0.8642	0.9167	1	81	12	18	3.17245	0.204697	0.247411	JADMIN01, JACDGC01	K19710	GC_00000627	0.8485	1	0.9167	66	17	12	FALSE	FALSE	FALSE
ATP phosphoribosyltransferase [EC:2.4.2.17]	78.7233	8.04378e-18	8.63726e-17	Ktedonobacteraceae	K00765	GC_00001964, GC_00006141, GC_00093507	0.9506	0.0833	0.1111	81	12	18	68.8556	1.11738e-15	2.70254e-14	Ktedonobacteraceae	K00765	GC_00001964, GC_00006141, GC_00093507	0.9545	0.1176	0.0833	66	17	12	TRUE	TRUE	TRUE
ATP synthase protein I	15.8268	0.000365801	0.000435918	Ktedonobacteraceae	K02116	GC_00001574, GC_00002047, GC_00008409, GC_00009806, GC_00012969, GC_00016045, GC_00023637, GC_00026308	0.9506	0.5833	0.8889	81	12	18	12.5741	0.00186022	0.00453331	Ktedonobacteraceae	K02116	GC_00001574, GC_00002047, GC_00008409, GC_00009806, GC_00012969, GC_00016045, GC_00023637, GC_00026308	0.9394	0.8824	0.5833	66	17	12	TRUE	TRUE	TRUE
ATP-binding cassette, subfamily B, bacterial	33.3565	5.71127e-08	1.41639e-07	Ktedonobacteraceae, JADMIN01	K06147	GC_00001092, GC_00001116, GC_00001181, GC_00003982, GC_00006723, GC_00007473, GC_00017814, GC_00026106	0.8765	0.25	1	81	12	18	29.7367	3.48943e-07	1.99717e-06	Ktedonobacteraceae, JADMIN01	K06147	GC_00001092, GC_00001116, GC_00001181, GC_00003982, GC_00006723, GC_00007473, GC_00017814, GC_00026106	0.8636	1	0.25	66	17	12	TRUE	TRUE	TRUE
ATP-binding cassette, subfamily B, bacterial CvaB/MchF/RaxB	34.9445	2.58172e-08	6.63071e-08	Ktedonobacteraceae	K13409	GC_00000119	0.6296	0	0	81	12	18	27.8283	9.06071e-07	4.60057e-06	Ktedonobacteraceae	K13409	GC_00000119	0.5758	0	0	66	17	12	TRUE	TRUE	TRUE
ATP-binding cassette, subfamily B, bacterial NisT/SpaT	19.3616	6.24705e-05	8.74547e-05	Ktedonobacteraceae	K20485	GC_00000436, GC_00007186, GC_00025761	0.8025	0.3333	0.3889	81	12	18	15.2495	0.000488206	0.00137784	Ktedonobacteraceae	K20485	GC_00000436, GC_00007186, GC_00025761	0.7879	0.4118	0.3333	66	17	12	TRUE	TRUE	TRUE
ATP-binding cassette, subfamily B, multidrug efflux pump	0	1	0.333892		K18888	GC_00000009, GC_00000420, GC_00002534, GC_00017742	1	1	1	81	12	18	0	1	0.744073		K18888	GC_00000009, GC_00000420, GC_00002534, GC_00017742	1	1	1	66	17	12	FALSE	FALSE	FALSE
ATP-binding cassette, subfamily C, bacterial	18.3343	0.000104413	0.000140146	JADMIN01	K06148	GC_00000048, GC_00026130, GC_00033674	0.5679	0.1667	0.9444	81	12	18	18.1514	0.000114413	0.000375698	JADMIN01	K06148	GC_00000048, GC_00026130, GC_00033674	0.5	0.9412	0.1667	66	17	12	TRUE	TRUE	TRUE
ATP-binding cassette, subfamily C, bacterial CydC	26.6475	1.63521e-06	3.04522e-06	Ktedonobacteraceae	K16012	GC_00002347, GC_00003512, GC_00020544, GC_00037651	0.7407	0.1667	0.2222	81	12	18	18.4095	0.000100562	0.000334611	Ktedonobacteraceae	K16012	GC_00002347, GC_00003512, GC_00020544, GC_00037651	0.6818	0.2353	0.1667	66	17	12	TRUE	TRUE	TRUE
ATP-binding cassette, subfamily C, bacterial CydD	37.7614	6.31286e-09	1.83629e-08	Ktedonobacteraceae	K16013	GC_00002930, GC_00003360, GC_00021483, GC_00024443, GC_00088255	0.7654	0	0.2222	81	12	18	28.2813	7.22443e-07	3.7791e-06	Ktedonobacteraceae	K16013	GC_00002930, GC_00003360, GC_00021483, GC_00024443, GC_00088255	0.7121	0.2353	0	66	17	12	TRUE	TRUE	TRUE
ATP-binding cassette, subfamily F, member 3	0.75435	0.685796	0.258867	JACDGC01, JADMIN01	K06158	GC_00000297, GC_00001927, GC_00002167, GC_00006125, GC_00006588	0.9753	1	1	81	12	18	0.897707	0.63836	0.560673	JADMIN01, JACDGC01	K06158	GC_00000297, GC_00001927, GC_00002167, GC_00006125, GC_00006588	0.9697	1	1	66	17	12	FALSE	FALSE	FALSE
ATP-binding protein involved in chromosome partitioning	7.57737	0.0226254	0.0173534	Ktedonobacteraceae	K03593	GC_00000560, GC_00002770, GC_00012236	0.963	0.9167	0.7778	81	12	18	6.31736	0.0424818	0.0700041	Ktedonobacteraceae, JACDGC01	K03593	GC_00000560, GC_00002770, GC_00012236	0.9545	0.7647	0.9167	66	17	12	FALSE	FALSE	FALSE
ATP-dependent Clp protease adaptor protein ClpS	1.67014	0.433844	0.193164	JACDGC01	K06891	GC_00001486, GC_00010731, GC_00016402, GC_00024457, GC_00032457, GC_00047458, GC_00090264, GC_00099892	0.7901	0.9167	0.7222	81	12	18	1.88377	0.389892	0.406476	JACDGC01	K06891	GC_00001486, GC_00010731, GC_00016402, GC_00024457, GC_00032457, GC_00047458, GC_00090264, GC_00099892	0.7879	0.7059	0.9167	66	17	12	FALSE	FALSE	FALSE
ATP-dependent Clp protease ATP-binding subunit ClpC	0	1	0.333892		K03696	GC_00000003, GC_00000907, GC_00013157	1	1	1	81	12	18	0	1	0.744073		K03696	GC_00000003, GC_00000907, GC_00013157	1	1	1	66	17	12	FALSE	FALSE	FALSE
ATP-dependent Clp protease ATP-binding subunit ClpX	3.65797	0.160576	0.0893419	Ktedonobacteraceae	K03544	GC_00000367	0.9259	0.75	0.8889	81	12	18	2.51083	0.284957	0.319683	Ktedonobacteraceae	K03544	GC_00000367	0.9091	0.8824	0.75	66	17	12	FALSE	FALSE	FALSE
ATP-dependent Clp protease, protease subunit [EC:3.4.21.92]	0	1	0.333892		K01358	GC_00000049, GC_00012185	1	1	1	81	12	18	0	1	0.744073		K01358	GC_00000049, GC_00012185	1	1	1	66	17	12	FALSE	FALSE	FALSE
ATP-dependent DNA helicase DinG [EC:5.6.2.3]	0.75435	0.685796	0.258867	JACDGC01, JADMIN01	K03722	GC_00000437, GC_00001039, GC_00003996, GC_00009013, GC_00013320, GC_00015022, GC_00025473, GC_00035459, GC_00051229	0.9753	1	1	81	12	18	0.897707	0.63836	0.560673	JADMIN01, JACDGC01	K03722	GC_00000437, GC_00001039, GC_00003996, GC_00009013, GC_00013320, GC_00015022, GC_00025473, GC_00035459, GC_00051229	0.9697	1	1	66	17	12	FALSE	FALSE	FALSE
ATP-dependent DNA helicase PIF1 [EC:5.6.2.3]	0.373738	0.829553	0.286849	Ktedonobacteraceae	K15255	GC_00045322, GC_00050389, GC_00054882, GC_00088738	0.0123	0	0	81	12	18	0.444069	0.800888	0.63859	Ktedonobacteraceae	K15255	GC_00045322, GC_00050389, GC_00054882, GC_00088738	0.0152	0	0	66	17	12	FALSE	FALSE	FALSE
ATP-dependent DNA helicase RecG [EC:5.6.2.4]	1.48	0.477114	0.204145	JACDGC01	K03655	GC_00000228	0.8889	1	0.8889	81	12	18	2.0509	0.358635	0.378017	JADMIN01, JACDGC01	K03655	GC_00000228	0.8788	0.9412	1	66	17	12	FALSE	FALSE	FALSE
ATP-dependent DNA helicase RecQ [EC:5.6.2.4]	14.4413	0.000731314	0.000817448	Ktedonobacteraceae, JADMIN01	K03654	GC_00001324, GC_00003544	0.7531	0.25	0.8333	81	12	18	13.978	0.000921962	0.00240023	Ktedonobacteraceae, JADMIN01	K03654	GC_00001324, GC_00003544	0.7576	0.8235	0.25	66	17	12	TRUE	TRUE	TRUE
ATP-dependent DNA helicase UvrD/PcrA [EC:5.6.2.4]	2.34921	0.30894	0.148774	JACDGC01, JADMIN01	K03657	GC_00000998, GC_00001183, GC_00002562, GC_00006001, GC_00010017, GC_00010288, GC_00010805, GC_00011779, GC_00015514, GC_00015723, GC_00023877, GC_00025857, GC_00026160, GC_00032943, GC_00035680, GC_00037729, GC_00038133, GC_00042006, GC_00048502, GC_00048696, GC_00051778, GC_00086865, GC_00089331, GC_00090072, GC_00099277, GC_00099788	0.9259	1	1	81	12	18	2.81412	0.244862	0.279866	JADMIN01, JACDGC01	K03657	GC_00000998, GC_00001183, GC_00002562, GC_00006001, GC_00010017, GC_00010288, GC_00010805, GC_00011779, GC_00015514, GC_00015723, GC_00023877, GC_00025857, GC_00026160, GC_00032943, GC_00035680, GC_00037729, GC_00038133, GC_00042006, GC_00048502, GC_00048696, GC_00051778, GC_00086865, GC_00089331, GC_00090072, GC_00099277, GC_00099788	0.9091	1	1	66	17	12	FALSE	FALSE	FALSE
ATP-dependent helicase HepA [EC:5.6.2.-]	3.20009	0.201888	0.105624	JACDGC01, JADMIN01	K03580	GC_00002743, GC_00003758, GC_00004612, GC_00004724, GC_00005977, GC_00016796, GC_00022447, GC_00025028, GC_00025522, GC_00028236, GC_00032834, GC_00058150, GC_00067108	0.7037	0.8333	0.8889	81	12	18	4.47364	0.106798	0.146746	JADMIN01, JACDGC01	K03580	GC_00002743, GC_00003758, GC_00004612, GC_00004724, GC_00005977, GC_00016796, GC_00022447, GC_00025028, GC_00025522, GC_00028236, GC_00032834, GC_00058150, GC_00067108	0.6515	0.8824	0.8333	66	17	12	FALSE	FALSE	FALSE
ATP-dependent helicase IRC3 [EC:5.6.2.-]	4.52229	0.104231	0.0616682	Ktedonobacteraceae	K17677	GC_00007950	0.1358	0	0	81	12	18	2.81412	0.244862	0.279866	Ktedonobacteraceae	K17677	GC_00007950	0.0909	0	0	66	17	12	FALSE	FALSE	FALSE
ATP-dependent helicase Lhr and Lhr-like helicase [EC:3.6.4.13 5.6.2.4]	2.76711	0.250686	0.125699	Ktedonobacteraceae	K03724	GC_00010204	0.0864	0	0	81	12	18	1.36117	0.50632	0.475922	Ktedonobacteraceae	K03724	GC_00010204	0.0455	0	0	66	17	12	FALSE	FALSE	FALSE
ATP-dependent HslUV protease ATP-binding subunit HslU	106.107	9.1041e-24	3.28188e-22	JACDGC01, JADMIN01	K03667	GC_00003456	0	1	0.9444	81	12	18	90.4722	2.2605e-20	1.81594e-18	JADMIN01, JACDGC01	K03667	GC_00003456	0	0.9412	1	66	17	12	TRUE	TRUE	TRUE
ATP-dependent HslUV protease, peptidase subunit HslV [EC:3.4.25.2]	101.575	8.77598e-23	2.53088e-21	JACDGC01, JADMIN01	K01419	GC_00003892	0	1	0.8889	81	12	18	86.3255	1.79749e-19	9.41746e-18	JADMIN01, JACDGC01	K01419	GC_00003892	0	0.8824	1	66	17	12	TRUE	TRUE	TRUE
ATP-dependent Lon protease [EC:3.4.21.53]	0	1	0.333892		K01338	GC_00000078, GC_00000324, GC_00008937, GC_00009834, GC_00077366	1	1	1	81	12	18	0	1	0.744073		K01338	GC_00000078, GC_00000324, GC_00008937, GC_00009834, GC_00077366	1	1	1	66	17	12	FALSE	FALSE	FALSE
ATP-dependent phosphofructokinase / diphosphate-dependent phosphofructokinase [EC:2.7.1.11 2.7.1.90]	46.1741	9.40633e-11	3.61001e-10	Ktedonobacteraceae, JACDGC01	K21071	GC_00000824, GC_00001512, GC_00016136, GC_00042112, GC_00054079, GC_00071916	0.9753	0.9167	0.3889	81	12	18	35.9591	1.55446e-08	1.13523e-07	Ktedonobacteraceae, JACDGC01	K21071	GC_00000824, GC_00001512, GC_00016136, GC_00042112, GC_00054079, GC_00071916	0.9697	0.4118	0.9167	66	17	12	TRUE	TRUE	TRUE
ATP-dependent RNA helicase DeaD [EC:3.6.4.13]	32.6789	8.01436e-08	1.91237e-07	JACDGC01, JADMIN01	K05592	GC_00007406, GC_00051506	0.0123	0.3333	0.4444	81	12	18	32.4596	8.94289e-08	5.78033e-07	JADMIN01, JACDGC01	K05592	GC_00007406, GC_00051506	0	0.4706	0.3333	66	17	12	TRUE	TRUE	TRUE
ATP-dependent RNA helicase HelY [EC:3.6.4.-]	0.546591	0.760868	0.282348	JACDGC01, JADMIN01	K03727	GC_00001175, GC_00005561, GC_00007360, GC_00032923	0.8889	0.9167	0.9444	81	12	18	0.935175	0.626512	0.560673	JADMIN01, JACDGC01	K03727	GC_00001175, GC_00005561, GC_00007360, GC_00032923	0.8636	0.9412	0.9167	66	17	12	FALSE	FALSE	FALSE
ATP-dependent RNA helicase SUPV3L1/SUV3 [EC:3.6.4.13]	1.93921	0.379233	0.173676	Ktedonobacteraceae	K17675	GC_00018911	0.0617	0	0	81	12	18	0.897707	0.63836	0.560673	Ktedonobacteraceae	K17675	GC_00018911	0.0303	0	0	66	17	12	FALSE	FALSE	FALSE
ATPase family AAA domain-containing protein 1 [EC:3.6.1.-]	5.45363	0.0654272	0.0432194	Ktedonobacteraceae	K22530	GC_00006821	0.1605	0	0	81	12	18	5.46647	0.0650087	0.0991364	Ktedonobacteraceae	K22530	GC_00006821	0.1667	0	0	66	17	12	FALSE	FALSE	FALSE
autoinducer-2 kinase [EC:2.7.1.189]	0.75435	0.685796	0.258867	Ktedonobacteraceae	K11216	GC_00034857	0.0247	0	0	81	12	18	0.444069	0.800888	0.63859	Ktedonobacteraceae	K11216	GC_00034857	0.0152	0	0	66	17	12	FALSE	FALSE	FALSE
autotransporter family porin	0.75435	0.685796	0.258867	Ktedonobacteraceae	K07279	GC_00057829, GC_00059892	0.0247	0	0	81	12	18	0.897707	0.63836	0.560673	Ktedonobacteraceae	K07279	GC_00057829, GC_00059892	0.0303	0	0	66	17	12	FALSE	FALSE	FALSE
bacillaene polyketide synthase PksM/BaeM	1.14198	0.564966	0.227736	Ktedonobacteraceae	K13613	GC_00011660, GC_00032513	0.037	0	0	81	12	18	1.36117	0.50632	0.475922	Ktedonobacteraceae	K13613	GC_00011660, GC_00032513	0.0455	0	0	66	17	12	FALSE	FALSE	FALSE
bacillaene synthase trans-acting acyltransferase	0.75435	0.685796	0.258867	Ktedonobacteraceae	K15328	GC_00043234, GC_00086110	0.0247	0	0	81	12	18	0.897707	0.63836	0.560673	Ktedonobacteraceae	K15328	GC_00043234, GC_00086110	0.0303	0	0	66	17	12	FALSE	FALSE	FALSE
bacitracin transport system permease protein	12.6431	0.00179715	0.00183599	JACDGC01, JADMIN01	K19310	GC_00021335	0	0.0833	0.1667	81	12	18	11.0166	0.00405309	0.00908043	JADMIN01, JACDGC01	K19310	GC_00021335	0	0.1765	0.0833	66	17	12	TRUE	TRUE	TRUE
bacterial/archaeal transporter family protein	30.1475	2.84157e-07	6.22159e-07	Ktedonobacteraceae	K08978	GC_00003496, GC_00006614, GC_00008099, GC_00009676, GC_00014917, GC_00017787, GC_00034866, GC_00039928, GC_00087293, GC_00094781, GC_00097867	0.6173	0	0.0556	81	12	18	22.2247	1.49272e-05	5.88969e-05	Ktedonobacteraceae	K08978	GC_00003496, GC_00006614, GC_00008099, GC_00009676, GC_00014917, GC_00017787, GC_00034866, GC_00039928, GC_00087293, GC_00094781, GC_00097867	0.5455	0.0588	0	66	17	12	TRUE	TRUE	TRUE
bacterial/archaeal transporter family-2 protein	21.4393	2.21063e-05	3.38078e-05	JADMIN01	K09936	GC_00019091	0	0	0.2222	81	12	18	19.1597	6.91082e-05	0.000236242	JADMIN01	K09936	GC_00019091	0	0.2353	0	66	17	12	TRUE	TRUE	TRUE
bacteriochlorophyllide a dehydrogenase [EC:1.1.1.396]	0.373738	0.829553	0.286849	Ktedonobacteraceae	K11337	GC_00062666	0.0123	0	0	81	12	18	0.444069	0.800888	0.63859	Ktedonobacteraceae	K11337	GC_00062666	0.0152	0	0	66	17	12	FALSE	FALSE	FALSE
bacterioferritin [EC:1.16.3.1]	5.21364	0.0737688	0.0466243	JADMIN01	K03594	GC_00093383	0	0	0.0556	81	12	18	4.63705	0.0984188	0.136484	JADMIN01	K03594	GC_00093383	0	0.0588	0	66	17	12	FALSE	FALSE	FALSE
basic amino acid/polyamine antiporter, APA family	23.7026	7.12939e-06	1.19735e-05	Ktedonobacteraceae	K03294	GC_00002272, GC_00008779	0.5432	0	0.0556	81	12	18	18.1331	0.000115466	0.000377504	Ktedonobacteraceae	K03294	GC_00002272, GC_00008779	0.4848	0.0588	0	66	17	12	TRUE	TRUE	TRUE
basic endochitinase B [EC:3.2.1.14]	0.373738	0.829553	0.286849	Ktedonobacteraceae	K20547	GC_00079792	0.0123	0	0	81	12	18	0.444069	0.800888	0.63859	Ktedonobacteraceae	K20547	GC_00079792	0.0152	0	0	66	17	12	FALSE	FALSE	FALSE
basic membrane protein A and related proteins	41.975	7.67801e-10	2.60062e-09	Ktedonobacteraceae	K07335	GC_00001517, GC_00010947, GC_00012912, GC_00051749	0.8519	0	0.4444	81	12	18	33.0096	6.79281e-08	4.48073e-07	Ktedonobacteraceae	K07335	GC_00001517, GC_00010947, GC_00012912, GC_00051749	0.8182	0.4706	0	66	17	12	TRUE	TRUE	TRUE
benzaldehyde dehydrogenase (NAD) [EC:1.2.1.28]	0.647694	0.723361	0.270018	Ktedonobacteraceae, JADMIN01	K00141	GC_00014759	0.0494	0	0.0556	81	12	18	0.663639	0.717617	0.615307	Ktedonobacteraceae, JADMIN01	K00141	GC_00014759	0.0455	0.0588	0	66	17	12	FALSE	FALSE	FALSE
benzil reductase ((S)-benzoin forming) [EC:1.1.1.320]	21.3037	2.36567e-05	3.57992e-05	Ktedonobacteraceae, JADMIN01	K16216	GC_00001026, GC_00011730, GC_00029522	0.7531	0.25	1	81	12	18	18.6629	8.85942e-05	0.000296104	Ktedonobacteraceae, JADMIN01	K16216	GC_00001026, GC_00011730, GC_00029522	0.697	1	0.25	66	17	12	TRUE	TRUE	TRUE
benzoyl-CoA reductase subunit B [EC:1.3.7.8]	32.7716	7.6515e-08	1.83446e-07	JADMIN01	K04113	GC_00012474	0	0	0.3333	81	12	18	29.3854	4.15959e-07	2.30451e-06	JADMIN01	K04113	GC_00012474	0	0.3529	0	66	17	12	TRUE	TRUE	TRUE
benzoyl-CoA reductase subunit C [EC:1.3.7.8]	32.7716	7.6515e-08	1.83446e-07	JADMIN01	K04112	GC_00012519	0	0	0.3333	81	12	18	29.3854	4.15959e-07	2.30451e-06	JADMIN01	K04112	GC_00012519	0	0.3529	0	66	17	12	TRUE	TRUE	TRUE
benzoylformate decarboxylase [EC:4.1.1.7]	13.8692	0.000973523	0.00105207	Ktedonobacteraceae	K01576	GC_00011945, GC_00014374, GC_00015511, GC_00015689, GC_00017947	0.3457	0	0	81	12	18	14.1107	0.000862769	0.00224873	Ktedonobacteraceae	K01576	GC_00011945, GC_00014374, GC_00015511, GC_00015689, GC_00017947	0.3636	0	0	66	17	12	TRUE	TRUE	TRUE
benzylsuccinate CoA-transferase BbsE subunit [EC:2.8.3.15]	1.93921	0.379233	0.173676	Ktedonobacteraceae	K07543	GC_00015441	0.0617	0	0	81	12	18	1.83484	0.399549	0.406476	Ktedonobacteraceae	K07543	GC_00015441	0.0606	0	0	66	17	12	FALSE	FALSE	FALSE
benzylsuccinate CoA-transferase BbsF subunit [EC:2.8.3.15]	1.93921	0.379233	0.173676	Ktedonobacteraceae	K07544	GC_00015787, GC_00091153	0.0617	0	0	81	12	18	1.83484	0.399549	0.406476	Ktedonobacteraceae	K07544	GC_00015787, GC_00091153	0.0606	0	0	66	17	12	FALSE	FALSE	FALSE
beta-1,2-mannobiose phosphorylase / 1,2-beta-oligomannan phosphorylase [EC:2.4.1.339 2.4.1.340]	1.35611	0.507604	0.214553	JADMIN01	K20885	GC_00005572, GC_00012531, GC_00039019, GC_00043870, GC_00072523, GC_00091802	0.2222	0.1667	0.3333	81	12	18	3.04742	0.217902	0.260848	JADMIN01, JACDGC01	K20885	GC_00005572, GC_00012531, GC_00039019, GC_00043870, GC_00072523, GC_00091802	0.1212	0.2941	0.1667	66	17	12	FALSE	FALSE	FALSE
beta-1,4-mannosyltransferase [EC:2.4.1.-]	4.27205	0.118124	0.0689581	Ktedonobacteraceae	K02359	GC_00006336, GC_00043449, GC_00059219, GC_00085314	0.1852	0	0.0556	81	12	18	3.90882	0.141648	0.184383	Ktedonobacteraceae	K02359	GC_00006336, GC_00043449, GC_00059219, GC_00085314	0.1818	0.0588	0	66	17	12	FALSE	FALSE	FALSE
beta-1,4-mannosyltransferase [EC:2.4.1.251]	3.83562	0.146929	0.0826662	Ktedonobacteraceae	K13658	GC_00007487, GC_00041232, GC_00075906	0.1728	0	0.0556	81	12	18	4.42714	0.10931	0.149469	Ktedonobacteraceae	K13658	GC_00007487, GC_00041232, GC_00075906	0.197	0.0588	0	66	17	12	FALSE	FALSE	FALSE
beta-alanine degradation protein BauB	3.05632	0.216934	0.112752	Ktedonobacteraceae	K21700	GC_00010754, GC_00014223, GC_00029045, GC_00075302	0.1852	0	0.1111	81	12	18	1.45854	0.482261	0.472871	Ktedonobacteraceae, JADMIN01	K21700	GC_00010754, GC_00014223, GC_00029045, GC_00075302	0.1061	0.1176	0	66	17	12	FALSE	FALSE	FALSE
beta-barrel assembly-enhancing protease [EC:3.4.-.-]	0.373738	0.829553	0.286849	Ktedonobacteraceae	K01423	GC_00057780	0.0123	0	0	81	12	18	0.444069	0.800888	0.63859	Ktedonobacteraceae	K01423	GC_00057780	0.0152	0	0	66	17	12	FALSE	FALSE	FALSE
beta-carotene hydroxylase [EC:1.14.13.-]	2.34921	0.30894	0.148774	Ktedonobacteraceae	K02294	GC_00015744	0.0741	0	0	81	12	18	1.83484	0.399549	0.406476	Ktedonobacteraceae	K02294	GC_00015744	0.0606	0	0	66	17	12	FALSE	FALSE	FALSE
beta-exotoxin I transport system ATP-binding protein	8.09473	0.0174683	0.0136999	JACDGC01, JADMIN01	K25148	GC_00001262, GC_00004051	0.6667	0.9167	0.9444	81	12	18	5.63191	0.0598475	0.0942036	JADMIN01, JACDGC01	K25148	GC_00001262, GC_00004051	0.7121	0.9412	0.9167	66	17	12	FALSE	FALSE	FALSE
beta-exotoxin I transport system permease protein	15.2444	0.000489465	0.000568993	Ktedonobacteraceae	K25147	GC_00004735, GC_00009072, GC_00018537, GC_00060005	0.4198	0	0.0556	81	12	18	14.5466	0.000693832	0.00188031	Ktedonobacteraceae	K25147	GC_00004735, GC_00009072, GC_00018537, GC_00060005	0.4242	0.0588	0	66	17	12	TRUE	TRUE	TRUE
beta-fructofuranosidase [EC:3.2.1.26]	4.94013	0.0845792	0.0517442	Ktedonobacteraceae	K01193	GC_00004929, GC_00025921	0.2222	0.1667	0	81	12	18	4.76653	0.0922487	0.133012	Ktedonobacteraceae	K01193	GC_00004929, GC_00025921	0.2273	0	0.1667	66	17	12	FALSE	FALSE	FALSE
beta-galactosidase [EC:3.2.1.23]	42.0496	7.39699e-10	2.51387e-09	Ktedonobacteraceae	K12308	GC_00002457, GC_00005770, GC_00006058, GC_00006434, GC_00010324, GC_00017479, GC_00017538, GC_00025195, GC_00063591, GC_00079651	0.7531	0.0833	0.0556	81	12	18	35.0389	2.46264e-08	1.7641e-07	Ktedonobacteraceae	K12308	GC_00002457, GC_00005770, GC_00006058, GC_00006434, GC_00010324, GC_00017479, GC_00017538, GC_00025195, GC_00063591, GC_00079651	0.7273	0.0588	0.0833	66	17	12	TRUE	TRUE	TRUE
beta-glucosidase [EC:3.2.1.21]	4.07046	0.13065	0.0741691	JACDGC01, JADMIN01	K05350	GC_00000095, GC_00002142, GC_00004596, GC_00005376, GC_00007206, GC_00008194, GC_00009930, GC_00011445, GC_00020761, GC_00021852, GC_00032622, GC_00040214, GC_00049152, GC_00051814	0.8765	1	1	81	12	18	4.3685	0.112562	0.149994	JADMIN01, JACDGC01	K05350	GC_00000095, GC_00002142, GC_00004596, GC_00005376, GC_00007206, GC_00008194, GC_00009930, GC_00011445, GC_00020761, GC_00021852, GC_00032622, GC_00040214, GC_00049152, GC_00051814	0.8636	1	1	66	17	12	FALSE	FALSE	FALSE
beta-glucuronidase [EC:3.2.1.31]	10.7453	0.0046418	0.00425542	Ktedonobacteraceae	K01195	GC_00004363	0.284	0	0	81	12	18	13.335	0.00127157	0.00319216	Ktedonobacteraceae	K01195	GC_00004363	0.3485	0	0	66	17	12	TRUE	TRUE	TRUE
beta-lactamase class A [EC:3.5.2.6]	23.0793	9.73637e-06	1.60579e-05	JADMIN01	K17836	GC_00002143, GC_00005404, GC_00007078, GC_00028559, GC_00032738, GC_00038980, GC_00039490, GC_00090787, GC_00095486	0.4198	0.25	1	81	12	18	22.1737	1.5312e-05	6.01078e-05	JADMIN01	K17836	GC_00002143, GC_00005404, GC_00007078, GC_00028559, GC_00032738, GC_00038980, GC_00039490, GC_00090787, GC_00095486	0.4091	1	0.25	66	17	12	TRUE	TRUE	TRUE
beta-lactamase class D [EC:3.5.2.6]	0.373738	0.829553	0.286849	Ktedonobacteraceae	K17838	GC_00065472	0.0123	0	0	81	12	18	0	1	0.744073		K17838	GC_00065472	0	0	0	66	17	12	FALSE	FALSE	FALSE
beta-lysine 5,6-aminomutase alpha subunit [EC:5.4.3.3]	3.62749	0.163043	0.0893419	Ktedonobacteraceae	K01844	GC_00010113	0.1111	0	0	81	12	18	4.3685	0.112562	0.149994	Ktedonobacteraceae	K01844	GC_00010113	0.1364	0	0	66	17	12	FALSE	FALSE	FALSE
beta-lysine 5,6-aminomutase beta subunit [EC:5.4.3.3]	3.19312	0.202592	0.105624	Ktedonobacteraceae	K18011	GC_00011755	0.0988	0	0	81	12	18	3.83846	0.14672	0.187513	Ktedonobacteraceae	K18011	GC_00011755	0.1212	0	0	66	17	12	FALSE	FALSE	FALSE
beta-mannosidase [EC:3.2.1.25]	12.4652	0.00196435	0.00196116	Ktedonobacteraceae	K01192	GC_00004158, GC_00009390, GC_00013233, GC_00036856, GC_00057318	0.3704	0	0.0556	81	12	18	7.93	0.018968	0.0347721	Ktedonobacteraceae	K01192	GC_00004158, GC_00009390, GC_00013233, GC_00036856, GC_00057318	0.2879	0.0588	0	66	17	12	TRUE	FALSE	FALSE
beta-N-acetylhexosaminidase [EC:3.2.1.52]	0.75435	0.685796	0.258867	JACDGC01, JADMIN01	K01207	GC_00000294, GC_00001000, GC_00001141, GC_00001491, GC_00002675, GC_00004052, GC_00004996, GC_00007803, GC_00007896, GC_00008085, GC_00008391, GC_00009596, GC_00012345, GC_00012593, GC_00014215, GC_00015387, GC_00016385, GC_00016395, GC_00016569, GC_00021105, GC_00021180, GC_00024294, GC_00027064, GC_00033278, GC_00038185, GC_00038387, GC_00054341, GC_00056642, GC_00073303	0.9753	1	1	81	12	18	0.444069	0.800888	0.63859	JADMIN01, JACDGC01	K01207	GC_00000294, GC_00001000, GC_00001141, GC_00001491, GC_00002675, GC_00004052, GC_00004996, GC_00007803, GC_00007896, GC_00008085, GC_00008391, GC_00009596, GC_00012345, GC_00012593, GC_00014215, GC_00015387, GC_00016385, GC_00016395, GC_00016569, GC_00021105, GC_00021180, GC_00024294, GC_00027064, GC_00033278, GC_00038185, GC_00038387, GC_00054341, GC_00056642, GC_00073303	0.9848	1	1	66	17	12	FALSE	FALSE	FALSE
beta-phosphoglucomutase [EC:5.4.2.6]	1.29346	0.523756	0.219542	JADMIN01	K01838	GC_00001047, GC_00001338, GC_00002522, GC_00008880	0.9506	0.9167	1	81	12	18	1.25548	0.533797	0.494925	JADMIN01	K01838	GC_00001047, GC_00001338, GC_00002522, GC_00008880	0.9394	1	0.9167	66	17	12	FALSE	FALSE	FALSE
beta-ribofuranosylaminobenzene 5'-phosphate synthase [EC:2.4.2.54]	0.75435	0.685796	0.258867	Ktedonobacteraceae	K06984	GC_00063097, GC_00091263	0.0247	0	0	81	12	18	0.897707	0.63836	0.560673	Ktedonobacteraceae	K06984	GC_00063097, GC_00091263	0.0303	0	0	66	17	12	FALSE	FALSE	FALSE
beta-ureidopropionase [EC:3.5.1.6]	5.21364	0.0737688	0.0466243	JADMIN01	K01431	GC_00095611	0	0	0.0556	81	12	18	4.63705	0.0984188	0.136484	JADMIN01	K01431	GC_00095611	0	0.0588	0	66	17	12	FALSE	FALSE	FALSE
beta-ureidopropionase / N-carbamoyl-L-amino-acid hydrolase [EC:3.5.1.6 3.5.1.87]	4.07046	0.13065	0.0741691	Ktedonobacteraceae	K06016	GC_00008728	0.1235	0	0	81	12	18	3.83846	0.14672	0.187513	Ktedonobacteraceae	K06016	GC_00008728	0.1212	0	0	66	17	12	FALSE	FALSE	FALSE
betaine-homocysteine S-methyltransferase [EC:2.1.1.5]	6.92418	0.0313642	0.0229736	Ktedonobacteraceae	K00544	GC_00006123	0.1975	0	0	81	12	18	6.61801	0.0365526	0.0609933	Ktedonobacteraceae	K00544	GC_00006123	0.197	0	0	66	17	12	FALSE	FALSE	FALSE
bidirectional [NiFe] hydrogenase diaphorase subunit [EC:7.1.1.2]	9.4533	0.0088561	0.00753705	JADMIN01	K05588	GC_00019574, GC_00020910, GC_00025250, GC_00028968	0.037	0	0.2222	81	12	18	10.5264	0.00517873	0.0112984	JADMIN01	K05588	GC_00019574, GC_00020910, GC_00025250, GC_00028968	0.0303	0.2353	0	66	17	12	TRUE	FALSE	FALSE
bifunctional chitinase/lysozyme [EC:3.2.1.14 3.2.1.17]	10.9722	0.00414392	0.0038657	Ktedonobacteraceae	K13381	GC_00000619, GC_00024846, GC_00026854, GC_00062417, GC_00079708	0.4198	0	0.1667	81	12	18	9.04955	0.0108372	0.0211051	Ktedonobacteraceae	K13381	GC_00000619, GC_00024846, GC_00026854, GC_00062417, GC_00079708	0.3939	0.1765	0	66	17	12	TRUE	FALSE	FALSE
bifunctional non-homologous end joining protein LigD [EC:6.5.1.1]	0.779806	0.677123	0.258867	Ktedonobacteraceae, JADMIN01	K01971	GC_00011558	0.0617	0	0.0556	81	12	18	0.763914	0.682524	0.590017	Ktedonobacteraceae, JADMIN01	K01971	GC_00011558	0.0606	0.0588	0	66	17	12	FALSE	FALSE	FALSE
bifunctional oligoribonuclease and PAP phosphatase NrnA [EC:3.1.3.7 3.1.13.3]	0.546591	0.760868	0.282348	JACDGC01, JADMIN01	K06881	GC_00001428, GC_00005657, GC_00008285, GC_00062637	0.8889	0.9167	0.9444	81	12	18	0.628801	0.730227	0.624059	JADMIN01, JACDGC01	K06881	GC_00001428, GC_00005657, GC_00008285, GC_00062637	0.8788	0.9412	0.9167	66	17	12	FALSE	FALSE	FALSE
bifunctional UDP-N-acetylglucosamine pyrophosphorylase / glucosamine-1-phosphate N-acetyltransferase [EC:2.7.7.23 2.3.1.157]	46.3351	8.67883e-11	3.34352e-10	Ktedonobacteraceae, JADMIN01	K04042	GC_00001361, GC_00005484	0.8642	0	0.8889	81	12	18	38.6254	4.09837e-09	3.38919e-08	Ktedonobacteraceae, JADMIN01	K04042	GC_00001361, GC_00005484	0.8333	0.8824	0	66	17	12	TRUE	TRUE	TRUE
bilin biosynthesis protein	2.25509	0.323827	0.155498	Ktedonobacteraceae, JACDGC01	K05384	GC_00010420, GC_00014796, GC_00021055, GC_00025821, GC_00026179, GC_00028426, GC_00039728, GC_00054019, GC_00056495, GC_00083665, GC_00090694, GC_00096585	0.1728	0.25	0.0556	81	12	18	2.71105	0.257811	0.291849	JACDGC01	K05384	GC_00010420, GC_00014796, GC_00021055, GC_00025821, GC_00026179, GC_00028426, GC_00039728, GC_00054019, GC_00056495, GC_00083665, GC_00090694, GC_00096585	0.1061	0.0588	0.25	66	17	12	FALSE	FALSE	FALSE
biliverdin reductase / flavin reductase [EC:1.3.1.24 1.5.1.30]	7.05741	0.0293429	0.0218578	Ktedonobacteraceae	K05901	GC_00003993, GC_00010181, GC_00018772, GC_00021307, GC_00064547	0.3333	0	0.1667	81	12	18	5.56759	0.0618037	0.0968085	Ktedonobacteraceae	K05901	GC_00003993, GC_00010181, GC_00018772, GC_00021307, GC_00064547	0.303	0.1765	0	66	17	12	FALSE	FALSE	FALSE
biotin synthase [EC:2.8.1.6]	10.7453	0.0046418	0.00425542	Ktedonobacteraceae	K01012	GC_00004401	0.284	0	0	81	12	18	9.75852	0.00760264	0.0157757	Ktedonobacteraceae	K01012	GC_00004401	0.2727	0	0	66	17	12	TRUE	FALSE	FALSE
biotin transport system substrate-specific component	6.76314	0.033994	0.0247146	JACDGC01	K03523	GC_00003114, GC_00008290, GC_00008369, GC_00012750, GC_00064220, GC_00084091	0.5185	0.9167	0.5556	81	12	18	9.27637	0.00967524	0.0193447	JADMIN01, JACDGC01	K03523	GC_00003114, GC_00008290, GC_00008369, GC_00012750, GC_00064220, GC_00084091	0.4394	0.5294	0.9167	66	17	12	FALSE	FALSE	FALSE
biotin/methionine sulfoxide reductase [EC:1.-.-.-]	1.80097	0.406373	0.181413	JADMIN01	K08351	GC_00049680, GC_00072686	0.0123	0	0.0556	81	12	18	4.63705	0.0984188	0.136484	JADMIN01	K08351	GC_00049680, GC_00072686	0	0.0588	0	66	17	12	FALSE	FALSE	FALSE
BirA family transcriptional regulator, biotin operon repressor / biotin---[acetyl-CoA-carboxylase] ligase [EC:6.3.4.15]	0.236552	0.888451	0.305333	Ktedonobacteraceae	K03524	GC_00001228, GC_00005413, GC_00012235, GC_00020831	0.9506	0.9167	0.9444	81	12	18	0.0952144	0.953508	0.744073	Ktedonobacteraceae, JADMIN01	K03524	GC_00001228, GC_00005413, GC_00012235, GC_00020831	0.9394	0.9412	0.9167	66	17	12	FALSE	FALSE	FALSE
bis(5'-nucleosidyl)-tetraphosphatase [EC:3.6.1.17]	48.786	2.54834e-11	1.06989e-10	Ktedonobacteraceae, JADMIN01	K01518	GC_00001464, GC_00006263	0.8765	0	0.8889	81	12	18	43.0222	4.54839e-10	4.39092e-09	Ktedonobacteraceae, JADMIN01	K01518	GC_00001464, GC_00006263	0.8636	0.8824	0	66	17	12	TRUE	TRUE	TRUE
biuret amidohydrolase [EC:3.5.1.84]	0.373738	0.829553	0.286849	Ktedonobacteraceae	K23359	GC_00062386	0.0123	0	0	81	12	18	0.444069	0.800888	0.63859	Ktedonobacteraceae	K23359	GC_00062386	0.0152	0	0	66	17	12	FALSE	FALSE	FALSE
bla regulator protein blaR1	1.1621	0.559312	0.227736	Ktedonobacteraceae	K02172	GC_00004415, GC_00040635, GC_00052860	0.2099	0.0833	0.1667	81	12	18	0.893284	0.639773	0.561476	Ktedonobacteraceae	K02172	GC_00004415, GC_00040635, GC_00052860	0.197	0.1765	0.0833	66	17	12	FALSE	FALSE	FALSE
BlaI family transcriptional regulator, penicillinase repressor	2.97358	0.226097	0.116554	JADMIN01	K02171	GC_00004220, GC_00012530, GC_00056637, GC_00057946, GC_00071472, GC_00081918, GC_00085103, GC_00095795, GC_00096120	0.2099	0.1667	0.3889	81	12	18	5.04494	0.0802613	0.119797	JADMIN01	K02171	GC_00004220, GC_00012530, GC_00056637, GC_00057946, GC_00071472, GC_00081918, GC_00085103, GC_00095795, GC_00096120	0.1667	0.4118	0.1667	66	17	12	FALSE	FALSE	FALSE
blue light- and temperature-responsive anti-repressor	1.14198	0.564966	0.227736	Ktedonobacteraceae	K21973	GC_00013592	0.037	0	0	81	12	18	0.897707	0.63836	0.560673	Ktedonobacteraceae	K21973	GC_00013592	0.0303	0	0	66	17	12	FALSE	FALSE	FALSE
branched-chain amino acid aminotransferase [EC:2.6.1.42]	6.86786	0.0322598	0.0235612	Ktedonobacteraceae, JADMIN01	K00826	GC_00000168, GC_00001490, GC_00016144	0.9753	0.8333	1	81	12	18	5.59149	0.0610693	0.0957248	Ktedonobacteraceae, JADMIN01	K00826	GC_00000168, GC_00001490, GC_00016144	0.9697	1	0.8333	66	17	12	FALSE	FALSE	FALSE
branched-chain amino acid transport system ATP-binding protein	0	1	0.333892		K01996	GC_00000754, GC_00000777, GC_00001539, GC_00001653, GC_00003197, GC_00003214, GC_00003555, GC_00003607, GC_00003910, GC_00004116, GC_00005367, GC_00007874, GC_00010080, GC_00011408, GC_00012194, GC_00014403, GC_00015662, GC_00016397, GC_00016799, GC_00021084, GC_00027961, GC_00028756, GC_00033836	1	1	1	81	12	18	0	1	0.744073		K01996	GC_00000754, GC_00000777, GC_00001539, GC_00001653, GC_00003197, GC_00003214, GC_00003555, GC_00003607, GC_00003910, GC_00004116, GC_00005367, GC_00007874, GC_00010080, GC_00011408, GC_00012194, GC_00014403, GC_00015662, GC_00016397, GC_00016799, GC_00021084, GC_00027961, GC_00028756, GC_00033836	1	1	1	66	17	12	FALSE	FALSE	FALSE
branched-chain amino acid transport system permease protein	0	1	0.333892		K01998	GC_00000414, GC_00000736, GC_00001209, GC_00001306, GC_00003010, GC_00003200, GC_00003256, GC_00003405, GC_00003696, GC_00004025, GC_00004212, GC_00008353, GC_00010230, GC_00012820, GC_00012929, GC_00014379, GC_00015137, GC_00015302, GC_00015693, GC_00016335, GC_00018389, GC_00021418, GC_00023616, GC_00024009, GC_00025471, GC_00048833, GC_00064039, GC_00073833, GC_00087055	1	1	1	81	12	18	0	1	0.744073		K01998	GC_00000414, GC_00000736, GC_00001209, GC_00001306, GC_00003010, GC_00003200, GC_00003256, GC_00003405, GC_00003696, GC_00004025, GC_00004212, GC_00008353, GC_00010230, GC_00012820, GC_00012929, GC_00014379, GC_00015137, GC_00015302, GC_00015693, GC_00016335, GC_00018389, GC_00021418, GC_00023616, GC_00024009, GC_00025471, GC_00048833, GC_00064039, GC_00073833, GC_00087055	1	1	1	66	17	12	FALSE	FALSE	FALSE
branched-chain amino acid transport system substrate-binding protein	0	1	0.333892		K01999	GC_00000791, GC_00001272, GC_00003130, GC_00003547, GC_00004114, GC_00004405, GC_00004920, GC_00005583, GC_00005949, GC_00006119, GC_00008447, GC_00012641, GC_00014304, GC_00014317, GC_00015178, GC_00015249, GC_00015300, GC_00015566, GC_00016308, GC_00017168, GC_00017186, GC_00018941, GC_00022881, GC_00025954, GC_00027733, GC_00036519, GC_00037827, GC_00038170, GC_00047893, GC_00051838, GC_000526…	1	1	1	81	12	18	0	1	0.744073		K01999	GC_00000791, GC_00001272, GC_00003130, GC_00003547, GC_00004114, GC_00004405, GC_00004920, GC_00005583, GC_00005949, GC_00006119, GC_00008447, GC_00012641, GC_00014304, GC_00014317, GC_00015178, GC_00015249, GC_00015300, GC_00015566, GC_00016308, GC_00017168, GC_00017186, GC_00018941, GC_00022881, GC_00025954, GC_00027733, GC_00036519, GC_00037827, GC_00038170, GC_00047893, GC_00051838, GC_000526…	1	1	1	66	17	12	FALSE	FALSE	FALSE
BTB/POZ domain-containing protein KCTD9	47.7714	4.2322e-11	1.69526e-10	Ktedonobacteraceae	K21919	GC_00001634, GC_00002839, GC_00003443, GC_00003630, GC_00004489, GC_00004945, GC_00005831, GC_00006681, GC_00009719, GC_00010487, GC_00010548, GC_00011314, GC_00011581, GC_00012782, GC_00013573, GC_00013928, GC_00014355, GC_00017847, GC_00018020, GC_00018277, GC_00018400, GC_00018457, GC_00018931, GC_00019794, GC_00020482, GC_00020846, GC_00022689, GC_00023007, GC_00023126, GC_00024150, GC_000250…	0.9753	0.75	0.3333	81	12	18	37.3675	7.68676e-09	6.08805e-08	Ktedonobacteraceae	K21919	GC_00001634, GC_00002839, GC_00003443, GC_00003630, GC_00004489, GC_00004945, GC_00005831, GC_00006681, GC_00009719, GC_00010487, GC_00010548, GC_00011314, GC_00011581, GC_00012782, GC_00013573, GC_00013928, GC_00014355, GC_00017847, GC_00018020, GC_00018277, GC_00018400, GC_00018457, GC_00018931, GC_00019794, GC_00020482, GC_00020846, GC_00022689, GC_00023007, GC_00023126, GC_00024150, GC_000250…	0.9697	0.3529	0.75	66	17	12	TRUE	TRUE	TRUE
C-6 monooxygenase	14.6524	0.000658072	0.000743816	Ktedonobacteraceae	K14632	GC_00003885, GC_00017046, GC_00029193, GC_00029342, GC_00031973, GC_00035729, GC_00036389	0.4074	0.0833	0	81	12	18	13.0366	0.00147617	0.00368932	Ktedonobacteraceae	K14632	GC_00003885, GC_00017046, GC_00029193, GC_00029342, GC_00031973, GC_00035729, GC_00036389	0.3939	0	0.0833	66	17	12	TRUE	TRUE	TRUE
C-8 sterol isomerase [EC:5.-.-.-]	1.93921	0.379233	0.173676	Ktedonobacteraceae	K09829	GC_00018183	0.0617	0	0	81	12	18	2.31904	0.313637	0.337063	Ktedonobacteraceae	K09829	GC_00018183	0.0758	0	0	66	17	12	FALSE	FALSE	FALSE
Ca-activated chloride channel homolog	1.53687	0.463739	0.199862	JACDGC01, JADMIN01	K07114	GC_00000568, GC_00002445, GC_00003589, GC_00005110, GC_00005996, GC_00006690, GC_00010681, GC_00012541, GC_00013401, GC_00014295, GC_00017447, GC_00017579, GC_00018082, GC_00022054, GC_00027293, GC_00040962, GC_00042550, GC_00067622, GC_00075295, GC_00076270, GC_00078412	0.9506	1	1	81	12	18	1.83484	0.399549	0.406476	JADMIN01, JACDGC01	K07114	GC_00000568, GC_00002445, GC_00003589, GC_00005110, GC_00005996, GC_00006690, GC_00010681, GC_00012541, GC_00013401, GC_00014295, GC_00017447, GC_00017579, GC_00018082, GC_00022054, GC_00027293, GC_00040962, GC_00042550, GC_00067622, GC_00075295, GC_00076270, GC_00078412	0.9394	1	1	66	17	12	FALSE	FALSE	FALSE
Ca2+:H+ antiporter	1.14198	0.564966	0.227736	JACDGC01, JADMIN01	K07300	GC_00002096, GC_00002749, GC_00003041, GC_00005417, GC_00005580, GC_00010832, GC_00012338, GC_00016367, GC_00021510, GC_00022511, GC_00027624, GC_00066551, GC_00067425	0.963	1	1	81	12	18	1.36117	0.50632	0.475922	JADMIN01, JACDGC01	K07300	GC_00002096, GC_00002749, GC_00003041, GC_00005417, GC_00005580, GC_00010832, GC_00012338, GC_00016367, GC_00021510, GC_00022511, GC_00027624, GC_00066551, GC_00067425	0.9545	1	1	66	17	12	FALSE	FALSE	FALSE
Ca2+/H+ antiporter, TMEM165/GDT1 family	2.90252	0.234274	0.120155	Ktedonobacteraceae, JACDGC01	K23541	GC_00000161	0.9136	0.9167	0.7778	81	12	18	4.83099	0.0893229	0.129041	Ktedonobacteraceae, JACDGC01	K23541	GC_00000161	0.9394	0.7647	0.9167	66	17	12	FALSE	FALSE	FALSE
CAAX protease family protein	0	1	0.333892		K07052	GC_00001232, GC_00001387, GC_00001880, GC_00003511, GC_00004132, GC_00005716, GC_00006664, GC_00007820, GC_00009031, GC_00010372, GC_00010399, GC_00010741, GC_00011019, GC_00011233, GC_00011465, GC_00011503, GC_00012951, GC_00012987, GC_00013043, GC_00014672, GC_00014937, GC_00014971, GC_00015545, GC_00015786, GC_00017160, GC_00017202, GC_00017642, GC_00017922, GC_00017937, GC_00019633, GC_000198…	1	1	1	81	12	18	0	1	0.744073		K07052	GC_00001232, GC_00001387, GC_00001880, GC_00003511, GC_00004132, GC_00005716, GC_00006664, GC_00007820, GC_00009031, GC_00010372, GC_00010399, GC_00010741, GC_00011019, GC_00011233, GC_00011465, GC_00011503, GC_00012951, GC_00012987, GC_00013043, GC_00014672, GC_00014937, GC_00014971, GC_00015545, GC_00015786, GC_00017160, GC_00017202, GC_00017642, GC_00017922, GC_00017937, GC_00019633, GC_000198…	1	1	1	66	17	12	FALSE	FALSE	FALSE
caffeoyl-CoA O-methyltransferase [EC:2.1.1.104]	5.65355	0.0592036	0.0399448	Ktedonobacteraceae, JADMIN01	K00588	GC_00000439, GC_00003558, GC_00009756, GC_00094973	0.8889	0.6667	0.9444	81	12	18	4.42712	0.109311	0.149469	Ktedonobacteraceae, JADMIN01	K00588	GC_00000439, GC_00003558, GC_00009756, GC_00094973	0.8636	0.9412	0.6667	66	17	12	FALSE	FALSE	FALSE
capsular polysaccharide export protein	0.373738	0.829553	0.286849	Ktedonobacteraceae	K07266	GC_00083178	0.0123	0	0	81	12	18	0.444069	0.800888	0.63859	Ktedonobacteraceae	K07266	GC_00083178	0.0152	0	0	66	17	12	FALSE	FALSE	FALSE
carbamate kinase [EC:2.7.2.2]	16.6529	0.000242028	0.000301224	Ktedonobacteraceae	K00926	GC_00004201, GC_00013669	0.3951	0	0	81	12	18	17.4451	0.000162874	0.000511672	Ktedonobacteraceae	K00926	GC_00004201, GC_00013669	0.4242	0	0	66	17	12	TRUE	TRUE	TRUE
carbamoyl-phosphate synthase large subunit [EC:6.3.5.5]	7.95725	0.0187114	0.0145057	JACDGC01, JADMIN01	K01955	GC_00000642, GC_00002631	0.7778	1	1	81	12	18	8.45463	0.0145916	0.027351	JADMIN01, JACDGC01	K01955	GC_00000642, GC_00002631	0.7576	1	1	66	17	12	FALSE	FALSE	FALSE
carbamoyl-phosphate synthase small subunit [EC:6.3.5.5]	8.24491	0.0162047	0.0127584	JACDGC01, JADMIN01	K01956	GC_00001355, GC_00003311	0.716	1	0.9444	81	12	18	9.24933	0.00980692	0.0195213	JADMIN01, JACDGC01	K01956	GC_00001355, GC_00003311	0.6818	0.9412	1	66	17	12	FALSE	FALSE	FALSE
carbamoyltransferase [EC:2.1.3.-]	8.32226	0.0155899	0.0123225	Ktedonobacteraceae, JADMIN01	K00612	GC_00002652, GC_00069753, GC_00097725	0.358	0	0.5	81	12	18	7.56967	0.0227126	0.0409361	Ktedonobacteraceae, JADMIN01	K00612	GC_00002652, GC_00069753, GC_00097725	0.3485	0.4706	0	66	17	12	FALSE	FALSE	FALSE
carbohydrate diacid regulator	44.5439	2.12529e-10	7.7443e-10	JADMIN01	K02647	GC_00017434, GC_00035322, GC_00071987	0	0	0.4444	81	12	18	34.6725	2.95775e-08	2.05339e-07	JADMIN01	K02647	GC_00017434, GC_00035322, GC_00071987	0	0.4118	0	66	17	12	TRUE	TRUE	TRUE
carbon starvation protein	0.373738	0.829553	0.286849	Ktedonobacteraceae	K06200	GC_00060357	0.0123	0	0	81	12	18	0	1	0.744073		K06200	GC_00060357	0	0	0	66	17	12	FALSE	FALSE	FALSE
carbon storage regulator	4.8406	0.0888951	0.0541174	JACDGC01, JADMIN01	K03563	GC_00000233, GC_00030789, GC_00073834	0.7284	1	0.8333	81	12	18	5.08217	0.0787809	0.1179	JADMIN01, JACDGC01	K03563	GC_00000233, GC_00030789, GC_00073834	0.7121	0.8235	1	66	17	12	FALSE	FALSE	FALSE
carbonic anhydrase [EC:4.2.1.1]	46.1292	9.61989e-11	3.67552e-10	Ktedonobacteraceae	K01673	GC_00002073, GC_00002632, GC_00005026, GC_00066514	0.8642	0	0.3889	81	12	18	36.4024	1.24543e-08	9.30694e-08	Ktedonobacteraceae	K01673	GC_00002073, GC_00002632, GC_00005026, GC_00066514	0.8333	0.4118	0	66	17	12	TRUE	TRUE	TRUE
carbonyl reductase 1 [EC:1.1.1.184 1.1.1.189 1.1.1.197]	1.14198	0.564966	0.227736	Ktedonobacteraceae	K00079	GC_00026354	0.037	0	0	81	12	18	0	1	0.744073		K00079	GC_00026354	0	0	0	66	17	12	FALSE	FALSE	FALSE
carboxyl-terminal processing protease [EC:3.4.21.102]	0.789866	0.673725	0.258867	JACDGC01, JADMIN01	K03797	GC_00001471, GC_00005968, GC_00006811, GC_00007910, GC_00024760, GC_00024980, GC_00032402, GC_00034738, GC_00037644, GC_00048875, GC_00079617, GC_00084846, GC_00087112	0.8765	0.9167	0.9444	81	12	18	1.28234	0.526677	0.490141	JADMIN01, JACDGC01	K03797	GC_00001471, GC_00005968, GC_00006811, GC_00007910, GC_00024760, GC_00024980, GC_00032402, GC_00034738, GC_00037644, GC_00048875, GC_00079617, GC_00084846, GC_00087112	0.8485	0.9412	0.9167	66	17	12	FALSE	FALSE	FALSE
carboxylesterase [EC:3.1.1.1]	4.04192	0.132528	0.0751507	Ktedonobacteraceae	K03928	GC_00001644, GC_00001645, GC_00005505, GC_00007026, GC_00010537, GC_00010856, GC_00011081, GC_00015954, GC_00018763, GC_00020175, GC_00040194, GC_00051277, GC_00054112, GC_00079946, GC_00097884	0.9506	0.8333	0.8333	81	12	18	2.94469	0.229387	0.273288	Ktedonobacteraceae	K03928	GC_00001644, GC_00001645, GC_00005505, GC_00007026, GC_00010537, GC_00010856, GC_00011081, GC_00015954, GC_00018763, GC_00020175, GC_00040194, GC_00051277, GC_00054112, GC_00079946, GC_00097884	0.9394	0.8235	0.8333	66	17	12	FALSE	FALSE	FALSE
carboxymethylenebutenolidase [EC:3.1.1.45]	48.7728	2.56514e-11	1.06989e-10	Ktedonobacteraceae, JADMIN01	K01061	GC_00001008, GC_00002432, GC_00002656, GC_00002882, GC_00007772, GC_00018755, GC_00018862, GC_00018880, GC_00037011, GC_00064578	0.963	0.3333	1	81	12	18	40.9838	1.26031e-09	1.13394e-08	Ktedonobacteraceae, JADMIN01	K01061	GC_00001008, GC_00002432, GC_00002656, GC_00002882, GC_00007772, GC_00018755, GC_00018862, GC_00018880, GC_00037011, GC_00064578	0.9545	1	0.3333	66	17	12	TRUE	TRUE	TRUE
carboxypeptidase PM20D1 [EC:3.4.17.-]	0.373738	0.829553	0.286849	Ktedonobacteraceae	K13049	GC_00052100	0.0123	0	0	81	12	18	0	1	0.744073		K13049	GC_00052100	0	0	0	66	17	12	FALSE	FALSE	FALSE
carboxypeptidase Taq [EC:3.4.17.19]	4.62547	0.0989903	0.059616	JACDGC01, JADMIN01	K01299	GC_00001158, GC_00007338, GC_00044738	0.716	0.8333	0.9444	81	12	18	5.35366	0.068781	0.104535	JADMIN01, JACDGC01	K01299	GC_00001158, GC_00007338, GC_00044738	0.6818	0.9412	0.8333	66	17	12	FALSE	FALSE	FALSE
cardiolipin synthase A/B [EC:2.7.8.-]	0.648366	0.723118	0.270018	JACDGC01	K06131	GC_00000274, GC_00000411, GC_00005617, GC_00006944, GC_00010749, GC_00022098, GC_00091077	0.963	1	0.9444	81	12	18	0.663639	0.717617	0.615307	JACDGC01	K06131	GC_00000274, GC_00000411, GC_00005617, GC_00006944, GC_00010749, GC_00022098, GC_00091077	0.9545	0.9412	1	66	17	12	FALSE	FALSE	FALSE
carnitine-CoA ligase [EC:6.2.1.48]	1.53687	0.463739	0.199862	Ktedonobacteraceae	K02182	GC_00021233	0.0494	0	0	81	12	18	1.36117	0.50632	0.475922	Ktedonobacteraceae	K02182	GC_00021233	0.0455	0	0	66	17	12	FALSE	FALSE	FALSE
catalase [EC:1.11.1.6]	9.15053	0.0103036	0.00867386	Ktedonobacteraceae	K03781	GC_00002503, GC_00007526, GC_00013272, GC_00066114	0.5556	0.25	0.2222	81	12	18	5.53426	0.0628422	0.0981555	Ktedonobacteraceae	K03781	GC_00002503, GC_00007526, GC_00013272, GC_00066114	0.5	0.2353	0.25	66	17	12	TRUE	FALSE	FALSE
catechol 2,3-dioxygenase [EC:1.13.11.2]	56.1239	6.49904e-13	3.36402e-12	Ktedonobacteraceae, JADMIN01	K07104	GC_00001271, GC_00002029, GC_00002618, GC_00004497, GC_00005144, GC_00006005, GC_00006602, GC_00007482, GC_00009384, GC_00011484, GC_00013461, GC_00017084, GC_00017304, GC_00019692, GC_00022697, GC_00027627, GC_00033239, GC_00034493, GC_00036010, GC_00036403, GC_00036987, GC_00046378, GC_00059064, GC_00070525	0.9506	0.1667	0.9444	81	12	18	47.1268	5.84192e-11	6.50516e-10	Ktedonobacteraceae, JADMIN01	K07104	GC_00001271, GC_00002029, GC_00002618, GC_00004497, GC_00005144, GC_00006005, GC_00006602, GC_00007482, GC_00009384, GC_00011484, GC_00013461, GC_00017084, GC_00017304, GC_00019692, GC_00022697, GC_00027627, GC_00033239, GC_00034493, GC_00036010, GC_00036403, GC_00036987, GC_00046378, GC_00059064, GC_00070525	0.9394	0.9412	0.1667	66	17	12	TRUE	TRUE	TRUE
cation transport regulator	17.6911	0.000144021	0.000187814	JADMIN01	K06197	GC_00010804, GC_00020396	0.0494	0.0833	0.3889	81	12	18	29.7203	3.5182e-07	2.00344e-06	JADMIN01	K06197	GC_00010804, GC_00020396	0	0.4118	0.0833	66	17	12	TRUE	TRUE	TRUE
cation-transporting P-type ATPase E [EC:7.2.2.-]	6.55037	0.0378098	0.0272402	Ktedonobacteraceae, JADMIN01	K12952	GC_00003410, GC_00011297	0.3704	0	0.3333	81	12	18	7.0782	0.0290395	0.0506352	Ktedonobacteraceae, JADMIN01	K12952	GC_00003410, GC_00011297	0.3939	0.3529	0	66	17	12	FALSE	FALSE	FALSE
cation-transporting P-type ATPase I [EC:7.2.2.-]	2.95915	0.227734	0.117338	Ktedonobacteraceae, JADMIN01	K12955	GC_00002563	0.321	0.0833	0.3333	81	12	18	1.8637	0.393825	0.406476	Ktedonobacteraceae, JADMIN01	K12955	GC_00002563	0.2273	0.2941	0.0833	66	17	12	FALSE	FALSE	FALSE
cation:H+ antiporter	1.48791	0.475231	0.204031	JACDGC01	K07301	GC_00003045, GC_00005868, GC_00010269, GC_00026497, GC_00027146, GC_00041109, GC_00064408, GC_00090741	0.5062	0.6667	0.4444	81	12	18	1.4424	0.486169	0.475803	JACDGC01	K07301	GC_00003045, GC_00005868, GC_00010269, GC_00026497, GC_00027146, GC_00041109, GC_00064408, GC_00090741	0.4848	0.4706	0.6667	66	17	12	FALSE	FALSE	FALSE
cation/acetate symporter	5.45363	0.0654272	0.0432194	Ktedonobacteraceae	K14393	GC_00007123	0.1605	0	0	81	12	18	1.83484	0.399549	0.406476	Ktedonobacteraceae	K14393	GC_00007123	0.0606	0	0	66	17	12	FALSE	FALSE	FALSE
CBS domain-containing membrane protein	18.7429	8.51189e-05	0.000115633	Ktedonobacteraceae, JADMIN01	K07168	GC_00002128, GC_00003301, GC_00004035, GC_00004972	0.7901	0.3333	1	81	12	18	16.1583	0.000309936	0.000916096	Ktedonobacteraceae, JADMIN01	K07168	GC_00002128, GC_00003301, GC_00004035, GC_00004972	0.7424	1	0.3333	66	17	12	TRUE	TRUE	TRUE
CDGSH iron-sulfur domain-containing protein 3	3.19312	0.202592	0.105624	Ktedonobacteraceae	K23886	GC_00011814	0.0988	0	0	81	12	18	3.32047	0.190095	0.231128	Ktedonobacteraceae	K23886	GC_00011814	0.1061	0	0	66	17	12	FALSE	FALSE	FALSE
CDP-2,3-bis-(O-geranylgeranyl)-sn-glycerol synthase [EC:2.7.7.67]	1.53687	0.463739	0.199862	Ktedonobacteraceae	K19664	GC_00021479	0.0494	0	0	81	12	18	1.36117	0.50632	0.475922	Ktedonobacteraceae	K19664	GC_00021479	0.0455	0	0	66	17	12	FALSE	FALSE	FALSE
CDP-4-dehydro-6-deoxyglucose reductase, E1 [EC:1.17.1.1]	21.4393	2.21063e-05	3.38078e-05	JADMIN01	K12452	GC_00021615	0	0	0.2222	81	12	18	14.2136	0.00081953	0.0021687	JADMIN01	K12452	GC_00021615	0	0.1765	0	66	17	12	TRUE	TRUE	TRUE
CDP-diacylglycerol pyrophosphatase [EC:3.6.1.26]	1.14198	0.564966	0.227736	Ktedonobacteraceae	K01521	GC_00070641, GC_00074674, GC_00092467	0.037	0	0	81	12	18	0.444069	0.800888	0.63859	Ktedonobacteraceae	K01521	GC_00070641, GC_00074674, GC_00092467	0.0152	0	0	66	17	12	FALSE	FALSE	FALSE
CDP-diacylglycerol---glycerol-3-phosphate 3-phosphatidyltransferase [EC:2.7.8.5]	38.4626	4.44588e-09	1.32374e-08	Ktedonobacteraceae, JADMIN01	K00995	GC_00001125	0.8148	0	0.8889	81	12	18	32.0249	1.11145e-07	7.12258e-07	Ktedonobacteraceae, JADMIN01	K00995	GC_00001125	0.7727	0.8824	0	66	17	12	TRUE	TRUE	TRUE
CDP-glucose 4,6-dehydratase [EC:4.2.1.45]	15.9306	0.000347313	0.000415853	JADMIN01	K01709	GC_00023014	0	0	0.1667	81	12	18	9.37381	0.00921514	0.0185402	JADMIN01	K01709	GC_00023014	0	0.1176	0	66	17	12	TRUE	FALSE	FALSE
CDP-paratose 2-epimerase [EC:5.1.3.10]	27.4058	1.11921e-06	2.1893e-06	JADMIN01	K12454	GC_00012382, GC_00018201, GC_00030502	0.0247	0	0.3889	81	12	18	29.3854	4.15959e-07	2.30451e-06	JADMIN01	K12454	GC_00012382, GC_00018201, GC_00030502	0	0.3529	0	66	17	12	TRUE	TRUE	TRUE
cell division protease FtsH [EC:3.4.24.-]	0	1	0.333892		K03798	GC_00000004	1	1	1	81	12	18	0	1	0.744073		K03798	GC_00000004	1	1	1	66	17	12	FALSE	FALSE	FALSE
cell division protein FtsA	26.5867	1.68567e-06	3.12044e-06	Ktedonobacteraceae, JACDGC01	K03590	GC_00000989, GC_00001243, GC_00007679, GC_00016354, GC_00019991, GC_00056211, GC_00084971	0.9877	1	0.6667	81	12	18	23.6925	7.1654e-06	3.03529e-05	Ktedonobacteraceae, JACDGC01	K03590	GC_00000989, GC_00001243, GC_00007679, GC_00016354, GC_00019991, GC_00056211, GC_00084971	0.9848	0.6471	1	66	17	12	TRUE	TRUE	TRUE
cell division protein FtsB	50.1562	1.28447e-11	5.56605e-11	Ktedonobacteraceae	K05589	GC_00002249, GC_00012753	0.7531	0	0	81	12	18	46.3806	8.48356e-11	9.13031e-10	Ktedonobacteraceae	K05589	GC_00002249, GC_00012753	0.7576	0	0	66	17	12	TRUE	TRUE	TRUE
cell division protein FtsI (penicillin-binding protein 3) [EC:3.4.16.4]	23.5738	7.60342e-06	1.27273e-05	Ktedonobacteraceae, JACDGC01	K03587	GC_00001053, GC_00007006, GC_00008105, GC_00025436	0.963	1	0.6111	81	12	18	20.8752	2.93093e-05	0.000109149	Ktedonobacteraceae, JACDGC01	K03587	GC_00001053, GC_00007006, GC_00008105, GC_00025436	0.9545	0.5882	1	66	17	12	TRUE	TRUE	TRUE
cell division protein FtsL	82.2225	1.39836e-18	1.66052e-17	Ktedonobacteraceae	K03586	GC_00001376	0.9136	0	0	81	12	18	68.4112	1.39538e-15	3.13868e-14	Ktedonobacteraceae	K03586	GC_00001376	0.8939	0	0	66	17	12	TRUE	TRUE	TRUE
cell division protein FtsQ	49.2135	2.05786e-11	8.7642e-11	Ktedonobacteraceae	K03589	GC_00001772, GC_00012942, GC_00017005, GC_00018345, GC_00033103, GC_00075766, GC_00076101	0.9012	0	0.5556	81	12	18	40.8043	1.37867e-09	1.2209e-08	Ktedonobacteraceae	K03589	GC_00001772, GC_00012942, GC_00017005, GC_00018345, GC_00033103, GC_00075766, GC_00076101	0.8788	0.5294	0	66	17	12	TRUE	TRUE	TRUE
cell division protein FtsW	0.75435	0.685796	0.258867	JACDGC01, JADMIN01	K03588	GC_00000248, GC_00000918, GC_00009542, GC_00017417	0.9753	1	1	81	12	18	0.897707	0.63836	0.560673	JADMIN01, JACDGC01	K03588	GC_00000248, GC_00000918, GC_00009542, GC_00017417	0.9697	1	1	66	17	12	FALSE	FALSE	FALSE
cell division protein FtsZ	22.0227	1.65133e-05	2.62072e-05	Ktedonobacteraceae, JACDGC01	K03531	GC_00000109, GC_00009566, GC_00009643, GC_00011263, GC_00013478, GC_00021595, GC_00028469	0.9753	1	0.6667	81	12	18	19.5098	5.80105e-05	0.000204843	Ktedonobacteraceae, JACDGC01	K03531	GC_00000109, GC_00009566, GC_00009643, GC_00011263, GC_00013478, GC_00021595, GC_00028469	0.9697	0.6471	1	66	17	12	TRUE	TRUE	TRUE
cell division protein ZapB	4.07046	0.13065	0.0741691	Ktedonobacteraceae	K09892	GC_00006559, GC_00019517	0.1235	0	0	81	12	18	4.91102	0.0858192	0.124952	Ktedonobacteraceae	K09892	GC_00006559, GC_00019517	0.1515	0	0	66	17	12	FALSE	FALSE	FALSE
cell division topological specificity factor	89.2703	4.12278e-20	5.86106e-19	Ktedonobacteraceae	K03608	GC_00001248	0.9383	0	0	81	12	18	78.4253	9.33626e-18	3.44268e-16	Ktedonobacteraceae	K03608	GC_00001248	0.9394	0	0	66	17	12	TRUE	TRUE	TRUE
cell filamentation protein, protein adenylyltransferase [EC:2.7.7.108]	1.18244	0.553652	0.227736	JACDGC01, JADMIN01	K04095	GC_00003465, GC_00009022, GC_00014078, GC_00036090, GC_00078201	0.358	0.5	0.4444	81	12	18	1.37932	0.501747	0.475922	JADMIN01, JACDGC01	K04095	GC_00003465, GC_00009022, GC_00014078, GC_00036090, GC_00078201	0.3333	0.4118	0.5	66	17	12	FALSE	FALSE	FALSE
cell surface glycoprotein CD200 receptor	0.373738	0.829553	0.286849	Ktedonobacteraceae	K21668	GC_00017920	0.0123	0	0	81	12	18	0.444069	0.800888	0.63859	Ktedonobacteraceae	K21668	GC_00017920	0.0152	0	0	66	17	12	FALSE	FALSE	FALSE
cellobiose phosphorylase [EC:2.4.1.20]	0.10306	0.949775	0.323435	JACDGC01	K00702	GC_00016912, GC_00034783	0.0617	0.0833	0.0556	81	12	18	0.0952144	0.953508	0.744073	JACDGC01	K00702	GC_00016912, GC_00034783	0.0606	0.0588	0.0833	66	17	12	FALSE	FALSE	FALSE
cellobiose PTS system EIIB component [EC:2.7.1.196 2.7.1.205]	36.2335	1.35515e-08	3.71693e-08	Ktedonobacteraceae	K02760	GC_00002344	0.642	0	0	81	12	18	30.3581	2.55751e-07	1.50201e-06	Ktedonobacteraceae	K02760	GC_00002344	0.6061	0	0	66	17	12	TRUE	TRUE	TRUE
cellobiose PTS system EIIC component	37.5671	6.95692e-09	2.00057e-08	Ktedonobacteraceae	K02761	GC_00002079	0.6543	0	0	81	12	18	31.6933	1.31184e-07	8.26546e-07	Ktedonobacteraceae	K02761	GC_00002079	0.6212	0	0	66	17	12	TRUE	TRUE	TRUE
cellobiose transport system permease protein	11.3414	0.00344551	0.00327471	Ktedonobacteraceae	K10241	GC_00003848, GC_00003922, GC_00016751	0.2963	0	0	81	12	18	6.61801	0.0365526	0.0609933	Ktedonobacteraceae	K10241	GC_00003848, GC_00003922, GC_00016751	0.197	0	0	66	17	12	TRUE	FALSE	FALSE
cellobiose transport system substrate-binding protein	11.3414	0.00344551	0.00327471	Ktedonobacteraceae	K10240	GC_00003431, GC_00016691	0.2963	0	0	81	12	18	6.61801	0.0365526	0.0609933	Ktedonobacteraceae	K10240	GC_00003431, GC_00016691	0.197	0	0	66	17	12	TRUE	FALSE	FALSE
cellulose 1,4-beta-cellobiosidase [EC:3.2.1.91]	10.1125	0.00636951	0.00558082	Ktedonobacteraceae	K19668	GC_00003216	0.321	0.0833	0	81	12	18	7.45276	0.0240799	0.0431927	Ktedonobacteraceae	K19668	GC_00003216	0.2727	0	0.0833	66	17	12	TRUE	FALSE	FALSE
cellulose synthase (UDP-forming) [EC:2.4.1.12]	10.3974	0.0055237	0.0049471	JACDGC01	K00694	GC_00003196, GC_00005737, GC_00006960, GC_00008890, GC_00009428, GC_00009718, GC_00018377, GC_00021781, GC_00022257, GC_00038289, GC_00060601, GC_00087451	0.5062	1	0.5556	81	12	18	10.4208	0.00545952	0.0117966	JADMIN01, JACDGC01	K00694	GC_00003196, GC_00005737, GC_00006960, GC_00008890, GC_00009428, GC_00009718, GC_00018377, GC_00021781, GC_00022257, GC_00038289, GC_00060601, GC_00087451	0.5	0.5882	1	66	17	12	TRUE	FALSE	FALSE
centriolar protein POC1	10.7453	0.0046418	0.00425542	Ktedonobacteraceae	K16482	GC_00007572, GC_00013901, GC_00016628, GC_00017343, GC_00024937, GC_00027641, GC_00048035, GC_00054473, GC_00063181, GC_00074376	0.284	0	0	81	12	18	7.82712	0.0199693	0.0362239	Ktedonobacteraceae	K16482	GC_00007572, GC_00013901, GC_00016628, GC_00017343, GC_00024937, GC_00027641, GC_00048035, GC_00054473, GC_00063181, GC_00074376	0.2273	0	0	66	17	12	TRUE	FALSE	FALSE
cephalosporin-C deacetylase [EC:3.1.1.41]	2.391	0.302553	0.148774	Ktedonobacteraceae	K01060	GC_00004904, GC_00025864, GC_00087045	0.2099	0.1667	0.0556	81	12	18	0.861181	0.650125	0.569672	Ktedonobacteraceae, JACDGC01	K01060	GC_00004904, GC_00025864, GC_00087045	0.1212	0.0588	0.1667	66	17	12	FALSE	FALSE	FALSE
ceramide glucosyltransferase [EC:2.4.1.80]	0.319466	0.852371	0.293934	JACDGC01	K00720	GC_00007569, GC_00010349, GC_00053267	0.1111	0.1667	0.1111	81	12	18	0.204195	0.902942	0.714392	JACDGC01	K00720	GC_00007569, GC_00010349, GC_00053267	0.1212	0.1176	0.1667	66	17	12	FALSE	FALSE	FALSE
chaperone modulatory protein CbpM	24.0794	5.90495e-06	1.00175e-05	Ktedonobacteraceae	K18997	GC_00004496, GC_00007109, GC_00015225, GC_00031271, GC_00065692	0.5062	0	0	81	12	18	17.4451	0.000162874	0.000511672	Ktedonobacteraceae	K18997	GC_00004496, GC_00007109, GC_00015225, GC_00031271, GC_00065692	0.4242	0	0	66	17	12	TRUE	TRUE	TRUE
chaperonin GroEL [EC:5.6.1.7]	1.80097	0.406373	0.181413	Ktedonobacteraceae, JACDGC01	K04077	GC_00000056, GC_00011619, GC_00032410, GC_00040558, GC_00061228	0.9877	1	0.9444	81	12	18	1.54637	0.461541	0.454138	Ktedonobacteraceae, JACDGC01	K04077	GC_00000056, GC_00011619, GC_00032410, GC_00040558, GC_00061228	0.9848	0.9412	1	66	17	12	FALSE	FALSE	FALSE
chaperonin GroES	2.5133	0.284606	0.140887	Ktedonobacteraceae, JACDGC01	K04078	GC_00000094, GC_00006543, GC_00076631	0.963	1	0.8889	81	12	18	0.663639	0.717617	0.615307	JACDGC01	K04078	GC_00000094, GC_00006543, GC_00076631	0.9545	0.9412	1	66	17	12	FALSE	FALSE	FALSE
chemosensory pili system protein ChpA (sensor histidine kinase/response regulator)	0.373738	0.829553	0.286849	JACDGC01, JADMIN01	K06596	GC_00000196, GC_00008938	0.9877	1	1	81	12	18	0.444069	0.800888	0.63859	JADMIN01, JACDGC01	K06596	GC_00000196, GC_00008938	0.9848	1	1	66	17	12	FALSE	FALSE	FALSE
chemosensory pili system protein ChpE	2.76711	0.250686	0.125699	Ktedonobacteraceae	K06600	GC_00013538	0.0864	0	0	81	12	18	1.36117	0.50632	0.475922	Ktedonobacteraceae	K06600	GC_00013538	0.0455	0	0	66	17	12	FALSE	FALSE	FALSE
chemotaxis protein CheC	111.013	7.83171e-25	2.94642e-23	JACDGC01	K03410	GC_00007672	0	1	0	81	12	18	95	2.34969e-21	1.95749e-19	JACDGC01	K03410	GC_00007672	0	0	1	66	17	12	TRUE	TRUE	TRUE
chemotaxis protein CheD [EC:3.5.1.44]	111.013	7.83171e-25	2.94642e-23	JACDGC01	K03411	GC_00007256	0	1	0	81	12	18	95	2.34969e-21	1.95749e-19	JACDGC01	K03411	GC_00007256	0	0	1	66	17	12	TRUE	TRUE	TRUE
chemotaxis protein CheX	111.013	7.83171e-25	2.94642e-23	JACDGC01	K03409	GC_00007237	0	1	0	81	12	18	95	2.34969e-21	1.95749e-19	JACDGC01	K03409	GC_00007237	0	0	1	66	17	12	TRUE	TRUE	TRUE
chemotaxis protein methyltransferase CheR [EC:2.1.1.80]	101.867	7.58516e-23	2.32004e-21	JACDGC01	K00575	GC_00006913	0	1	0.0556	81	12	18	87.036	1.25999e-19	8.58831e-18	JACDGC01	K00575	GC_00006913	0	0.0588	1	66	17	12	TRUE	TRUE	TRUE
chemotaxis protein MotA	111.013	7.83171e-25	2.94642e-23	JACDGC01	K02556	GC_00007702	0	1	0	81	12	18	95	2.34969e-21	1.95749e-19	JACDGC01	K02556	GC_00007702	0	0	1	66	17	12	TRUE	TRUE	TRUE
chemotaxis protein MotB	111.013	7.83171e-25	2.94642e-23	JACDGC01	K02557	GC_00007664	0	1	0	81	12	18	95	2.34969e-21	1.95749e-19	JACDGC01	K02557	GC_00007664	0	0	1	66	17	12	TRUE	TRUE	TRUE
chitin-binding protein	1.93921	0.379233	0.173676	Ktedonobacteraceae	K03933	GC_00010081	0.0617	0	0	81	12	18	0.444069	0.800888	0.63859	Ktedonobacteraceae	K03933	GC_00010081	0.0152	0	0	66	17	12	FALSE	FALSE	FALSE
chitinase [EC:3.2.1.14]	6.42378	0.0402803	0.0285714	Ktedonobacteraceae	K01183	GC_00005257, GC_00092595	0.1852	0	0	81	12	18	3.83846	0.14672	0.187513	Ktedonobacteraceae	K01183	GC_00005257, GC_00092595	0.1212	0	0	66	17	12	FALSE	FALSE	FALSE
chloramphenicol 3-O phosphotransferase [EC:2.7.1.-]	8.37375	0.0151937	0.0122295	Ktedonobacteraceae, JADMIN01	K18554	GC_00004135, GC_00015910, GC_00028614, GC_00038363, GC_00039071, GC_00056843, GC_00064477, GC_00068507	0.3704	0	0.5	81	12	18	9.53385	0.00850651	0.0173945	JADMIN01	K18554	GC_00004135, GC_00015910, GC_00028614, GC_00038363, GC_00039071, GC_00056843, GC_00064477, GC_00068507	0.2879	0.5294	0	66	17	12	FALSE	FALSE	FALSE
chloride channel protein, CIC family	6.34009	0.0420018	0.0295639	JACDGC01, JADMIN01	K03281	GC_00001098, GC_00001385, GC_00009603, GC_00010157, GC_00014523, GC_00037212, GC_00040021	0.7654	0.9167	1	81	12	18	6.8476	0.0325884	0.0555319	JADMIN01, JACDGC01	K03281	GC_00001098, GC_00001385, GC_00009603, GC_00010157, GC_00014523, GC_00037212, GC_00040021	0.7424	1	0.9167	66	17	12	FALSE	FALSE	FALSE
chlorobactene glucosyltransferase	2.61443	0.270572	0.134401	JACDGC01, JADMIN01	K14597	GC_00001996, GC_00003673, GC_00004878, GC_00008489, GC_00009161, GC_00009791, GC_00012827, GC_00012867, GC_00013716, GC_00017082, GC_00025600, GC_00028694, GC_00028724, GC_00058510	0.8642	1	0.9444	81	12	18	2.93304	0.230727	0.273869	JADMIN01, JACDGC01	K14597	GC_00001996, GC_00003673, GC_00004878, GC_00008489, GC_00009161, GC_00009791, GC_00012827, GC_00012867, GC_00013716, GC_00017082, GC_00025600, GC_00028694, GC_00028724, GC_00058510	0.8485	0.9412	1	66	17	12	FALSE	FALSE	FALSE
cholesterol oxidase [EC:1.1.3.6]	30.2802	2.65911e-07	5.9644e-07	JACDGC01, JADMIN01	K03333	GC_00006560, GC_00018257	0.0617	0.6667	0.2222	81	12	18	30.4026	2.50125e-07	1.5003e-06	JADMIN01, JACDGC01	K03333	GC_00006560, GC_00018257	0.0455	0.2353	0.6667	66	17	12	TRUE	TRUE	TRUE
choline dehydrogenase [EC:1.1.99.1]	10.5635	0.00508346	0.0046267	Ktedonobacteraceae	K00108	GC_00003315, GC_00030221	0.3333	0	0.0556	81	12	18	9.93923	0.00694581	0.0146424	Ktedonobacteraceae	K00108	GC_00003315, GC_00030221	0.3333	0.0588	0	66	17	12	TRUE	FALSE	FALSE
choline monooxygenase [EC:1.14.15.7]	4.33145	0.114667	0.0674473	JADMIN01	K00499	GC_00003434, GC_00006662, GC_00032699	0.3951	0.25	0.6111	81	12	18	5.20154	0.0742163	0.112175	JADMIN01	K00499	GC_00003434, GC_00006662, GC_00032699	0.3939	0.6471	0.25	66	17	12	FALSE	FALSE	FALSE
choline oxidase [EC:1.1.3.17]	0.75435	0.685796	0.258867	Ktedonobacteraceae	K17755	GC_00030222	0.0247	0	0	81	12	18	0.444069	0.800888	0.63859	Ktedonobacteraceae	K17755	GC_00030222	0.0152	0	0	66	17	12	FALSE	FALSE	FALSE
choline transport protein	19.171	6.87186e-05	9.52768e-05	Ktedonobacteraceae	K19564	GC_00002592	0.4815	0	0.0556	81	12	18	21.149	2.55599e-05	9.63028e-05	Ktedonobacteraceae	K19564	GC_00002592	0.5303	0.0588	0	66	17	12	TRUE	TRUE	TRUE
chorismate dehydratase [EC:4.2.1.151]	45.9777	1.03768e-10	3.93753e-10	JADMIN01	K11782	GC_00008418, GC_00040049, GC_00050465	0.037	0	0.6111	81	12	18	40.1161	1.94493e-09	1.66342e-08	JADMIN01	K11782	GC_00008418, GC_00040049, GC_00050465	0.0303	0.5882	0	66	17	12	TRUE	TRUE	TRUE
chorismate lyase [EC:4.1.3.40]	0.373738	0.829553	0.286849	Ktedonobacteraceae	K03181	GC_00088007	0.0123	0	0	81	12	18	0.444069	0.800888	0.63859	Ktedonobacteraceae	K03181	GC_00088007	0.0152	0	0	66	17	12	FALSE	FALSE	FALSE
chorismate mutase [EC:5.4.99.5]	44.0642	2.7013e-10	9.66871e-10	Ktedonobacteraceae, JADMIN01	K06208	GC_00001058, GC_00079967	0.8642	0	0.8333	81	12	18	36.457	1.21192e-08	9.11707e-08	Ktedonobacteraceae, JADMIN01	K06208	GC_00001058, GC_00079967	0.8333	0.8235	0	66	17	12	TRUE	TRUE	TRUE
chorismate synthase [EC:4.2.3.5]	3.62749	0.163043	0.0893419	JACDGC01, JADMIN01	K01736	GC_00000418	0.8889	1	1	81	12	18	4.3685	0.112562	0.149994	JADMIN01, JACDGC01	K01736	GC_00000418	0.8636	1	1	66	17	12	FALSE	FALSE	FALSE
chromate reductase, NAD(P)H dehydrogenase (quinone)	7.70767	0.0211983	0.0163583	Ktedonobacteraceae	K19784	GC_00003522, GC_00005759, GC_00007948, GC_00008347, GC_00010004, GC_00014619, GC_00017459, GC_00028618, GC_00029768, GC_00035111	0.5679	0.1667	0.3889	81	12	18	5.66682	0.058812	0.0927033	Ktedonobacteraceae	K19784	GC_00003522, GC_00005759, GC_00007948, GC_00008347, GC_00010004, GC_00014619, GC_00017459, GC_00028618, GC_00029768, GC_00035111	0.5152	0.3529	0.1667	66	17	12	FALSE	FALSE	FALSE
chromate transporter	25.7386	2.57587e-06	4.63453e-06	Ktedonobacteraceae	K07240	GC_00001648, GC_00001949, GC_00003264, GC_00003960, GC_00011509, GC_00020858, GC_00040205, GC_00043459, GC_00055055, GC_00091688	0.8765	0.25	0.6111	81	12	18	21.3537	2.30733e-05	8.79652e-05	Ktedonobacteraceae	K07240	GC_00001648, GC_00001949, GC_00003264, GC_00003960, GC_00011509, GC_00020858, GC_00040205, GC_00043459, GC_00055055, GC_00091688	0.8636	0.6471	0.25	66	17	12	TRUE	TRUE	TRUE
chromosomal replication initiator protein	0.373738	0.829553	0.286849	JACDGC01, JADMIN01	K02313	GC_00000096, GC_00006368, GC_00007710, GC_00043770	0.9877	1	1	81	12	18	0.444069	0.800888	0.63859	JADMIN01, JACDGC01	K02313	GC_00000096, GC_00006368, GC_00007710, GC_00043770	0.9848	1	1	66	17	12	FALSE	FALSE	FALSE
chromosome partitioning protein	4.07046	0.13065	0.0741691	JACDGC01, JADMIN01	K03496	GC_00000580, GC_00002571, GC_00003784, GC_00005077, GC_00005485, GC_00005629, GC_00008226, GC_00009195, GC_00014779, GC_00020490, GC_00022077, GC_00023058, GC_00024184, GC_00024270, GC_00024369, GC_00025280, GC_00027935, GC_00029708, GC_00030834, GC_00031518, GC_00033109, GC_00035137, GC_00037245, GC_00037255, GC_00037393, GC_00038705, GC_00039118, GC_00040972, GC_00043223, GC_00043963, GC_000452…	0.8765	1	1	81	12	18	4.3685	0.112562	0.149994	JADMIN01, JACDGC01	K03496	GC_00000580, GC_00002571, GC_00003784, GC_00005077, GC_00005485, GC_00005629, GC_00008226, GC_00009195, GC_00014779, GC_00020490, GC_00022077, GC_00023058, GC_00024184, GC_00024270, GC_00024369, GC_00025280, GC_00027935, GC_00029708, GC_00030834, GC_00031518, GC_00033109, GC_00035137, GC_00037245, GC_00037255, GC_00037393, GC_00038705, GC_00039118, GC_00040972, GC_00043223, GC_00043963, GC_000452…	0.8636	1	1	66	17	12	FALSE	FALSE	FALSE
chromosome segregation protein	2.24056	0.326189	0.15589	JACDGC01, JADMIN01	K03529	GC_00000226	0.8765	1	0.9444	81	12	18	2.47885	0.289551	0.323224	JADMIN01, JACDGC01	K03529	GC_00000226	0.8636	0.9412	1	66	17	12	FALSE	FALSE	FALSE
circadian clock protein KaiC	9.01183	0.0110435	0.00916675	JADMIN01	K08482	GC_00003869, GC_00005579, GC_00005864, GC_00007538, GC_00016237, GC_00016600, GC_00025853, GC_00039567, GC_00058591	0.3704	0.25	0.7222	81	12	18	8.48229	0.0143911	0.027351	JADMIN01	K08482	GC_00003869, GC_00005579, GC_00005864, GC_00007538, GC_00016237, GC_00016600, GC_00025853, GC_00039567, GC_00058591	0.3485	0.7059	0.25	66	17	12	TRUE	FALSE	FALSE
cis-3-alkyl-4-acyloxetan-2-one decarboxylase [EC:4.1.1.114]	6.42378	0.0402803	0.0285714	Ktedonobacteraceae	K22318	GC_00007946, GC_00028537, GC_00062238	0.1852	0	0	81	12	18	5.46647	0.0650087	0.0991364	Ktedonobacteraceae	K22318	GC_00007946, GC_00028537, GC_00062238	0.1667	0	0	66	17	12	FALSE	FALSE	FALSE
citrate (Re)-synthase [EC:2.3.3.3]	0.46678	0.791845	0.286849	JACDGC01	K05942	GC_00003957	0.2593	0.3333	0.2222	81	12	18	1.92402	0.382124	0.400897	JADMIN01, JACDGC01	K05942	GC_00003957	0.1667	0.2353	0.3333	66	17	12	FALSE	FALSE	FALSE
citrate lyase subunit beta / citryl-CoA lyase [EC:4.1.3.34]	28.2041	7.50868e-07	1.53731e-06	Ktedonobacteraceae, JADMIN01	K01644	GC_00001980, GC_00004127, GC_00014959, GC_00017928, GC_00040705, GC_00085355	0.8642	0.25	0.9444	81	12	18	23.2307	9.02658e-06	3.78097e-05	Ktedonobacteraceae, JADMIN01	K01644	GC_00001980, GC_00004127, GC_00014959, GC_00017928, GC_00040705, GC_00085355	0.8333	0.9412	0.25	66	17	12	TRUE	TRUE	TRUE
citrate synthase [EC:2.3.3.1]	1.93921	0.379233	0.173676	JACDGC01, JADMIN01	K01647	GC_00000972, GC_00002438, GC_00006011, GC_00008869, GC_00010878, GC_00013720, GC_00080467	0.9383	1	1	81	12	18	2.31904	0.313637	0.337063	JADMIN01, JACDGC01	K01647	GC_00000972, GC_00002438, GC_00006011, GC_00008869, GC_00010878, GC_00013720, GC_00080467	0.9242	1	1	66	17	12	FALSE	FALSE	FALSE
citronellol/citronellal dehydrogenase	30.6761	2.1816e-07	4.91521e-07	JADMIN01	K13774	GC_00006901	0.037	0.0833	0.5	81	12	18	30.7436	2.10917e-07	1.29271e-06	JADMIN01	K13774	GC_00006901	0.0303	0.5294	0.0833	66	17	12	TRUE	TRUE	TRUE
citronellyl-CoA dehydrogenase [EC:1.3.99.-]	66.5545	3.53082e-15	2.52756e-14	JADMIN01	K11731	GC_00005233	0.037	0.0833	0.8333	81	12	18	58.7459	1.75186e-13	3.00803e-12	JADMIN01	K11731	GC_00005233	0.0303	0.8235	0.0833	66	17	12	TRUE	TRUE	TRUE
clorobiocin/coumermycin A biosynthesis protein CloN6/CouN6	0.75435	0.685796	0.258867	Ktedonobacteraceae	K12722	GC_00035143	0.0247	0	0	81	12	18	0.897707	0.63836	0.560673	Ktedonobacteraceae	K12722	GC_00035143	0.0303	0	0	66	17	12	FALSE	FALSE	FALSE
CMP-N,N'-diacetyllegionaminic acid synthase [EC:2.7.7.82]	0.373738	0.829553	0.286849	Ktedonobacteraceae	K18431	GC_00060076	0.0123	0	0	81	12	18	0.444069	0.800888	0.63859	Ktedonobacteraceae	K18431	GC_00060076	0.0152	0	0	66	17	12	FALSE	FALSE	FALSE
CMP/dCMP kinase [EC:2.7.4.25]	2.86845	0.2383	0.121726	JACDGC01	K00945	GC_00001563, GC_00007039, GC_00010562, GC_00020229	0.8272	1	0.7778	81	12	18	3.12865	0.209229	0.251537	JACDGC01	K00945	GC_00001563, GC_00007039, GC_00010562, GC_00020229	0.803	0.7647	1	66	17	12	FALSE	FALSE	FALSE
CO dehydrogenase maturation factor	7.34621	0.0253975	0.0191021	Ktedonobacteraceae	K07321	GC_00004297, GC_00014966, GC_00043622, GC_00045486	0.2593	0.0833	0	81	12	18	2.3367	0.31088	0.337063	Ktedonobacteraceae	K07321	GC_00004297, GC_00014966, GC_00043622, GC_00045486	0.1212	0	0.0833	66	17	12	FALSE	FALSE	FALSE
CoA:oxalate CoA-transferase [EC:2.8.3.19]	14.1151	0.000860899	0.000949675	Ktedonobacteraceae, JADMIN01	K18702	GC_00000814, GC_00004679, GC_00038444	0.7037	0.25	0.8889	81	12	18	12.3235	0.00210852	0.0050888	Ktedonobacteraceae, JADMIN01	K18702	GC_00000814, GC_00004679, GC_00038444	0.6515	0.8824	0.25	66	17	12	TRUE	TRUE	TRUE
coatomer subunit epsilon	2.34921	0.30894	0.148774	Ktedonobacteraceae	K17268	GC_00021982, GC_00032604	0.0741	0	0	81	12	18	1.83484	0.399549	0.406476	Ktedonobacteraceae	K17268	GC_00021982, GC_00032604	0.0606	0	0	66	17	12	FALSE	FALSE	FALSE
cob(I)alamin adenosyltransferase [EC:2.5.1.17]	0.10306	0.949775	0.323435	Ktedonobacteraceae, JADMIN01	K00798	GC_00000640, GC_00003745, GC_00039911, GC_00075404	0.9383	0.9167	0.9444	81	12	18	0.0755297	0.962939	0.744073	JADMIN01	K00798	GC_00000640, GC_00003745, GC_00039911, GC_00075404	0.9242	0.9412	0.9167	66	17	12	FALSE	FALSE	FALSE
cobalamin biosynthesis protein CobW	1.92905	0.381165	0.174244	Ktedonobacteraceae, JACDGC01	K02234	GC_00009355	0.0988	0.0833	0	81	12	18	1.27135	0.529578	0.49162	Ktedonobacteraceae, JACDGC01	K02234	GC_00009355	0.0455	0	0.0833	66	17	12	FALSE	FALSE	FALSE
cobalamin transport system substrate-binding protein	2.27058	0.321329	0.154372	JACDGC01	K25034	GC_00001498, GC_00004216, GC_00040124	0.8395	1	0.8333	81	12	18	2.81697	0.244514	0.279866	JADMIN01, JACDGC01	K25034	GC_00001498, GC_00004216, GC_00040124	0.8182	0.8824	1	66	17	12	FALSE	FALSE	FALSE
cobalt-precorrin 5A hydrolase [EC:3.7.1.12]	0.373738	0.829553	0.286849	Ktedonobacteraceae	K02189	GC_00084383	0.0123	0	0	81	12	18	0.444069	0.800888	0.63859	Ktedonobacteraceae	K02189	GC_00084383	0.0152	0	0	66	17	12	FALSE	FALSE	FALSE
cobalt-precorrin-5B (C1)-methyltransferase [EC:2.1.1.195]	0.75435	0.685796	0.258867	Ktedonobacteraceae	K02188	GC_00037907, GC_00089418	0.0247	0	0	81	12	18	0.897707	0.63836	0.560673	Ktedonobacteraceae	K02188	GC_00037907, GC_00089418	0.0303	0	0	66	17	12	FALSE	FALSE	FALSE
cobalt-precorrin-7 (C5)-methyltransferase [EC:2.1.1.289]	0.373738	0.829553	0.286849	Ktedonobacteraceae	K03399	GC_00047993	0.0123	0	0	81	12	18	0.444069	0.800888	0.63859	Ktedonobacteraceae	K03399	GC_00047993	0.0152	0	0	66	17	12	FALSE	FALSE	FALSE
cobalt-zinc-cadmium efflux system protein	0.694426	0.706655	0.266343	JACDGC01, JADMIN01	K16264	GC_00000958, GC_00009528, GC_00039693, GC_00067117	0.8395	0.9167	0.8889	81	12	18	0.272843	0.872475	0.691747	JADMIN01, JACDGC01	K16264	GC_00000958, GC_00009528, GC_00039693, GC_00067117	0.8636	0.8824	0.9167	66	17	12	FALSE	FALSE	FALSE
cobalt/nickel transport system ATP-binding protein	14.5397	0.000696232	0.000781696	Ktedonobacteraceae	K02006	GC_00003984	0.358	0	0	81	12	18	11.1319	0.00382591	0.0086403	Ktedonobacteraceae	K02006	GC_00003984	0.303	0	0	66	17	12	TRUE	TRUE	TRUE
cobalt/nickel transport system permease protein	12.4652	0.00196435	0.00196116	Ktedonobacteraceae	K02007	GC_00003217, GC_00004053	0.3704	0	0.0556	81	12	18	9.24933	0.00980692	0.0195213	Ktedonobacteraceae	K02007	GC_00003217, GC_00004053	0.3182	0.0588	0	66	17	12	TRUE	FALSE	FALSE
cobaltochelatase CobN [EC:6.6.1.2]	4.07046	0.13065	0.0741691	Ktedonobacteraceae	K02230	GC_00007183	0.1235	0	0	81	12	18	2.31904	0.313637	0.337063	Ktedonobacteraceae	K02230	GC_00007183	0.0758	0	0	66	17	12	FALSE	FALSE	FALSE
cobyrinic acid a,c-diamide synthase [EC:6.3.5.9 6.3.5.11]	5.93371	0.051465	0.03541	Ktedonobacteraceae	K02224	GC_00006847	0.1728	0	0	81	12	18	6.0353	0.048916	0.0781452	Ktedonobacteraceae	K02224	GC_00006847	0.1818	0	0	66	17	12	FALSE	FALSE	FALSE
coenzyme F420-0:L-glutamate ligase / coenzyme F420-1:gamma-L-glutamate ligase [EC:6.3.2.31 6.3.2.34]	1.93921	0.379233	0.173676	JACDGC01, JADMIN01	K12234	GC_00000386, GC_00076948	0.9383	1	1	81	12	18	2.31904	0.313637	0.337063	JADMIN01, JACDGC01	K12234	GC_00000386, GC_00076948	0.9242	1	1	66	17	12	FALSE	FALSE	FALSE
coenzyme F420-dependent glucose-6-phosphate dehydrogenase [EC:1.1.98.2]	1.44805	0.484797	0.206295	JADMIN01	K15510	GC_00002207, GC_00002349, GC_00002605	0.963	0.9167	1	81	12	18	1.27135	0.529578	0.49162	JADMIN01	K15510	GC_00002207, GC_00002349, GC_00002605	0.9545	1	0.9167	66	17	12	FALSE	FALSE	FALSE
colanic acid/amylovoran biosynthesis protein WcaK/AmsJ	1.80097	0.406373	0.181413	JADMIN01	K16710	GC_00080755, GC_00092052	0.0123	0	0.0556	81	12	18	1.54637	0.461541	0.454138	JADMIN01	K16710	GC_00080755, GC_00092052	0.0152	0.0588	0	66	17	12	FALSE	FALSE	FALSE
colanic acid/amylovoran/stewartan biosynthesis glycosyltransferase WcaL/AmsK/CpsK [EC:2.4.-.-]	5.9058	0.052188	0.0358342	JACDGC01, JADMIN01	K16703	GC_00020589, GC_00023739, GC_00041971, GC_00080605	0.0494	0.0833	0.2222	81	12	18	4.83099	0.0893229	0.129041	JADMIN01	K16703	GC_00020589, GC_00023739, GC_00041971, GC_00080605	0.0606	0.2353	0.0833	66	17	12	FALSE	FALSE	FALSE
cold shock protein	4.27205	0.118124	0.0689581	Ktedonobacteraceae	K03704	GC_00006188, GC_00097583	0.1852	0	0.0556	81	12	18	2.0509	0.358635	0.378017	Ktedonobacteraceae	K03704	GC_00006188, GC_00097583	0.1212	0.0588	0	66	17	12	FALSE	FALSE	FALSE
cold-inducible RNA-binding protein	31.5166	1.43304e-07	3.32517e-07	Ktedonobacteraceae, JADMIN01	K13195	GC_00000199, GC_00080783	0.6543	0	1	81	12	18	29.0706	4.86851e-07	2.65798e-06	Ktedonobacteraceae, JADMIN01	K13195	GC_00000199, GC_00080783	0.5909	1	0	66	17	12	TRUE	TRUE	TRUE
colicin import membrane protein	2.34921	0.30894	0.148774	Ktedonobacteraceae	K03646	GC_00008131	0.0741	0	0	81	12	18	2.31904	0.313637	0.337063	Ktedonobacteraceae	K03646	GC_00008131	0.0758	0	0	66	17	12	FALSE	FALSE	FALSE
COMPASS component SWD3	2.34921	0.30894	0.148774	Ktedonobacteraceae	K14963	GC_00010429	0.0741	0	0	81	12	18	2.81412	0.244862	0.279866	Ktedonobacteraceae	K14963	GC_00010429	0.0909	0	0	66	17	12	FALSE	FALSE	FALSE
competence protein CoiA	36.71	1.06788e-08	3.02771e-08	Ktedonobacteraceae	K06198	GC_00002330, GC_00027927, GC_00033734, GC_00042754, GC_00051334, GC_00054618, GC_00069779, GC_00091873, GC_00093437	0.679	0.0833	0	81	12	18	28.3181	7.09254e-07	3.71876e-06	Ktedonobacteraceae	K06198	GC_00002330, GC_00027927, GC_00033734, GC_00042754, GC_00051334, GC_00054618, GC_00069779, GC_00091873, GC_00093437	0.6212	0	0.0833	66	17	12	TRUE	TRUE	TRUE
competence protein ComEA	4.61276	0.099621	0.05996	JACDGC01, JADMIN01	K02237	GC_00002066, GC_00006553, GC_00010693, GC_00050884, GC_00055994, GC_00056326, GC_00072737	0.7037	0.9167	0.8889	81	12	18	5.53368	0.0628602	0.0981555	JADMIN01, JACDGC01	K02237	GC_00002066, GC_00006553, GC_00010693, GC_00050884, GC_00055994, GC_00056326, GC_00072737	0.6667	0.8824	0.9167	66	17	12	FALSE	FALSE	FALSE
competence protein ComEC	0	1	0.333892		K02238	GC_00001604, GC_00002386, GC_00004479, GC_00007300, GC_00008797, GC_00009885, GC_00013237, GC_00013704, GC_00014960, GC_00019841, GC_00021201, GC_00021774, GC_00024843, GC_00028494, GC_00032050, GC_00035886, GC_00046167, GC_00047343, GC_00057737, GC_00067145, GC_00078736, GC_00084872, GC_00091209	1	1	1	81	12	18	0	1	0.744073		K02238	GC_00001604, GC_00002386, GC_00004479, GC_00007300, GC_00008797, GC_00009885, GC_00013237, GC_00013704, GC_00014960, GC_00019841, GC_00021201, GC_00021774, GC_00024843, GC_00028494, GC_00032050, GC_00035886, GC_00046167, GC_00047343, GC_00057737, GC_00067145, GC_00078736, GC_00084872, GC_00091209	1	1	1	66	17	12	FALSE	FALSE	FALSE
competence protein ComFC	0.779806	0.677123	0.258867	JACDGC01	K02242	GC_00001682, GC_00002608, GC_00008758, GC_00011039, GC_00015370, GC_00016433, GC_00024810, GC_00027328, GC_00038718, GC_00079310, GC_00090147	0.9383	1	0.9444	81	12	18	0.991466	0.609124	0.558713	JADMIN01, JACDGC01	K02242	GC_00001682, GC_00002608, GC_00008758, GC_00011039, GC_00015370, GC_00016433, GC_00024810, GC_00027328, GC_00038718, GC_00079310, GC_00090147	0.9242	0.9412	1	66	17	12	FALSE	FALSE	FALSE
conjugal transfer ATP-binding protein TraC	10.5899	0.00501694	0.00457028	Ktedonobacteraceae	K12063	GC_00004090, GC_00005276, GC_00007562, GC_00008151, GC_00018859, GC_00021677, GC_00026332, GC_00027074, GC_00030544, GC_00035365, GC_00037044, GC_00039929, GC_00043867, GC_00072208, GC_00072734, GC_00086761, GC_00090276	0.4691	0.1667	0.1111	81	12	18	6.18961	0.0452838	0.0740788	Ktedonobacteraceae	K12063	GC_00004090, GC_00005276, GC_00007562, GC_00008151, GC_00018859, GC_00021677, GC_00026332, GC_00027074, GC_00030544, GC_00035365, GC_00037044, GC_00039929, GC_00043867, GC_00072208, GC_00072734, GC_00086761, GC_00090276	0.3939	0.1176	0.1667	66	17	12	TRUE	FALSE	FALSE
copper chaperone	5.18557	0.0748115	0.0471651	JACDGC01, JADMIN01	K07213	GC_00000395, GC_00026653, GC_00032316, GC_00046910, GC_00098204	0.7901	1	0.9444	81	12	18	8.45463	0.0145916	0.027351	JADMIN01, JACDGC01	K07213	GC_00000395, GC_00026653, GC_00032316, GC_00046910, GC_00098204	0.7576	1	1	66	17	12	FALSE	FALSE	FALSE
copper resistance protein C	11.152	0.00378764	0.0035663	Ktedonobacteraceae, JADMIN01	K07156	GC_00003262, GC_00014539, GC_00022193, GC_00025289, GC_00026733, GC_00028610, GC_00028638, GC_00034060, GC_00038769, GC_00039940, GC_00040744, GC_00044478, GC_00046941, GC_00054691, GC_00059729, GC_00074462, GC_00076150, GC_00076900, GC_00084657, GC_00086116, GC_00093348, GC_00098277	0.5802	0.1667	0.7778	81	12	18	11.6741	0.00291745	0.00680032	Ktedonobacteraceae, JADMIN01	K07156	GC_00003262, GC_00014539, GC_00022193, GC_00025289, GC_00026733, GC_00028610, GC_00028638, GC_00034060, GC_00038769, GC_00039940, GC_00040744, GC_00044478, GC_00046941, GC_00054691, GC_00059729, GC_00074462, GC_00076150, GC_00076900, GC_00084657, GC_00086116, GC_00093348, GC_00098277	0.6364	0.7647	0.1667	66	17	12	TRUE	TRUE	TRUE
copper transport protein	36.1766	1.39431e-08	3.7934e-08	Ktedonobacteraceae, JADMIN01	K14166	GC_00001813, GC_00003970, GC_00005310, GC_00006682, GC_00010177, GC_00012679, GC_00012713, GC_00013293, GC_00014921, GC_00014983, GC_00015029, GC_00015147, GC_00015743, GC_00017180, GC_00017783, GC_00018433, GC_00018805, GC_00020853, GC_00021031, GC_00029518, GC_00030965, GC_00032304, GC_00036800, GC_00041725, GC_00055422, GC_00058841, GC_00059215, GC_00062284, GC_00062483, GC_00075507, GC_000889…	0.9506	0.3333	0.8889	81	12	18	29.8301	3.33031e-07	1.91096e-06	Ktedonobacteraceae, JADMIN01	K14166	GC_00001813, GC_00003970, GC_00005310, GC_00006682, GC_00010177, GC_00012679, GC_00012713, GC_00013293, GC_00014921, GC_00014983, GC_00015029, GC_00015147, GC_00015743, GC_00017180, GC_00017783, GC_00018433, GC_00018805, GC_00020853, GC_00021031, GC_00029518, GC_00030965, GC_00032304, GC_00036800, GC_00041725, GC_00055422, GC_00058841, GC_00059215, GC_00062284, GC_00062483, GC_00075507, GC_000889…	0.9394	0.8824	0.3333	66	17	12	TRUE	TRUE	TRUE
coproporphyrinogen III oxidase [EC:1.3.3.3]	2.34921	0.30894	0.148774	Ktedonobacteraceae	K00228	GC_00013453	0.0741	0	0	81	12	18	2.81412	0.244862	0.279866	Ktedonobacteraceae	K00228	GC_00013453	0.0909	0	0	66	17	12	FALSE	FALSE	FALSE
creatinine amidohydrolase [EC:3.5.2.10]	3.57277	0.167565	0.0915219	Ktedonobacteraceae	K01470	GC_00004952, GC_00006115, GC_00011698, GC_00015422, GC_00023352, GC_00029863, GC_00035483, GC_00042668, GC_00047445, GC_00062754, GC_00071265	0.5185	0.25	0.3889	81	12	18	3.09101	0.213204	0.255632	Ktedonobacteraceae	K01470	GC_00004952, GC_00006115, GC_00011698, GC_00015422, GC_00023352, GC_00029863, GC_00035483, GC_00042668, GC_00047445, GC_00062754, GC_00071265	0.5152	0.4118	0.25	66	17	12	FALSE	FALSE	FALSE
CRISP-associated protein Cas1	4.87997	0.0871619	0.0531585	JACDGC01	K15342	GC_00002373, GC_00003253, GC_00006888, GC_00016829, GC_00018347, GC_00023264, GC_00060377	0.6049	0.9167	0.5556	81	12	18	4.90576	0.0860453	0.12519	JACDGC01	K15342	GC_00002373, GC_00003253, GC_00006888, GC_00016829, GC_00018347, GC_00023264, GC_00060377	0.6364	0.5294	0.9167	66	17	12	FALSE	FALSE	FALSE
CRISPR system Cascade subunit CasA	17.3656	0.000169478	0.000216811	JACDGC01, JADMIN01	K19123	GC_00018890, GC_00047928	0	0.0833	0.2222	81	12	18	11.0166	0.00405309	0.00908043	JADMIN01, JACDGC01	K19123	GC_00018890, GC_00047928	0	0.1765	0.0833	66	17	12	TRUE	TRUE	TRUE
CRISPR system Cascade subunit CasB	17.3656	0.000169478	0.000216811	JACDGC01, JADMIN01	K19046	GC_00023570, GC_00064494, GC_00074245	0	0.0833	0.2222	81	12	18	11.0166	0.00405309	0.00908043	JADMIN01, JACDGC01	K19046	GC_00023570, GC_00064494, GC_00074245	0	0.1765	0.0833	66	17	12	TRUE	TRUE	TRUE
CRISPR system Cascade subunit CasC	27.7881	9.24446e-07	1.84771e-06	JACDGC01, JADMIN01	K19124	GC_00014327, GC_00078376	0	0.0833	0.3333	81	12	18	19.8579	4.87418e-05	0.000175418	JADMIN01, JACDGC01	K19124	GC_00014327, GC_00078376	0	0.2941	0.0833	66	17	12	TRUE	TRUE	TRUE
CRISPR system Cascade subunit CasD	27.7881	9.24446e-07	1.84771e-06	JACDGC01, JADMIN01	K19125	GC_00022957, GC_00038510, GC_00074069	0	0.0833	0.3333	81	12	18	19.8579	4.87418e-05	0.000175418	JADMIN01, JACDGC01	K19125	GC_00022957, GC_00038510, GC_00074069	0	0.2941	0.0833	66	17	12	TRUE	TRUE	TRUE
CRISPR system Cascade subunit CasE	22.4496	1.33391e-05	2.15078e-05	JACDGC01, JADMIN01	K19126	GC_00017219, GC_00046012	0	0.0833	0.2778	81	12	18	15.2693	0.000483399	0.0013677	JADMIN01, JACDGC01	K19126	GC_00017219, GC_00046012	0	0.2353	0.0833	66	17	12	TRUE	TRUE	TRUE
CRISPR-associated endonuclease/helicase Cas3 [EC:3.1.-.- 5.6.2.4]	9.046	0.0108564	0.00906541	JACDGC01, JADMIN01	K07012	GC_00006176, GC_00006497, GC_00008396, GC_00013470, GC_00013520, GC_00014024, GC_00014961, GC_00021260, GC_00026916, GC_00027294, GC_00028308, GC_00039199, GC_00040351, GC_00043517, GC_00048729, GC_00049167, GC_00051225, GC_00060256, GC_00064206, GC_00065948, GC_00076140, GC_00091380, GC_00098091	0.4815	0.9167	0.6667	81	12	18	7.04812	0.0294795	0.051323	JADMIN01, JACDGC01	K07012	GC_00006176, GC_00006497, GC_00008396, GC_00013470, GC_00013520, GC_00014024, GC_00014961, GC_00021260, GC_00026916, GC_00027294, GC_00028308, GC_00039199, GC_00040351, GC_00043517, GC_00048729, GC_00049167, GC_00051225, GC_00060256, GC_00064206, GC_00065948, GC_00076140, GC_00091380, GC_00098091	0.5152	0.6471	0.9167	66	17	12	TRUE	FALSE	FALSE
CRISPR-associated endoribonuclease Cas6 [EC:3.1.-.-]	11.989	0.00249248	0.00245923	Ktedonobacteraceae	K19091	GC_00002311, GC_00005046, GC_00025014, GC_00035099, GC_00035189, GC_00035190, GC_00085748	0.5679	0.1667	0.2222	81	12	18	10.3076	0.00577736	0.0124	Ktedonobacteraceae	K19091	GC_00002311, GC_00005046, GC_00025014, GC_00035099, GC_00035189, GC_00035190, GC_00085748	0.5606	0.2353	0.1667	66	17	12	TRUE	FALSE	FALSE
CRISPR-associated exonuclease Cas4 [EC:3.1.12.1]	32.3696	9.35463e-08	2.22168e-07	Ktedonobacteraceae, JACDGC01	K07464	GC_00001478, GC_00003380, GC_00003934, GC_00006991, GC_00008406, GC_00016477, GC_00023543, GC_00027054, GC_00038357, GC_00063285	0.9136	0.8333	0.3333	81	12	18	26.2281	2.01668e-06	9.65147e-06	Ktedonobacteraceae, JACDGC01	K07464	GC_00001478, GC_00003380, GC_00003934, GC_00006991, GC_00008406, GC_00016477, GC_00023543, GC_00027054, GC_00038357, GC_00063285	0.9091	0.3529	0.8333	66	17	12	TRUE	TRUE	TRUE
CRISPR-associated protein Cas2	3.90855	0.141667	0.0800183	JACDGC01	K09951	GC_00003044, GC_00003787, GC_00007783, GC_00016528, GC_00023760	0.5309	0.8333	0.5556	81	12	18	3.66045	0.160378	0.203579	JACDGC01	K09951	GC_00003044, GC_00003787, GC_00007783, GC_00016528, GC_00023760	0.5455	0.5294	0.8333	66	17	12	FALSE	FALSE	FALSE
CRISPR-associated protein Cas5d	27.3557	1.14759e-06	2.24048e-06	JACDGC01, JADMIN01	K19119	GC_00006947	0.0494	0.5833	0.1667	81	12	18	25.1461	3.46418e-06	1.58055e-05	JADMIN01, JACDGC01	K19119	GC_00006947	0.0455	0.1765	0.5833	66	17	12	TRUE	TRUE	TRUE
CRISPR-associated protein Cas5t	14.4261	0.00073691	0.000821883	JACDGC01	K19090	GC_00007696	0.0864	0.4167	0	81	12	18	11.8708	0.00264416	0.00624747	JACDGC01	K19090	GC_00007696	0.1061	0	0.4167	66	17	12	TRUE	TRUE	TRUE
CRISPR-associated protein Cmr1	18.9031	7.85657e-05	0.000107163	JACDGC01	K07061	GC_00005577, GC_00010694, GC_00014890, GC_00015928, GC_00029618, GC_00033693, GC_00036722, GC_00039041, GC_00042105, GC_00045451, GC_00048366, GC_00049705, GC_00051034, GC_00051060, GC_00060527, GC_00087181, GC_00088315, GC_00089229, GC_00095377, GC_00098637	0.358	0.8333	0.0556	81	12	18	19.228	6.67887e-05	0.000230768	JACDGC01	K07061	GC_00005577, GC_00010694, GC_00014890, GC_00015928, GC_00029618, GC_00033693, GC_00036722, GC_00039041, GC_00042105, GC_00045451, GC_00048366, GC_00049705, GC_00051034, GC_00051060, GC_00060527, GC_00087181, GC_00088315, GC_00089229, GC_00095377, GC_00098637	0.3182	0.0588	0.8333	66	17	12	TRUE	TRUE	TRUE
CRISPR-associated protein Cmr2	19.481	5.88514e-05	8.27325e-05	Ktedonobacteraceae, JACDGC01	K19076	GC_00003924, GC_00009746, GC_00012653, GC_00013646, GC_00014855, GC_00015544, GC_00016235, GC_00018179, GC_00020930, GC_00040058, GC_00040584, GC_00044850, GC_00054870, GC_00056448, GC_00063316, GC_00067455, GC_00078131, GC_00079371, GC_00080655	0.5185	0.8333	0.0556	81	12	18	17.7757	0.000138057	0.000441729	Ktedonobacteraceae, JACDGC01	K19076	GC_00003924, GC_00009746, GC_00012653, GC_00013646, GC_00014855, GC_00015544, GC_00016235, GC_00018179, GC_00020930, GC_00040058, GC_00040584, GC_00044850, GC_00054870, GC_00056448, GC_00063316, GC_00067455, GC_00078131, GC_00079371, GC_00080655	0.4697	0.0588	0.8333	66	17	12	TRUE	TRUE	TRUE
CRISPR-associated protein Cmr3	16.5733	0.000251853	0.000312296	JACDGC01	K09127	GC_00004759, GC_00010610, GC_00015833, GC_00033178, GC_00035925, GC_00046805, GC_00050609, GC_00065517, GC_00069407, GC_00072115, GC_00079215, GC_00079261, GC_00079924, GC_00080872, GC_00094257	0.3457	0.8333	0.1111	81	12	18	16.2468	0.000296518	0.00087759	JACDGC01	K09127	GC_00004759, GC_00010610, GC_00015833, GC_00033178, GC_00035925, GC_00046805, GC_00050609, GC_00065517, GC_00069407, GC_00072115, GC_00079215, GC_00079261, GC_00079924, GC_00080872, GC_00094257	0.3333	0.1176	0.8333	66	17	12	TRUE	TRUE	TRUE
CRISPR-associated protein Cmr4	15.8525	0.000361131	0.000430862	JACDGC01	K09000	GC_00004189, GC_00007217, GC_00009011, GC_00018053, GC_00019134, GC_00047248	0.3827	0.8333	0.1111	81	12	18	15.0461	0.000540494	0.00151213	JACDGC01	K09000	GC_00004189, GC_00007217, GC_00009011, GC_00018053, GC_00019134, GC_00047248	0.3939	0.1176	0.8333	66	17	12	TRUE	TRUE	TRUE
CRISPR-associated protein Cmr5	12.9376	0.00155106	0.00160572	JACDGC01	K19141	GC_00007531, GC_00009470, GC_00012207, GC_00013753, GC_00019781, GC_00031966, GC_00044226, GC_00045687, GC_00050735, GC_00082925, GC_00083751, GC_00090413, GC_00092768	0.3457	0.75	0.1111	81	12	18	12.3235	0.00210852	0.0050888	JACDGC01	K19141	GC_00007531, GC_00009470, GC_00012207, GC_00013753, GC_00019781, GC_00031966, GC_00044226, GC_00045687, GC_00050735, GC_00082925, GC_00083751, GC_00090413, GC_00092768	0.3485	0.1176	0.75	66	17	12	TRUE	TRUE	TRUE
CRISPR-associated protein Cmr6	12.7571	0.00169757	0.00174842	JACDGC01	K19142	GC_00008804, GC_00010140, GC_00011042, GC_00013286, GC_00014897, GC_00023751, GC_00027623, GC_00042312, GC_00045605, GC_00046749, GC_00050702, GC_00054745, GC_00059338, GC_00061983, GC_00067579, GC_00069730, GC_00077005, GC_00077345, GC_00092352, GC_00094201	0.358	0.75	0.1111	81	12	18	12.11	0.00234615	0.00561412	JACDGC01	K19142	GC_00008804, GC_00010140, GC_00011042, GC_00013286, GC_00014897, GC_00023751, GC_00027623, GC_00042312, GC_00045605, GC_00046749, GC_00050702, GC_00054745, GC_00059338, GC_00061983, GC_00067579, GC_00069730, GC_00077005, GC_00077345, GC_00092352, GC_00094201	0.3636	0.1176	0.75	66	17	12	TRUE	TRUE	TRUE
CRISPR-associated protein Csc1	7.0063	0.0301025	0.0223741	Ktedonobacteraceae	K19120	GC_00005397, GC_00007083, GC_00088561	0.3457	0.1667	0.0556	81	12	18	7.10668	0.0286289	0.0499581	Ktedonobacteraceae	K19120	GC_00005397, GC_00007083, GC_00088561	0.3636	0.0588	0.1667	66	17	12	FALSE	FALSE	FALSE
CRISPR-associated protein Csc2	7.53677	0.0230893	0.0176245	Ktedonobacteraceae	K19121	GC_00006422, GC_00006478, GC_00040361	0.358	0.1667	0.0556	81	12	18	7.10668	0.0286289	0.0499581	Ktedonobacteraceae	K19121	GC_00006422, GC_00006478, GC_00040361	0.3636	0.0588	0.1667	66	17	12	FALSE	FALSE	FALSE
CRISPR-associated protein Csc3	9.23996	0.00985301	0.00832233	Ktedonobacteraceae	K19122	GC_00007223, GC_00013770, GC_00015201, GC_00018495, GC_00021708, GC_00027531, GC_00056774, GC_00070400, GC_00077147, GC_00077206, GC_00088533	0.3951	0.1667	0.0556	81	12	18	9.08946	0.010623	0.020706	Ktedonobacteraceae	K19122	GC_00007223, GC_00013770, GC_00015201, GC_00018495, GC_00021708, GC_00027531, GC_00056774, GC_00070400, GC_00077147, GC_00077206, GC_00088533	0.4091	0.0588	0.1667	66	17	12	TRUE	FALSE	FALSE
CRISPR-associated protein Csd1	28.8254	5.50363e-07	1.14538e-06	JACDGC01	K19117	GC_00014110, GC_00028569, GC_00028737, GC_00039687	0.0494	0.5833	0.1111	81	12	18	26.6328	1.64723e-06	8.05336e-06	JACDGC01	K19117	GC_00014110, GC_00028569, GC_00028737, GC_00039687	0.0455	0.1176	0.5833	66	17	12	TRUE	TRUE	TRUE
CRISPR-associated protein Csd2	32.8338	7.41689e-08	1.80392e-07	JACDGC01	K19118	GC_00006641	0.0617	0.6667	0.1111	81	12	18	29.8301	3.33031e-07	1.91096e-06	JACDGC01	K19118	GC_00006641	0.0606	0.1176	0.6667	66	17	12	TRUE	TRUE	TRUE
CRISPR-associated protein Csm3	15.2267	0.000493818	0.000568993	Ktedonobacteraceae	K09002	GC_00004261, GC_00004286, GC_00004928, GC_00007368, GC_00013816, GC_00020677, GC_00035578, GC_00077007, GC_00090810	0.3704	0	0	81	12	18	13.335	0.00127157	0.00319216	Ktedonobacteraceae	K09002	GC_00004261, GC_00004286, GC_00004928, GC_00007368, GC_00013816, GC_00020677, GC_00035578, GC_00077007, GC_00090810	0.3485	0	0	66	17	12	TRUE	TRUE	TRUE
CRISPR-associated protein Cst1	14.4261	0.00073691	0.000821883	JACDGC01	K19088	GC_00014124, GC_00015090, GC_00046937	0.0864	0.4167	0	81	12	18	11.8708	0.00264416	0.00624747	JACDGC01	K19088	GC_00014124, GC_00015090, GC_00046937	0.1061	0	0.4167	66	17	12	TRUE	TRUE	TRUE
CRISPR-associated protein Cst2	4.08037	0.130005	0.0741691	JACDGC01	K19075	GC_00004140, GC_00004382, GC_00007713, GC_00023576	0.358	0.5833	0.2222	81	12	18	3.60164	0.165164	0.208947	Ktedonobacteraceae, JACDGC01	K19075	GC_00004140, GC_00004382, GC_00007713, GC_00023576	0.3939	0.2353	0.5833	66	17	12	FALSE	FALSE	FALSE
CRISPR-associated protein Csx10	14.5397	0.000696232	0.000781696	Ktedonobacteraceae	K19134	GC_00005015, GC_00014216, GC_00064613, GC_00099367	0.358	0	0	81	12	18	12.5805	0.00185426	0.0045237	Ktedonobacteraceae	K19134	GC_00005015, GC_00014216, GC_00064613, GC_00099367	0.3333	0	0	66	17	12	TRUE	TRUE	TRUE
CRISPR-associated protein Csx14	19.1543	6.92934e-05	9.58105e-05	Ktedonobacteraceae, JACDGC01	K19135	GC_00004698, GC_00012538, GC_00018059, GC_00020019, GC_00023086, GC_00032956, GC_00034158, GC_00034159, GC_00034694, GC_00034760, GC_00036050, GC_00042841, GC_00062693, GC_00063620, GC_00067837, GC_00074488, GC_00077521, GC_00082916, GC_00091830	0.4691	0.75	0	81	12	18	17.6478	0.000147171	0.000466906	Ktedonobacteraceae, JACDGC01	K19135	GC_00004698, GC_00012538, GC_00018059, GC_00020019, GC_00023086, GC_00032956, GC_00034158, GC_00034159, GC_00034694, GC_00034760, GC_00036050, GC_00042841, GC_00062693, GC_00063620, GC_00067837, GC_00074488, GC_00077521, GC_00082916, GC_00091830	0.4091	0	0.75	66	17	12	TRUE	TRUE	TRUE
CRISPR-associated protein Csx3	8.65975	0.0131692	0.0108055	Ktedonobacteraceae, JACDGC01	K19144	GC_00006337, GC_00007576, GC_00019313, GC_00021066, GC_00022448, GC_00025018, GC_00032671, GC_00042215, GC_00077804	0.4198	0.4167	0.0556	81	12	18	6.15189	0.0461461	0.0752158	Ktedonobacteraceae, JACDGC01	K19144	GC_00006337, GC_00007576, GC_00019313, GC_00021066, GC_00022448, GC_00025018, GC_00032671, GC_00042215, GC_00077804	0.3485	0.0588	0.4167	66	17	12	FALSE	FALSE	FALSE
crossover junction endodeoxyribonuclease RusA [EC:3.1.21.10]	35.2161	2.25386e-08	5.87841e-08	Ktedonobacteraceae	K01160	GC_00002342, GC_00081027, GC_00085006, GC_00097361	0.6667	0	0.0556	81	12	18	28.2187	7.45384e-07	3.88106e-06	Ktedonobacteraceae	K01160	GC_00002342, GC_00081027, GC_00085006, GC_00097361	0.6212	0.0588	0	66	17	12	TRUE	TRUE	TRUE
crossover junction endodeoxyribonuclease RuvC [EC:3.1.21.10]	2.2255	0.328654	0.156549	JACDGC01, JADMIN01	K01159	GC_00000385, GC_00032198	0.8889	0.9167	1	81	12	18	2.7391	0.254222	0.288576	JADMIN01, JACDGC01	K01159	GC_00000385, GC_00032198	0.8636	1	0.9167	66	17	12	FALSE	FALSE	FALSE
crotonyl-CoA carboxylase/reductase [EC:1.3.1.85]	1.53687	0.463739	0.199862	Ktedonobacteraceae	K14446	GC_00015008	0.0494	0	0	81	12	18	1.83484	0.399549	0.406476	Ktedonobacteraceae	K14446	GC_00015008	0.0606	0	0	66	17	12	FALSE	FALSE	FALSE
CRP/FNR family transcriptional regulator, cyclic AMP receptor protein	0.75435	0.685796	0.258867	JACDGC01, JADMIN01	K10914	GC_00000329, GC_00000553, GC_00002851, GC_00003828, GC_00005672, GC_00007011, GC_00010996, GC_00021881, GC_00024957, GC_00025959, GC_00029063, GC_00033058, GC_00051751, GC_00070258, GC_00075052	0.9753	1	1	81	12	18	0.897707	0.63836	0.560673	JADMIN01, JACDGC01	K10914	GC_00000329, GC_00000553, GC_00002851, GC_00003828, GC_00005672, GC_00007011, GC_00010996, GC_00021881, GC_00024957, GC_00025959, GC_00029063, GC_00033058, GC_00051751, GC_00070258, GC_00075052	0.9697	1	1	66	17	12	FALSE	FALSE	FALSE
CsoR family transcriptional regulator, copper-sensing transcriptional repressor	4.07046	0.13065	0.0741691	JACDGC01, JADMIN01	K21600	GC_00000258, GC_00004956, GC_00005138, GC_00008416, GC_00010767, GC_00014671, GC_00035536	0.8765	1	1	81	12	18	4.3685	0.112562	0.149994	JADMIN01, JACDGC01	K21600	GC_00000258, GC_00004956, GC_00005138, GC_00008416, GC_00010767, GC_00014671, GC_00035536	0.8636	1	1	66	17	12	FALSE	FALSE	FALSE
CTP synthase [EC:6.3.4.2]	2.71498	0.257306	0.128698	JADMIN01	K01937	GC_00000364, GC_00006071, GC_00018740	0.9012	0.8333	1	81	12	18	2.65866	0.264654	0.298396	JADMIN01	K01937	GC_00000364, GC_00006071, GC_00018740	0.8788	1	0.8333	66	17	12	FALSE	FALSE	FALSE
cupin 2 domain-containing protein	0.75435	0.685796	0.258867	Ktedonobacteraceae	K11312	GC_00059324, GC_00092805	0.0247	0	0	81	12	18	0.897707	0.63836	0.560673	Ktedonobacteraceae	K11312	GC_00059324, GC_00092805	0.0303	0	0	66	17	12	FALSE	FALSE	FALSE
curved DNA-binding protein	1.14198	0.564966	0.227736	JACDGC01, JADMIN01	K05516	GC_00000031	0.963	1	1	81	12	18	1.36117	0.50632	0.475922	JADMIN01, JACDGC01	K05516	GC_00000031	0.9545	1	1	66	17	12	FALSE	FALSE	FALSE
cyanate lyase [EC:4.2.1.104]	3.19312	0.202592	0.105624	Ktedonobacteraceae	K01725	GC_00011372	0.0988	0	0	81	12	18	3.32047	0.190095	0.231128	Ktedonobacteraceae	K01725	GC_00011372	0.1061	0	0	66	17	12	FALSE	FALSE	FALSE
cyanophycinase [EC:3.4.15.6]	5.84093	0.0539086	0.0368901	JACDGC01	K13282	GC_00002622, GC_00002721, GC_00007362, GC_00011095, GC_00028878, GC_00033764, GC_00036295	0.7037	1	0.6111	81	12	18	5.20045	0.0742569	0.112175	JACDGC01	K13282	GC_00002622, GC_00002721, GC_00007362, GC_00011095, GC_00028878, GC_00033764, GC_00036295	0.7121	0.6471	1	66	17	12	FALSE	FALSE	FALSE
cyclase [EC:4.-.-.-]	8.36992	0.0152228	0.0122432	Ktedonobacteraceae, JACDGC01	K05555	GC_00002759, GC_00003763, GC_00004242, GC_00005016, GC_00005506, GC_00008735, GC_00009434, GC_00013258, GC_00013871, GC_00019729, GC_00020144, GC_00021199, GC_00022454, GC_00025107, GC_00026771, GC_00040330, GC_00041146, GC_00060018, GC_00063388, GC_00063469, GC_00100282	0.9136	0.9167	0.6667	81	12	18	8.19108	0.0166468	0.0308945	Ktedonobacteraceae, JACDGC01	K05555	GC_00002759, GC_00003763, GC_00004242, GC_00005016, GC_00005506, GC_00008735, GC_00009434, GC_00013258, GC_00013871, GC_00019729, GC_00020144, GC_00021199, GC_00022454, GC_00025107, GC_00026771, GC_00040330, GC_00041146, GC_00060018, GC_00063388, GC_00063469, GC_00100282	0.9091	0.6471	0.9167	66	17	12	FALSE	FALSE	FALSE
cyclic dehypoxanthinyl futalosine synthase [EC:1.21.98.1]	38.7486	3.85352e-09	1.1652e-08	JADMIN01	K11784	GC_00008425, GC_00084240	0.0247	0	0.5	81	12	18	39.5789	2.54417e-09	2.14333e-08	JADMIN01	K11784	GC_00008425, GC_00084240	0.0152	0.5294	0	66	17	12	TRUE	TRUE	TRUE
cyclic di-GMP phosphodiesterase [EC:3.1.4.-]	62.1908	3.12921e-14	1.96179e-13	Ktedonobacteraceae, JADMIN01	K25135	GC_00000869, GC_00015001	0.9012	0	1	81	12	18	55.8902	7.30444e-13	1.08093e-11	Ktedonobacteraceae, JADMIN01	K25135	GC_00000869, GC_00015001	0.8939	1	0	66	17	12	TRUE	TRUE	TRUE
cyclic pyranopterin monophosphate synthase [EC:4.6.1.17]	4.72213	0.0943197	0.0570414	JACDGC01, JADMIN01	K03637	GC_00000772, GC_00008956	0.8025	1	0.9444	81	12	18	5.52055	0.0632745	0.0981555	JADMIN01, JACDGC01	K03637	GC_00000772, GC_00008956	0.7727	0.9412	1	66	17	12	FALSE	FALSE	FALSE
cyclic-di-GMP-binding protein	3.41332	0.181471	0.0978466	JACDGC01, JADMIN01	K09767	GC_00000689	0.8395	1	0.9444	81	12	18	3.90882	0.141648	0.184383	JADMIN01, JACDGC01	K09767	GC_00000689	0.8182	0.9412	1	66	17	12	FALSE	FALSE	FALSE
cyclitol reductase	0.75435	0.685796	0.258867	Ktedonobacteraceae	K20434	GC_00034417	0.0247	0	0	81	12	18	0.897707	0.63836	0.560673	Ktedonobacteraceae	K20434	GC_00034417	0.0303	0	0	66	17	12	FALSE	FALSE	FALSE
cyclohexa-1,5-dienecarbonyl-CoA hydratase [EC:4.2.1.100]	26.5867	1.68567e-06	3.12044e-06	JADMIN01	K07537	GC_00011555	0.0123	0	0.3333	81	12	18	23.6925	7.1654e-06	3.03529e-05	JADMIN01	K07537	GC_00011555	0.0152	0.3529	0	66	17	12	TRUE	TRUE	TRUE
cyclohexanecarboxylate-CoA ligase [EC:6.2.1.-]	1.93921	0.379233	0.173676	Ktedonobacteraceae	K04116	GC_00013701	0.0617	0	0	81	12	18	1.83484	0.399549	0.406476	Ktedonobacteraceae	K04116	GC_00013701	0.0606	0	0	66	17	12	FALSE	FALSE	FALSE
cyclohexanone monooxygenase [EC:1.14.13.22]	6.41738	0.0404096	0.0286229	Ktedonobacteraceae	K03379	GC_00002154, GC_00013752	0.5185	0.1667	0.3333	81	12	18	4.61106	0.0997058	0.137505	Ktedonobacteraceae	K03379	GC_00002154, GC_00013752	0.4848	0.3529	0.1667	66	17	12	FALSE	FALSE	FALSE
cyclohexyl-isocyanide hydratase [EC:4.2.1.103]	8.72654	0.0127367	0.0104689	Ktedonobacteraceae, JADMIN01	K18199	GC_00003653, GC_00009229, GC_00015642, GC_00015667, GC_00021006, GC_00033596, GC_00059307, GC_00063686	0.4074	0	0.5	81	12	18	9.01704	0.0110147	0.0214138	Ktedonobacteraceae, JADMIN01	K18199	GC_00003653, GC_00009229, GC_00015642, GC_00015667, GC_00021006, GC_00033596, GC_00059307, GC_00063686	0.3333	0.5294	0	66	17	12	FALSE	FALSE	FALSE
cyclomaltodextrin glucanotransferase [EC:2.4.1.19]	44.7126	1.95333e-10	7.22199e-10	JACDGC01	K00701	GC_00004988, GC_00007813	0.0864	0.8333	0.0556	81	12	18	43.3844	3.79493e-10	3.71133e-09	JACDGC01	K00701	GC_00004988, GC_00007813	0.0758	0.0588	0.8333	66	17	12	TRUE	TRUE	TRUE
cyclomaltodextrinase / maltogenic alpha-amylase / neopullulanase [EC:3.2.1.54 3.2.1.133 3.2.1.135]	23.5502	7.69376e-06	1.28359e-05	JACDGC01	K01208	GC_00004512, GC_00010868, GC_00011680, GC_00015198, GC_00026168, GC_00035012	0.284	0.9167	0.1111	81	12	18	21.685	1.95503e-05	7.59501e-05	JACDGC01	K01208	GC_00004512, GC_00010868, GC_00011680, GC_00015198, GC_00026168, GC_00035012	0.303	0.1176	0.9167	66	17	12	TRUE	TRUE	TRUE
cyclopropane-fatty-acyl-phospholipid synthase [EC:2.1.1.79]	39.0069	3.38658e-09	1.03898e-08	JACDGC01	K00574	GC_00004120, GC_00021130, GC_00028662	0.1358	0.9167	0.1111	81	12	18	34.1462	3.84804e-08	2.63888e-07	JACDGC01	K00574	GC_00004120, GC_00021130, GC_00028662	0.1515	0.1176	0.9167	66	17	12	TRUE	TRUE	TRUE
Cys-tRNA(Pro)/Cys-tRNA(Cys) deacylase [EC:3.1.1.-]	17.0303	0.000200406	0.000254762	JACDGC01, JADMIN01	K03976	GC_00002395, GC_00002629, GC_00010979, GC_00017693	0.5185	0.8333	1	81	12	18	19.8737	4.83583e-05	0.000174878	JADMIN01, JACDGC01	K03976	GC_00002395, GC_00002629, GC_00010979, GC_00017693	0.4545	1	0.8333	66	17	12	TRUE	TRUE	TRUE
cystathionine beta-synthase [EC:4.2.1.22]	3.41332	0.181471	0.0978466	JACDGC01, JADMIN01	K01697	GC_00000444	0.8395	1	0.9444	81	12	18	4.42714	0.10931	0.149469	JADMIN01, JACDGC01	K01697	GC_00000444	0.803	0.9412	1	66	17	12	FALSE	FALSE	FALSE
cystathionine gamma-lyase [EC:4.4.1.1]	0.907268	0.635315	0.25177	Ktedonobacteraceae, JACDGC01	K01758	GC_00000309	0.9753	1	0.9444	81	12	18	0.807449	0.667828	0.580435	Ktedonobacteraceae, JACDGC01	K01758	GC_00000309	0.9697	0.9412	1	66	17	12	FALSE	FALSE	FALSE
cystathionine gamma-synthase [EC:2.5.1.48]	65.842	5.04182e-15	3.53402e-14	JACDGC01, JADMIN01	K01739	GC_00006544	0	0.1667	0.7222	81	12	18	53.6467	2.24264e-12	2.96732e-11	JADMIN01, JACDGC01	K01739	GC_00006544	0	0.7059	0.1667	66	17	12	TRUE	TRUE	TRUE
cysteate synthase [EC:2.5.1.76]	1.53687	0.463739	0.199862	Ktedonobacteraceae	K15527	GC_00021563	0.0494	0	0	81	12	18	0.444069	0.800888	0.63859	Ktedonobacteraceae	K15527	GC_00021563	0.0152	0	0	66	17	12	FALSE	FALSE	FALSE
cysteine desulfurase [EC:2.8.1.7]	5.21364	0.0737688	0.0466243	Ktedonobacteraceae, JACDGC01	K04487	GC_00000066, GC_00001652, GC_00014700, GC_00026793, GC_00067127	1	1	0.9444	81	12	18	4.63705	0.0984188	0.136484	Ktedonobacteraceae, JACDGC01	K04487	GC_00000066, GC_00001652, GC_00014700, GC_00026793, GC_00067127	1	0.9412	1	66	17	12	FALSE	FALSE	FALSE
cysteine desulfurase / selenocysteine lyase [EC:2.8.1.7 4.4.1.16]	0.779806	0.677123	0.258867	JACDGC01	K11717	GC_00000394, GC_00037304	0.9383	1	0.9444	81	12	18	0.991466	0.609124	0.558713	JADMIN01, JACDGC01	K11717	GC_00000394, GC_00037304	0.9242	0.9412	1	66	17	12	FALSE	FALSE	FALSE
cysteine synthase [EC:2.5.1.47]	48.786	2.54834e-11	1.06989e-10	Ktedonobacteraceae, JADMIN01	K01738	GC_00000909, GC_00006514	0.8765	0	0.8889	81	12	18	43.0222	4.54839e-10	4.39092e-09	Ktedonobacteraceae, JADMIN01	K01738	GC_00000909, GC_00006514	0.8636	0.8824	0	66	17	12	TRUE	TRUE	TRUE
cysteine-S-conjugate beta-lyase [EC:4.4.1.13]	5.83679	0.0540204	0.0369166	JADMIN01	K14155	GC_00031668, GC_00078691	0.0123	0	0.1111	81	12	18	9.37381	0.00921514	0.0185402	JADMIN01	K14155	GC_00031668, GC_00078691	0	0.1176	0	66	17	12	FALSE	FALSE	FALSE
cysteine/O-acetylserine efflux protein	1.53687	0.463739	0.199862	Ktedonobacteraceae	K11249	GC_00021250	0.0494	0	0	81	12	18	0	1	0.744073		K11249	GC_00021250	0	0	0	66	17	12	FALSE	FALSE	FALSE
cysteinyl-tRNA synthetase [EC:6.1.1.16]	0.75435	0.685796	0.258867	JACDGC01, JADMIN01	K01883	GC_00000947, GC_00001562, GC_00003218, GC_00039178	0.9753	1	1	81	12	18	0.897707	0.63836	0.560673	JADMIN01, JACDGC01	K01883	GC_00000947, GC_00001562, GC_00003218, GC_00039178	0.9697	1	1	66	17	12	FALSE	FALSE	FALSE
cysteinyl-tRNA synthetase, unknown class [EC:6.1.1.16]	0.647694	0.723361	0.270018	Ktedonobacteraceae, JADMIN01	K01884	GC_00017288, GC_00054024	0.0494	0	0.0556	81	12	18	0.663639	0.717617	0.615307	Ktedonobacteraceae, JADMIN01	K01884	GC_00017288, GC_00054024	0.0455	0.0588	0	66	17	12	FALSE	FALSE	FALSE
cysteinylglycine-S-conjugate dipeptidase [EC:3.4.13.23]	2.34921	0.30894	0.148774	JACDGC01, JADMIN01	K23980	GC_00000435, GC_00004430, GC_00005708, GC_00007390, GC_00007711, GC_00007807, GC_00016316, GC_00097023	0.9259	1	1	81	12	18	2.81412	0.244862	0.279866	JADMIN01, JACDGC01	K23980	GC_00000435, GC_00004430, GC_00005708, GC_00007390, GC_00007711, GC_00007807, GC_00016316, GC_00097023	0.9091	1	1	66	17	12	FALSE	FALSE	FALSE
cytidine deaminase [EC:3.5.4.5]	35.5271	1.92922e-08	5.11008e-08	Ktedonobacteraceae, JADMIN01	K01489	GC_00001207, GC_00014103, GC_00021568, GC_00054621, GC_00091540	0.8272	0	0.7222	81	12	18	28.7704	5.65703e-07	3.04415e-06	Ktedonobacteraceae, JADMIN01	K01489	GC_00001207, GC_00014103, GC_00021568, GC_00054621, GC_00091540	0.7879	0.7059	0	66	17	12	TRUE	TRUE	TRUE
cytochrome b6-f complex iron-sulfur subunit [EC:7.1.1.6]	1.14198	0.564966	0.227736	JACDGC01, JADMIN01	K02636	GC_00000212, GC_00001732, GC_00007465, GC_00034332, GC_00052609, GC_00079163	0.963	1	1	81	12	18	0.897707	0.63836	0.560673	JADMIN01, JACDGC01	K02636	GC_00000212, GC_00001732, GC_00007465, GC_00034332, GC_00052609, GC_00079163	0.9697	1	1	66	17	12	FALSE	FALSE	FALSE
cytochrome bd ubiquinol oxidase subunit I [EC:7.1.1.7]	20.715	3.17539e-05	4.67896e-05	Ktedonobacteraceae, JACDGC01	K00425	GC_00000565, GC_00002603, GC_00002624, GC_00013147, GC_00095852	0.9012	1	0.5	81	12	18	14.5637	0.000687926	0.00186881	Ktedonobacteraceae, JACDGC01	K00425	GC_00000565, GC_00002603, GC_00002624, GC_00013147, GC_00095852	0.8788	0.5294	1	66	17	12	TRUE	TRUE	TRUE
cytochrome bd ubiquinol oxidase subunit II [EC:7.1.1.7]	14.9904	0.000555755	0.000636002	Ktedonobacteraceae, JACDGC01	K00426	GC_00000898, GC_00002800, GC_00003036, GC_00017093, GC_00021091, GC_00032928, GC_00048365, GC_00053983, GC_00068561, GC_00071491	0.8765	0.9167	0.5	81	12	18	9.76995	0.00755931	0.0157757	Ktedonobacteraceae, JACDGC01	K00426	GC_00000898, GC_00002800, GC_00003036, GC_00017093, GC_00021091, GC_00032928, GC_00048365, GC_00053983, GC_00068561, GC_00071491	0.8485	0.5294	0.9167	66	17	12	TRUE	FALSE	FALSE
cytochrome c biogenesis protein	53.1316	2.90141e-12	1.38139e-11	JACDGC01	K07399	GC_00007271, GC_00008498	0.1358	1	0	81	12	18	45.0428	1.6561e-10	1.73261e-09	JACDGC01	K07399	GC_00007271, GC_00008498	0.1667	0	1	66	17	12	TRUE	TRUE	TRUE
cytochrome c biogenesis protein CcmG, thiol:disulfide interchange protein DsbE	1.53687	0.463739	0.199862	JACDGC01, JADMIN01	K02199	GC_00002810, GC_00003440, GC_00006292, GC_00007021, GC_00007264, GC_00007653, GC_00008799, GC_00009098, GC_00012485, GC_00013564, GC_00016672, GC_00018843, GC_00019654, GC_00019994, GC_00024014, GC_00025022, GC_00027830, GC_00032139, GC_00032313, GC_00035168, GC_00035367, GC_00042069, GC_00045544, GC_00050348, GC_00052394, GC_00053553, GC_00058227, GC_00060540, GC_00068053, GC_00073929, GC_000760…	0.9506	1	1	81	12	18	1.36117	0.50632	0.475922	JADMIN01, JACDGC01	K02199	GC_00002810, GC_00003440, GC_00006292, GC_00007021, GC_00007264, GC_00007653, GC_00008799, GC_00009098, GC_00012485, GC_00013564, GC_00016672, GC_00018843, GC_00019654, GC_00019994, GC_00024014, GC_00025022, GC_00027830, GC_00032139, GC_00032313, GC_00035168, GC_00035367, GC_00042069, GC_00045544, GC_00050348, GC_00052394, GC_00053553, GC_00058227, GC_00060540, GC_00068053, GC_00073929, GC_000760…	0.9545	1	1	66	17	12	FALSE	FALSE	FALSE
cytochrome c oxidase cbb3-type subunit III	5.21364	0.0737688	0.0466243	JADMIN01	K00406	GC_00086758	0	0	0.0556	81	12	18	4.63705	0.0984188	0.136484	JADMIN01	K00406	GC_00086758	0	0.0588	0	66	17	12	FALSE	FALSE	FALSE
cytochrome c oxidase cbb3-type subunit IV	29.094	4.81187e-07	1.01396e-06	Ktedonobacteraceae	K00407	GC_00002672	0.5679	0	0	81	12	18	26.6288	1.65053e-06	8.05336e-06	Ktedonobacteraceae	K00407	GC_00002672	0.5606	0	0	66	17	12	TRUE	TRUE	TRUE
cytochrome c oxidase subunit I [EC:7.1.1.9]	79.9331	4.39295e-18	4.87258e-17	Ktedonobacteraceae, JADMIN01	K02274	GC_00000317, GC_00005006, GC_00007383	0.963	0	0.9444	81	12	18	73.3411	1.1863e-16	3.29429e-15	Ktedonobacteraceae, JADMIN01	K02274	GC_00000317, GC_00005006, GC_00007383	0.9697	0.9412	0	66	17	12	TRUE	TRUE	TRUE
cytochrome c oxidase subunit II [EC:7.1.1.9]	65.1847	7.0036e-15	4.77643e-14	Ktedonobacteraceae, JADMIN01	K02275	GC_00000860, GC_00006376, GC_00011332, GC_00027159, GC_00080042, GC_00084615	0.9259	0	0.9444	81	12	18	55.0271	1.12465e-12	1.58107e-11	Ktedonobacteraceae, JADMIN01	K02275	GC_00000860, GC_00006376, GC_00011332, GC_00027159, GC_00080042, GC_00084615	0.9091	0.9412	0	66	17	12	TRUE	TRUE	TRUE
cytochrome c oxidase subunit III [EC:7.1.1.9]	58.8477	1.66492e-13	9.3361e-13	Ktedonobacteraceae, JADMIN01	K02276	GC_00000912, GC_00033495	0.8889	0	1	81	12	18	52.701	3.59844e-12	4.65178e-11	Ktedonobacteraceae, JADMIN01	K02276	GC_00000912, GC_00033495	0.8788	1	0	66	17	12	TRUE	TRUE	TRUE
cytochrome c-type biogenesis protein	2.8065	0.245796	0.125364	JADMIN01	K06196	GC_00000970, GC_00005929, GC_00005971, GC_00006230, GC_00006987, GC_00011904, GC_00051056	0.8765	0.8333	1	81	12	18	3.01465	0.221502	0.264735	JADMIN01	K06196	GC_00000970, GC_00005929, GC_00005971, GC_00006230, GC_00006987, GC_00011904, GC_00051056	0.8485	1	0.8333	66	17	12	FALSE	FALSE	FALSE
cytochrome c-type biogenesis protein CcmE	47.0072	6.20173e-11	2.4548e-10	Ktedonobacteraceae, JADMIN01	K02197	GC_00001261, GC_00009744	0.8519	0	0.9444	81	12	18	43.6293	3.3575e-10	3.29787e-09	Ktedonobacteraceae, JADMIN01	K02197	GC_00001261, GC_00009744	0.8485	0.9412	0	66	17	12	TRUE	TRUE	TRUE
cytochrome c-type biogenesis protein CcmF	61.3552	4.75214e-14	2.88952e-13	Ktedonobacteraceae, JADMIN01	K02198	GC_00000494	0.9259	0	0.8889	81	12	18	55.0883	1.09078e-12	1.5431e-11	Ktedonobacteraceae, JADMIN01	K02198	GC_00000494	0.9242	0.8824	0	66	17	12	TRUE	TRUE	TRUE
cytochrome c-type biogenesis protein CcmH	38.3346	4.73956e-09	1.40703e-08	Ktedonobacteraceae, JADMIN01	K02200	GC_00001878, GC_00007346, GC_00012610, GC_00098623	0.8395	0	0.7778	81	12	18	33.0517	6.65136e-08	4.40033e-07	Ktedonobacteraceae, JADMIN01	K02200	GC_00001878, GC_00007346, GC_00012610, GC_00098623	0.8182	0.7647	0	66	17	12	TRUE	TRUE	TRUE
cytochrome o ubiquinol oxidase subunit III	8.32501	0.0155685	0.0123152	JACDGC01	K02299	GC_00090069	0	0.0833	0	81	12	18	6.99025	0.0303449	0.0519847	JACDGC01	K02299	GC_00090069	0	0	0.0833	66	17	12	FALSE	FALSE	FALSE
cytochrome o ubiquinol oxidase subunit IV	8.32501	0.0155685	0.0123152	JACDGC01	K02300	GC_00071362	0	0.0833	0	81	12	18	6.99025	0.0303449	0.0519847	JACDGC01	K02300	GC_00071362	0	0	0.0833	66	17	12	FALSE	FALSE	FALSE
cytochrome P450 / NADPH-cytochrome P450 reductase [EC:1.14.14.1 1.6.2.4]	13.818	0.000998775	0.00107708	Ktedonobacteraceae	K14338	GC_00004086, GC_00008028	0.3951	0	0.0556	81	12	18	9.24933	0.00980692	0.0195213	Ktedonobacteraceae	K14338	GC_00004086, GC_00008028	0.3182	0.0588	0	66	17	12	TRUE	FALSE	FALSE
cytochrome P450 family 107 subfamily K polypeptide 1	0.75435	0.685796	0.258867	Ktedonobacteraceae	K15468	GC_00036375	0.0247	0	0	81	12	18	0.444069	0.800888	0.63859	Ktedonobacteraceae	K15468	GC_00036375	0.0152	0	0	66	17	12	FALSE	FALSE	FALSE
cytochrome P450 family 109 [EC:1.14.-.-]	31.094	1.77022e-07	4.00623e-07	Ktedonobacteraceae	K23138	GC_00000019, GC_00006034, GC_00007579, GC_00009281, GC_00010250, GC_00021922, GC_00024256, GC_00032869, GC_00034239	0.9383	0.3333	0.8333	81	12	18	25.3248	3.16802e-06	1.45725e-05	Ktedonobacteraceae	K23138	GC_00000019, GC_00006034, GC_00007579, GC_00009281, GC_00010250, GC_00021922, GC_00024256, GC_00032869, GC_00034239	0.9242	0.8235	0.3333	66	17	12	TRUE	TRUE	TRUE
cytochrome P450 monooxygenase	1.53687	0.463739	0.199862	Ktedonobacteraceae	K16390	GC_00014659	0.0494	0	0	81	12	18	1.83484	0.399549	0.406476	Ktedonobacteraceae	K16390	GC_00014659	0.0606	0	0	66	17	12	FALSE	FALSE	FALSE
cytochrome-b5 reductase [EC:1.6.2.2]	9.96153	0.00686882	0.00596651	Ktedonobacteraceae	K00326	GC_00002796	0.321	0	0.0556	81	12	18	6.68796	0.0352962	0.0596939	Ktedonobacteraceae	K00326	GC_00002796	0.2576	0.0588	0	66	17	12	TRUE	FALSE	FALSE
cytokinin dehydrogenase [EC:1.5.99.12]	3.19312	0.202592	0.105624	Ktedonobacteraceae	K00279	GC_00013424, GC_00072226	0.0988	0	0	81	12	18	2.81412	0.244862	0.279866	Ktedonobacteraceae	K00279	GC_00013424, GC_00072226	0.0909	0	0	66	17	12	FALSE	FALSE	FALSE
cytokinin riboside 5'-monophosphate phosphoribohydrolase [EC:3.2.2.-]	8.325	0.0155686	0.0123152	JACDGC01, JADMIN01	K22522	GC_00002228, GC_00005676, GC_00021642, GC_00030827, GC_00031566	0.5185	0.9167	0.7222	81	12	18	12.091	0.00236855	0.00565567	JADMIN01, JACDGC01	K22522	GC_00002228, GC_00005676, GC_00021642, GC_00030827, GC_00031566	0.4545	0.7647	0.9167	66	17	12	FALSE	TRUE	FALSE
cytosine permease	3.66926	0.159672	0.0892887	JADMIN01	K10974	GC_00029633, GC_00035630, GC_00059305	0.0247	0	0.1111	81	12	18	5.09157	0.0784114	0.117504	JADMIN01	K10974	GC_00029633, GC_00035630, GC_00059305	0.0152	0.1176	0	66	17	12	FALSE	FALSE	FALSE
cytosine/creatinine deaminase [EC:3.5.4.1 3.5.4.21]	59.2031	1.39386e-13	7.94859e-13	Ktedonobacteraceae	K01485	GC_00001282, GC_00010276, GC_00012923, GC_00016251, GC_00025070	0.9012	0	0.2778	81	12	18	53.2934	2.67594e-12	3.49947e-11	Ktedonobacteraceae	K01485	GC_00001282, GC_00010276, GC_00012923, GC_00016251, GC_00025070	0.8939	0.2353	0	66	17	12	TRUE	TRUE	TRUE
D-3-phosphoglycerate dehydrogenase / 2-oxoglutarate reductase [EC:1.1.1.95 1.1.1.399]	7.96634	0.0186265	0.0145057	Ktedonobacteraceae	K00058	GC_00000359, GC_00003257, GC_00004099, GC_00008717, GC_00009374, GC_00011386, GC_00014120, GC_00016444, GC_00018602, GC_00020386, GC_00039402, GC_00040859, GC_00068101, GC_00080989, GC_00087530, GC_00090863	0.9877	0.8333	0.8889	81	12	18	6.43025	0.0401502	0.0665521	Ktedonobacteraceae	K00058	GC_00000359, GC_00003257, GC_00004099, GC_00008717, GC_00009374, GC_00011386, GC_00014120, GC_00016444, GC_00018602, GC_00020386, GC_00039402, GC_00040859, GC_00068101, GC_00080989, GC_00087530, GC_00090863	0.9848	0.8824	0.8333	66	17	12	FALSE	FALSE	FALSE
D-alanine---(R)-lactate ligase [EC:6.1.2.1]	4.07046	0.13065	0.0741691	Ktedonobacteraceae	K15739	GC_00005740	0.1235	0	0	81	12	18	2.81412	0.244862	0.279866	Ktedonobacteraceae	K15739	GC_00005740	0.0909	0	0	66	17	12	FALSE	FALSE	FALSE
D-alanine--poly(phosphoribitol) ligase subunit 1 [EC:6.1.1.13]	57.185	3.8232e-13	2.03103e-12	Ktedonobacteraceae	K03367	GC_00000131, GC_00001777, GC_00002859, GC_00003202, GC_00003298, GC_00004285, GC_00004481, GC_00004835, GC_00005313, GC_00005586, GC_00006177, GC_00007555, GC_00008377, GC_00008683, GC_00008685, GC_00009288, GC_00010411, GC_00011647, GC_00011648, GC_00011807, GC_00011926, GC_00011938, GC_00013405, GC_00013732, GC_00015120, GC_00016843, GC_00018120, GC_00021302, GC_00021785, GC_00022191, GC_000224…	0.9506	0.75	0.1667	81	12	18	51.3233	7.1663e-12	8.76053e-11	Ktedonobacteraceae	K03367	GC_00000131, GC_00001777, GC_00002859, GC_00003202, GC_00003298, GC_00004285, GC_00004481, GC_00004835, GC_00005313, GC_00005586, GC_00006177, GC_00007555, GC_00008377, GC_00008683, GC_00008685, GC_00009288, GC_00010411, GC_00011647, GC_00011648, GC_00011807, GC_00011926, GC_00011938, GC_00013405, GC_00013732, GC_00015120, GC_00016843, GC_00018120, GC_00021302, GC_00021785, GC_00022191, GC_000224…	0.9394	0.1176	0.75	66	17	12	TRUE	TRUE	TRUE
D-alanine--poly(phosphoribitol) ligase subunit 2 [EC:6.1.1.13]	45.0211	1.6741e-10	6.25838e-10	JADMIN01	K14188	GC_00005407, GC_00005678, GC_00014923, GC_00034864	0.1975	0	0.9444	81	12	18	41.3384	1.05555e-09	9.65158e-09	JADMIN01	K14188	GC_00005407, GC_00005678, GC_00014923, GC_00034864	0.197	0.9412	0	66	17	12	TRUE	TRUE	TRUE
D-alanine-D-alanine ligase [EC:6.3.2.4]	0.779806	0.677123	0.258867	JACDGC01	K01921	GC_00000673, GC_00000711, GC_00007888, GC_00042333, GC_00080314	0.9383	1	0.9444	81	12	18	0.991466	0.609124	0.558713	JADMIN01, JACDGC01	K01921	GC_00000673, GC_00000711, GC_00007888, GC_00042333, GC_00080314	0.9242	0.9412	1	66	17	12	FALSE	FALSE	FALSE
D-alanyl-D-alanine carboxypeptidase [EC:3.4.16.4]	0.547376	0.760569	0.282348	JADMIN01	K01286	GC_00002152, GC_00002219, GC_00004307, GC_00004965, GC_00007439, GC_00008116, GC_00008886, GC_00010245, GC_00011106, GC_00011836, GC_00011916, GC_00012388, GC_00013042, GC_00013414, GC_00013460, GC_00013778, GC_00014522, GC_00014984, GC_00017356, GC_00018624, GC_00018712, GC_00018756, GC_00020685, GC_00020931, GC_00020948, GC_00021952, GC_00022438, GC_00023172, GC_00026876, GC_00027665, GC_000280…	0.7531	0.75	0.8333	81	12	18	1.12802	0.568924	0.526842	JADMIN01, JACDGC01	K01286	GC_00002152, GC_00002219, GC_00004307, GC_00004965, GC_00007439, GC_00008116, GC_00008886, GC_00010245, GC_00011106, GC_00011836, GC_00011916, GC_00012388, GC_00013042, GC_00013414, GC_00013460, GC_00013778, GC_00014522, GC_00014984, GC_00017356, GC_00018624, GC_00018712, GC_00018756, GC_00020685, GC_00020931, GC_00020948, GC_00021952, GC_00022438, GC_00023172, GC_00026876, GC_00027665, GC_000280…	0.697	0.8235	0.75	66	17	12	FALSE	FALSE	FALSE
D-amino peptidase [EC:3.4.11.-]	7.43522	0.024292	0.018339	JACDGC01, JADMIN01	K16203	GC_00000930, GC_00001631	0.7901	1	1	81	12	18	9.09822	0.0105766	0.0206514	JADMIN01, JACDGC01	K16203	GC_00000930, GC_00001631	0.7424	1	1	66	17	12	FALSE	FALSE	FALSE
D-amino-acid N-acetyltransferase [EC:2.3.1.36]	0.373738	0.829553	0.286849	Ktedonobacteraceae	K18852	GC_00085170	0.0123	0	0	81	12	18	0.444069	0.800888	0.63859	Ktedonobacteraceae	K18852	GC_00085170	0.0152	0	0	66	17	12	FALSE	FALSE	FALSE
D-amino-acid oxidase [EC:1.4.3.3]	13.657	0.0010825	0.00116236	JADMIN01	K00273	GC_00006926, GC_00022562, GC_00030758, GC_00096852, GC_00097538	0.1235	0.1667	0.5	81	12	18	17.706	0.000142954	0.000454812	JADMIN01	K00273	GC_00006926, GC_00022562, GC_00030758, GC_00096852, GC_00097538	0.0909	0.5294	0.1667	66	17	12	TRUE	TRUE	TRUE
D-aminoacyl-tRNA deacylase [EC:3.1.1.96]	3.43572	0.17945	0.0973812	JACDGC01, JADMIN01	K07560	GC_00000810	0.7778	1	0.8333	81	12	18	3.80125	0.149475	0.1906	JADMIN01, JACDGC01	K07560	GC_00000810	0.7576	0.8235	1	66	17	12	FALSE	FALSE	FALSE
D-aminopeptidase [EC:3.4.11.19]	9.11961	0.0104641	0.00880166	Ktedonobacteraceae, JADMIN01	K01266	GC_00003765, GC_00012926, GC_00017047, GC_00017066, GC_00019507, GC_00020633, GC_00062536	0.4321	0	0.5	81	12	18	9.01704	0.0110147	0.0214138	Ktedonobacteraceae, JADMIN01	K01266	GC_00003765, GC_00012926, GC_00017047, GC_00017066, GC_00019507, GC_00020633, GC_00062536	0.3333	0.5294	0	66	17	12	TRUE	FALSE	FALSE
D-apionolactonase [EC:3.1.1.115]	1.53687	0.463739	0.199862	Ktedonobacteraceae	K23246	GC_00027636, GC_00049416	0.0494	0	0	81	12	18	1.36117	0.50632	0.475922	Ktedonobacteraceae	K23246	GC_00027636, GC_00049416	0.0455	0	0	66	17	12	FALSE	FALSE	FALSE
D-apiose dehydrogenase [EC:1.1.1.420]	4.98326	0.082775	0.0508826	Ktedonobacteraceae	K23244	GC_00008046	0.1481	0	0	81	12	18	2.31904	0.313637	0.337063	Ktedonobacteraceae	K23244	GC_00008046	0.0758	0	0	66	17	12	FALSE	FALSE	FALSE
D-arabinitol dehydrogenase (NADP+) [EC:1.1.1.287]	6.92418	0.0313642	0.0229736	Ktedonobacteraceae	K17818	GC_00005989	0.1975	0	0	81	12	18	7.82712	0.0199693	0.0362239	Ktedonobacteraceae	K17818	GC_00005989	0.2273	0	0	66	17	12	FALSE	FALSE	FALSE
D-aspartate ligase [EC:6.3.1.12]	27.0209	1.35668e-06	2.59843e-06	Ktedonobacteraceae	K17810	GC_00001765, GC_00003312, GC_00006905, GC_00011487, GC_00032792, GC_00048426	0.7531	0	0.5	81	12	18	21.5868	2.05348e-05	7.89566e-05	Ktedonobacteraceae	K17810	GC_00001765, GC_00003312, GC_00006905, GC_00011487, GC_00032792, GC_00048426	0.7121	0.5294	0	66	17	12	TRUE	TRUE	TRUE
D-beta-D-heptose 7-phosphate kinase / D-beta-D-heptose 1-phosphate adenosyltransferase [EC:2.7.1.167 2.7.7.70]	6.83978	0.032716	0.0238771	Ktedonobacteraceae, JADMIN01	K03272	GC_00002150, GC_00030597	0.3951	0.0833	0.5556	81	12	18	6.17561	0.045602	0.0744368	Ktedonobacteraceae, JADMIN01	K03272	GC_00002150, GC_00030597	0.3485	0.5294	0.0833	66	17	12	FALSE	FALSE	FALSE
D-galactarolactone cycloisomerase [EC:5.5.1.27]	9.21977	0.00995294	0.00838569	JADMIN01	K18983	GC_00002892, GC_00020022, GC_00022241, GC_00032654, GC_00053023, GC_00055908, GC_00062241	0.4444	0.1667	0.7222	81	12	18	10.1291	0.00631663	0.0134931	JADMIN01	K18983	GC_00002892, GC_00020022, GC_00022241, GC_00032654, GC_00053023, GC_00055908, GC_00062241	0.3485	0.7059	0.1667	66	17	12	TRUE	FALSE	FALSE
D-glucosaminate PTS system EIIB component [EC:2.7.1.203]	1.14198	0.564966	0.227736	Ktedonobacteraceae	K17465	GC_00027143	0.037	0	0	81	12	18	0.444069	0.800888	0.63859	Ktedonobacteraceae	K17465	GC_00027143	0.0152	0	0	66	17	12	FALSE	FALSE	FALSE
D-glutamate cyclase [EC:4.2.1.48]	3.62749	0.163043	0.0893419	Ktedonobacteraceae	K22210	GC_00009081	0.1111	0	0	81	12	18	3.83846	0.14672	0.187513	Ktedonobacteraceae	K22210	GC_00009081	0.1212	0	0	66	17	12	FALSE	FALSE	FALSE
D-glycero-alpha-D-manno-heptose 1-phosphate guanylyltransferase [EC:2.7.7.71]	0.75435	0.685796	0.258867	Ktedonobacteraceae	K15669	GC_00039226	0.0247	0	0	81	12	18	0.897707	0.63836	0.560673	Ktedonobacteraceae	K15669	GC_00039226	0.0303	0	0	66	17	12	FALSE	FALSE	FALSE
D-glycero-alpha-D-manno-heptose-7-phosphate kinase [EC:2.7.1.168]	20.9607	2.80831e-05	4.21186e-05	Ktedonobacteraceae	K07031	GC_00001766, GC_00038109	0.679	0	0.4444	81	12	18	21.7903	1.8548e-05	7.21808e-05	Ktedonobacteraceae	K07031	GC_00001766, GC_00038109	0.697	0.4118	0	66	17	12	TRUE	TRUE	TRUE
D-glycero-beta-D-manno-heptose 1-phosphate adenylyltransferase [EC:2.7.7.70]	3.41332	0.181471	0.0978466	JACDGC01, JADMIN01	K21345	GC_00000920, GC_00008878	0.8395	1	0.9444	81	12	18	4.42714	0.10931	0.149469	JADMIN01, JACDGC01	K21345	GC_00000920, GC_00008878	0.803	0.9412	1	66	17	12	FALSE	FALSE	FALSE
D-glycero-beta-D-manno-heptose-7-phosphate kinase [EC:2.7.1.167]	4.98326	0.082775	0.0508826	JACDGC01, JADMIN01	K21344	GC_00000903, GC_00010674, GC_00022360	0.8519	1	1	81	12	18	6.0353	0.048916	0.0781452	JADMIN01, JACDGC01	K21344	GC_00000903, GC_00010674, GC_00022360	0.8182	1	1	66	17	12	FALSE	FALSE	FALSE
D-glycero-D-manno-heptose 1,7-bisphosphate phosphatase [EC:3.1.3.82 3.1.3.83]	22.2685	1.46033e-05	2.33226e-05	Ktedonobacteraceae	K03273	GC_00002701, GC_00004662, GC_00014347, GC_00044963	0.7037	0	0.5	81	12	18	18.7074	8.66431e-05	0.00029015	Ktedonobacteraceae	K03273	GC_00002701, GC_00004662, GC_00014347, GC_00044963	0.6667	0.4706	0	66	17	12	TRUE	TRUE	TRUE
D-hydroxyproline dehydrogenase subunit alpha [EC:1.5.99.-]	5.93371	0.051465	0.03541	Ktedonobacteraceae	K22549	GC_00007833, GC_00036119	0.1728	0	0	81	12	18	2.31904	0.313637	0.337063	Ktedonobacteraceae	K22549	GC_00007833, GC_00036119	0.0758	0	0	66	17	12	FALSE	FALSE	FALSE
D-hydroxyproline dehydrogenase subunit beta [EC:1.5.99.-]	13.2147	0.00135043	0.00141131	Ktedonobacteraceae	K21061	GC_00008065, GC_00011599, GC_00021482, GC_00022575, GC_00034353	0.3333	0	0	81	12	18	9.75852	0.00760264	0.0157757	Ktedonobacteraceae	K21061	GC_00008065, GC_00011599, GC_00021482, GC_00022575, GC_00034353	0.2727	0	0	66	17	12	TRUE	FALSE	FALSE
D-hydroxyproline dehydrogenase subunit gamma	5.93371	0.051465	0.03541	Ktedonobacteraceae	K22550	GC_00007431, GC_00037652	0.1728	0	0	81	12	18	2.31904	0.313637	0.337063	Ktedonobacteraceae	K22550	GC_00007431, GC_00037652	0.0758	0	0	66	17	12	FALSE	FALSE	FALSE
D-inositol-3-phosphate glycosyltransferase [EC:2.4.1.250]	0.647694	0.723361	0.270018	JACDGC01	K15521	GC_00000990, GC_00002446, GC_00005714, GC_00010723	0.9506	1	0.9444	81	12	18	0.763914	0.682524	0.590017	JACDGC01	K15521	GC_00000990, GC_00002446, GC_00005714, GC_00010723	0.9394	0.9412	1	66	17	12	FALSE	FALSE	FALSE
D-lactate dehydratase [EC:4.2.1.130]	4.07046	0.13065	0.0741691	Ktedonobacteraceae	K22211	GC_00009180	0.1235	0	0	81	12	18	4.3685	0.112562	0.149994	Ktedonobacteraceae	K22211	GC_00009180	0.1364	0	0	66	17	12	FALSE	FALSE	FALSE
D-lactate dehydrogenase (cytochrome) [EC:1.1.2.4]	10.498	0.00525272	0.0047338	JACDGC01	K00102	GC_00015006	0.037	0.25	0	81	12	18	8.57572	0.0137343	0.0263143	JACDGC01	K00102	GC_00015006	0.0455	0	0.25	66	17	12	TRUE	FALSE	FALSE
D-lactate dehydrogenase [EC:1.1.1.28]	7.34621	0.0253975	0.0191021	Ktedonobacteraceae	K03778	GC_00004736	0.2593	0.0833	0	81	12	18	5.14889	0.0761962	0.114489	Ktedonobacteraceae	K03778	GC_00004736	0.2121	0	0.0833	66	17	12	FALSE	FALSE	FALSE
D-lyxose ketol-isomerase [EC:5.3.1.15]	10.2264	0.00601671	0.00535065	Ktedonobacteraceae	K09988	GC_00003610	0.358	0.1667	0	81	12	18	9.12582	0.0104317	0.020637	Ktedonobacteraceae	K09988	GC_00003610	0.3485	0	0.1667	66	17	12	TRUE	FALSE	FALSE
D-methionine transport system ATP-binding protein	4.98326	0.082775	0.0508826	Ktedonobacteraceae	K02071	GC_00007927	0.1481	0	0	81	12	18	1.83484	0.399549	0.406476	Ktedonobacteraceae	K02071	GC_00007927	0.0606	0	0	66	17	12	FALSE	FALSE	FALSE
D-methionine transport system permease protein	4.98326	0.082775	0.0508826	Ktedonobacteraceae	K02072	GC_00008024	0.1481	0	0	81	12	18	1.83484	0.399549	0.406476	Ktedonobacteraceae	K02072	GC_00008024	0.0606	0	0	66	17	12	FALSE	FALSE	FALSE
D-methionine transport system substrate-binding protein	4.98326	0.082775	0.0508826	Ktedonobacteraceae	K02073	GC_00006739	0.1481	0	0	81	12	18	1.83484	0.399549	0.406476	Ktedonobacteraceae	K02073	GC_00006739	0.0606	0	0	66	17	12	FALSE	FALSE	FALSE
D-proline reductase (dithiol) PrdB [EC:1.21.4.1]	7.22995	0.0269177	0.0202003	JACDGC01, JADMIN01	K10794	GC_00001554, GC_00006733, GC_00008692, GC_00009533, GC_00015617, GC_00036083, GC_00041119, GC_00075175	0.5432	0.9167	0.7222	81	12	18	8.44398	0.0146695	0.0274742	JADMIN01, JACDGC01	K10794	GC_00001554, GC_00006733, GC_00008692, GC_00009533, GC_00015617, GC_00036083, GC_00041119, GC_00075175	0.5	0.7059	0.9167	66	17	12	FALSE	FALSE	FALSE
D-psicose/D-tagatose/L-ribulose 3-epimerase [EC:5.1.3.30 5.1.3.31]	3.19312	0.202592	0.105624	Ktedonobacteraceae	K18910	GC_00014813, GC_00054634, GC_00090386	0.0988	0	0	81	12	18	3.32047	0.190095	0.231128	Ktedonobacteraceae	K18910	GC_00014813, GC_00054634, GC_00090386	0.1061	0	0	66	17	12	FALSE	FALSE	FALSE
D-ribose pyranase [EC:5.4.99.62]	1.80097	0.406373	0.181413	JADMIN01	K06726	GC_00045111, GC_00080292	0.0123	0	0.0556	81	12	18	1.54637	0.461541	0.454138	JADMIN01	K06726	GC_00045111, GC_00080292	0.0152	0.0588	0	66	17	12	FALSE	FALSE	FALSE
D-ribulokinase [EC:2.7.1.47]	9.37469	0.00921112	0.007826	Ktedonobacteraceae	K00875	GC_00006736, GC_00009149, GC_00014497	0.3086	0	0.0556	81	12	18	6.09502	0.047477	0.0768837	Ktedonobacteraceae	K00875	GC_00006736, GC_00009149, GC_00014497	0.2424	0.0588	0	66	17	12	TRUE	FALSE	FALSE
D-sedoheptulose 7-phosphate isomerase [EC:5.3.1.28]	59.0857	1.47812e-13	8.33488e-13	Ktedonobacteraceae	K03271	GC_00002419, GC_00002509, GC_00003150, GC_00003167, GC_00005224, GC_00005481, GC_00033523, GC_00067666	0.963	0.0833	0.5556	81	12	18	53.8163	2.06034e-12	2.75856e-11	Ktedonobacteraceae	K03271	GC_00002419, GC_00002509, GC_00003150, GC_00003167, GC_00005224, GC_00005481, GC_00033523, GC_00067666	0.9697	0.5294	0.0833	66	17	12	TRUE	TRUE	TRUE
D-serine ammonia-lyase [EC:4.3.1.18]	0.75435	0.685796	0.258867	Ktedonobacteraceae	K20498	GC_00039165	0.0247	0	0	81	12	18	0	1	0.744073		K20498	GC_00039165	0	0	0	66	17	12	FALSE	FALSE	FALSE
D-threo-aldose 1-dehydrogenase [EC:1.1.1.122]	37.1938	8.38431e-09	2.40419e-08	Ktedonobacteraceae	K00064	GC_00001859, GC_00042698, GC_00045665	0.716	0.0833	0.0556	81	12	18	30.2887	2.6478e-07	1.54295e-06	Ktedonobacteraceae	K00064	GC_00001859, GC_00042698, GC_00045665	0.6818	0.0588	0.0833	66	17	12	TRUE	TRUE	TRUE
D-xylose 1-dehydrogenase (NADP+, D-xylono-1,5-lactone-forming) [EC:1.1.1.179]	2.72456	0.256076	0.128274	JADMIN01	K14273	GC_00001252, GC_00002558, GC_00008316, GC_00008412, GC_00010885, GC_00021884, GC_00023969, GC_00026039	0.8889	0.8333	1	81	12	18	2.65866	0.264654	0.298396	JADMIN01	K14273	GC_00001252, GC_00002558, GC_00008316, GC_00008412, GC_00010885, GC_00021884, GC_00023969, GC_00026039	0.8788	1	0.8333	66	17	12	FALSE	FALSE	FALSE
D-xylose transport system ATP-binding protein [EC:7.5.2.10]	20.176	4.15757e-05	6.01213e-05	Ktedonobacteraceae, JADMIN01	K10545	GC_00000864, GC_00004500, GC_00004738, GC_00037772, GC_00040110, GC_00051518	0.8765	0.3333	0.8333	81	12	18	17.2874	0.000176233	0.000550565	Ktedonobacteraceae, JADMIN01	K10545	GC_00000864, GC_00004500, GC_00004738, GC_00037772, GC_00040110, GC_00051518	0.8485	0.8824	0.3333	66	17	12	TRUE	TRUE	TRUE
D-xylose transport system permease protein	14.0554	0.000886949	0.000976277	Ktedonobacteraceae, JADMIN01	K10544	GC_00000680	0.8148	0.3333	0.8333	81	12	18	12.3708	0.00205927	0.00498599	Ktedonobacteraceae, JADMIN01	K10544	GC_00000680	0.7727	0.8824	0.3333	66	17	12	TRUE	TRUE	TRUE
D-xylose transport system substrate-binding protein	18.7079	8.66241e-05	0.000117519	Ktedonobacteraceae, JADMIN01	K10543	GC_00000463, GC_00064649	0.8519	0.3333	0.8889	81	12	18	16.0281	0.000330779	0.000973864	Ktedonobacteraceae, JADMIN01	K10543	GC_00000463, GC_00064649	0.8333	0.8824	0.3333	66	17	12	TRUE	TRUE	TRUE
daunorubicin/doxorubicin transport system permease protein	0.648366	0.723118	0.270018	Ktedonobacteraceae, JADMIN01	K25140	GC_00031366, GC_00035006	0.037	0	0.0556	81	12	18	4.63705	0.0984188	0.136484	JADMIN01	K25140	GC_00031366, GC_00035006	0	0.0588	0	66	17	12	FALSE	FALSE	FALSE
dCMP deaminase [EC:3.5.4.12]	12.7936	0.0016669	0.00171858	JACDGC01, JADMIN01	K01493	GC_00008053, GC_00066009	0.0494	0.1667	0.3333	81	12	18	10.6707	0.00481832	0.0106151	JADMIN01, JACDGC01	K01493	GC_00008053, GC_00066009	0.0606	0.3529	0.1667	66	17	12	TRUE	FALSE	FALSE
dCTP deaminase [EC:3.5.4.13]	10.1623	0.00621268	0.00546713	Ktedonobacteraceae, JACDGC01	K01494	GC_00001598, GC_00005623, GC_00012994, GC_00021255, GC_00033583, GC_00033677	0.8272	1	0.5556	81	12	18	11.2378	0.00362861	0.00831157	Ktedonobacteraceae, JACDGC01	K01494	GC_00001598, GC_00005623, GC_00012994, GC_00021255, GC_00033583, GC_00033677	0.8333	0.5294	1	66	17	12	TRUE	TRUE	TRUE
DEAD/DEAH box helicase domain-containing protein	4.47671	0.106634	0.0629055	JACDGC01	K06877	GC_00004030, GC_00009753, GC_00011486, GC_00013372, GC_00013624, GC_00025164, GC_00027626, GC_00029976, GC_00034485, GC_00035390, GC_00038652, GC_00040890, GC_00044614, GC_00045661, GC_00054496, GC_00055001, GC_00062302, GC_00091242, GC_00095275, GC_00096475	0.4198	0.6667	0.2778	81	12	18	5.77735	0.0556499	0.0881515	JACDGC01	K06877	GC_00004030, GC_00009753, GC_00011486, GC_00013372, GC_00013624, GC_00025164, GC_00027626, GC_00029976, GC_00034485, GC_00035390, GC_00038652, GC_00040890, GC_00044614, GC_00045661, GC_00054496, GC_00055001, GC_00062302, GC_00091242, GC_00095275, GC_00096475	0.3636	0.2353	0.6667	66	17	12	FALSE	FALSE	FALSE
deaminated glutathione amidase [EC:3.5.1.128]	24.0794	5.90517e-06	1.00175e-05	Ktedonobacteraceae	K11206	GC_00003811, GC_00004071	0.642	0	0.2222	81	12	18	21.6006	2.03934e-05	7.85471e-05	Ktedonobacteraceae	K11206	GC_00003811, GC_00004071	0.6364	0.2353	0	66	17	12	TRUE	TRUE	TRUE
death on curing protein	2.37571	0.304875	0.148774	Ktedonobacteraceae, JADMIN01	K07341	GC_00006004, GC_00015199, GC_00016117, GC_00016824, GC_00020171, GC_00020905, GC_00022155, GC_00024542, GC_00034869, GC_00036714, GC_00055887, GC_00067155, GC_00094208	0.3951	0.1667	0.3889	81	12	18	1.96153	0.375025	0.393633	Ktedonobacteraceae, JADMIN01	K07341	GC_00006004, GC_00015199, GC_00016117, GC_00016824, GC_00020171, GC_00020905, GC_00022155, GC_00024542, GC_00034869, GC_00036714, GC_00055887, GC_00067155, GC_00094208	0.3182	0.4118	0.1667	66	17	12	FALSE	FALSE	FALSE
decaprenyl-phosphate phosphoribosyltransferase [EC:2.4.2.45]	2.12518	0.345559	0.164137	JACDGC01, JADMIN01	K14136	GC_00001096, GC_00006622, GC_00010655, GC_00023852, GC_00040519, GC_00051489	0.8519	1	0.8889	81	12	18	2.81697	0.244514	0.279866	JADMIN01, JACDGC01	K14136	GC_00001096, GC_00006622, GC_00010655, GC_00023852, GC_00040519, GC_00051489	0.8182	0.8824	1	66	17	12	FALSE	FALSE	FALSE
decaprenylphospho-beta-D-erythro-pentofuranosid-2-ulose 2-reductase [EC:1.1.1.333]	5.45363	0.0654272	0.0432194	JACDGC01, JADMIN01	K16652	GC_00001590, GC_00005435, GC_00007821	0.8395	1	1	81	12	18	5.46647	0.0650087	0.0991364	JADMIN01, JACDGC01	K16652	GC_00001590, GC_00005435, GC_00007821	0.8333	1	1	66	17	12	FALSE	FALSE	FALSE
decaprenylphospho-beta-D-ribofuranose 2-oxidase [EC:1.1.98.3]	3.62749	0.163043	0.0893419	JACDGC01, JADMIN01	K16653	GC_00001394, GC_00006849, GC_00006893, GC_00008581, GC_00010097, GC_00010308, GC_00032769	0.8889	1	1	81	12	18	3.83846	0.14672	0.187513	JADMIN01, JACDGC01	K16653	GC_00001394, GC_00006849, GC_00006893, GC_00008581, GC_00010097, GC_00010308, GC_00032769	0.8788	1	1	66	17	12	FALSE	FALSE	FALSE
deferrochelatase/peroxidase EfeB [EC:1.11.1.-]	3.27454	0.19451	0.103878	Ktedonobacteraceae	K16301	GC_00006956	0.1481	0.0833	0	81	12	18	1.4057	0.495171	0.475922	Ktedonobacteraceae, JACDGC01	K16301	GC_00006956	0.0758	0	0.0833	66	17	12	FALSE	FALSE	FALSE
dehydrogenase/reductase SDR family member 1 [EC:1.1.-.-]	3.47004	0.176397	0.0959303	JADMIN01	K11163	GC_00020324, GC_00024640, GC_00067490	0.0617	0	0.1667	81	12	18	6.55536	0.0377157	0.0627943	JADMIN01	K11163	GC_00020324, GC_00024640, GC_00067490	0.0303	0.1765	0	66	17	12	FALSE	FALSE	FALSE
dehydrogenase/reductase SDR family member 12 [EC:1.1.-.-]	10.1125	0.00636951	0.00558082	JACDGC01, JADMIN01	K11168	GC_00000142	0.679	0.9167	1	81	12	18	12.2611	0.00217542	0.00523466	JADMIN01, JACDGC01	K11168	GC_00000142	0.6212	1	0.9167	66	17	12	TRUE	TRUE	TRUE
dehydrogenase/reductase SDR family member X [EC:1.1.-.-]	15.9306	0.000347313	0.000415853	JADMIN01	K11170	GC_00020565	0	0	0.1667	81	12	18	14.2136	0.00081953	0.0021687	JADMIN01	K11170	GC_00020565	0	0.1765	0	66	17	12	TRUE	TRUE	TRUE
Delta4-3-oxosteroid 5beta-reductase [EC:1.3.1.3]	4.52229	0.104231	0.0616682	Ktedonobacteraceae	K22419	GC_00008036	0.1358	0	0	81	12	18	0.897707	0.63836	0.560673	Ktedonobacteraceae	K22419	GC_00008036	0.0303	0	0	66	17	12	FALSE	FALSE	FALSE
Delta7-sterol 5-desaturase [EC:1.14.19.20]	0.373738	0.829553	0.286849	Ktedonobacteraceae	K00227	GC_00047319	0.0123	0	0	81	12	18	0	1	0.744073		K00227	GC_00047319	0	0	0	66	17	12	FALSE	FALSE	FALSE
demethylmenaquinone methyltransferase / 2-methoxy-6-polyprenyl-1,4-benzoquinol methylase [EC:2.1.1.163 2.1.1.201]	1.30767	0.520047	0.21844	JACDGC01	K03183	GC_00000461	0.9136	1	0.8889	81	12	18	1.45854	0.482261	0.472871	JACDGC01	K03183	GC_00000461	0.8939	0.8824	1	66	17	12	FALSE	FALSE	FALSE
DeoR family transcriptional regulator, aga operon transcriptional repressor	14.2718	0.000796	0.000885829	Ktedonobacteraceae	K02081	GC_00005172, GC_00005720, GC_00006493	0.4444	0	0.1111	81	12	18	10.7044	0.00473771	0.0104787	Ktedonobacteraceae	K02081	GC_00005172, GC_00005720, GC_00006493	0.3939	0.1176	0	66	17	12	TRUE	FALSE	FALSE
DeoR family transcriptional regulator, fructose operon transcriptional repressor	38.1443	5.21275e-09	1.53846e-08	Ktedonobacteraceae	K03436	GC_00002303, GC_00004846, GC_00007574, GC_00027838, GC_00030973	0.6914	0.0833	0	81	12	18	28.3181	7.09254e-07	3.71876e-06	Ktedonobacteraceae	K03436	GC_00002303, GC_00004846, GC_00007574, GC_00027838, GC_00030973	0.6212	0	0.0833	66	17	12	TRUE	TRUE	TRUE
DeoR family transcriptional regulator, suf operon transcriptional repressor	8.96273	0.0113179	0.0093757	Ktedonobacteraceae	K09012	GC_00002751	0.4444	0	0.3333	81	12	18	7.77643	0.0204818	0.0370934	Ktedonobacteraceae	K09012	GC_00002751	0.4091	0.2941	0	66	17	12	TRUE	FALSE	FALSE
deoxyhypusine synthase [EC:2.5.1.46]	5.85803	0.0534497	0.0366506	JACDGC01, JADMIN01	K00809	GC_00000759, GC_00009907, GC_00056839	0.7778	0.9167	1	81	12	18	6.26188	0.0436767	0.071763	JADMIN01, JACDGC01	K00809	GC_00000759, GC_00009907, GC_00056839	0.7576	1	0.9167	66	17	12	FALSE	FALSE	FALSE
deoxyribodipyrimidine photo-lyase [EC:4.1.99.3]	2.09436	0.350926	0.166451	Ktedonobacteraceae	K01669	GC_00006431, GC_00033929, GC_00050978	0.1975	0.1667	0.0556	81	12	18	2.5442	0.280242	0.31455	Ktedonobacteraceae	K01669	GC_00006431, GC_00033929, GC_00050978	0.2273	0.0588	0.1667	66	17	12	FALSE	FALSE	FALSE
deoxyribonuclease IV [EC:3.1.21.2]	5.18557	0.0748115	0.0471651	JACDGC01, JADMIN01	K01151	GC_00001911, GC_00006007, GC_00007285, GC_00050563	0.7901	1	0.9444	81	12	18	5.52055	0.0632745	0.0981555	JADMIN01, JACDGC01	K01151	GC_00001911, GC_00006007, GC_00007285, GC_00050563	0.7727	0.9412	1	66	17	12	FALSE	FALSE	FALSE
deoxyribonuclease V [EC:3.1.21.7]	17.5937	0.000151207	0.000196678	Ktedonobacteraceae, JADMIN01	K05982	GC_00001079	0.7778	0.25	0.8889	81	12	18	15.6827	0.000393144	0.00113665	Ktedonobacteraceae, JADMIN01	K05982	GC_00001079	0.7576	0.8824	0.25	66	17	12	TRUE	TRUE	TRUE
deoxyribonucleoside regulator	13.951	0.000934521	0.00102195	Ktedonobacteraceae	K05346	GC_00005228, GC_00006294, GC_00013618	0.3951	0.0833	0	81	12	18	10.0729	0.00649691	0.0137865	Ktedonobacteraceae	K05346	GC_00005228, GC_00006294, GC_00013618	0.3333	0	0.0833	66	17	12	TRUE	FALSE	FALSE
deoxyribose-phosphate aldolase [EC:4.1.2.4]	19.8242	4.95723e-05	7.05728e-05	Ktedonobacteraceae	K01619	GC_00001474, GC_00026243, GC_00026895, GC_00052597	0.7778	0.25	0.3889	81	12	18	16.8537	0.000218911	0.000668118	Ktedonobacteraceae	K01619	GC_00001474, GC_00026243, GC_00026895, GC_00052597	0.7727	0.4118	0.25	66	17	12	TRUE	TRUE	TRUE
dephospho-CoA kinase [EC:2.7.1.24]	0.976147	0.613808	0.245464	JADMIN01	K00859	GC_00000665	0.8765	0.8333	0.9444	81	12	18	1.08673	0.58079	0.537166	JADMIN01	K00859	GC_00000665	0.8485	0.9412	0.8333	66	17	12	FALSE	FALSE	FALSE
dethiobiotin synthetase [EC:6.3.3.3]	8.49062	0.0143313	0.011563	Ktedonobacteraceae	K01935	GC_00005289	0.2346	0	0	81	12	18	8.45463	0.0145916	0.027351	Ktedonobacteraceae	K01935	GC_00005289	0.2424	0	0	66	17	12	FALSE	FALSE	FALSE
dextranase [EC:3.2.1.11]	0.75435	0.685796	0.258867	Ktedonobacteraceae	K05988	GC_00036110, GC_00080339	0.0247	0	0	81	12	18	0.444069	0.800888	0.63859	Ktedonobacteraceae	K05988	GC_00036110, GC_00080339	0.0152	0	0	66	17	12	FALSE	FALSE	FALSE
dGTPase [EC:3.1.5.1]	111.013	7.83171e-25	2.94642e-23	JACDGC01	K01129	GC_00006889	0	1	0	81	12	18	95	2.34969e-21	1.95749e-19	JACDGC01	K01129	GC_00006889	0	0	1	66	17	12	TRUE	TRUE	TRUE
diacylglycerol kinase (ATP) [EC:2.7.1.107]	0.75435	0.685796	0.258867	JACDGC01, JADMIN01	K07029	GC_00000837, GC_00001020, GC_00001605, GC_00001646, GC_00002616, GC_00002831, GC_00005450, GC_00006028, GC_00008179, GC_00008559, GC_00010598, GC_00011469, GC_00013055, GC_00014380, GC_00023218, GC_00024167, GC_00026293, GC_00026663, GC_00030455, GC_00039365, GC_00040311, GC_00041083, GC_00045355, GC_00053944, GC_00069092, GC_00077608, GC_00093149, GC_00093723, GC_00095396	0.9753	1	1	81	12	18	0.897707	0.63836	0.560673	JADMIN01, JACDGC01	K07029	GC_00000837, GC_00001020, GC_00001605, GC_00001646, GC_00002616, GC_00002831, GC_00005450, GC_00006028, GC_00008179, GC_00008559, GC_00010598, GC_00011469, GC_00013055, GC_00014380, GC_00023218, GC_00024167, GC_00026293, GC_00026663, GC_00030455, GC_00039365, GC_00040311, GC_00041083, GC_00045355, GC_00053944, GC_00069092, GC_00077608, GC_00093149, GC_00093723, GC_00095396	0.9697	1	1	66	17	12	FALSE	FALSE	FALSE
diacylglycerol O-acyltransferase / wax synthase [EC:2.3.1.20 2.3.1.75]	21.4393	2.21063e-05	3.38078e-05	JADMIN01	K00635	GC_00016953, GC_00068684	0	0	0.2222	81	12	18	19.1597	6.91082e-05	0.000236242	JADMIN01	K00635	GC_00016953, GC_00068684	0	0.2353	0	66	17	12	TRUE	TRUE	TRUE
diamine N-acetyltransferase [EC:2.3.1.57]	20.8499	2.96828e-05	4.42548e-05	Ktedonobacteraceae, JACDGC01	K22441	GC_00004488, GC_00009970, GC_00010286, GC_00010647, GC_00010659, GC_00012443, GC_00016052, GC_00016256, GC_00018260, GC_00018487, GC_00018842, GC_00019918, GC_00032899, GC_00033275, GC_00034853, GC_00036881, GC_00036919, GC_00054700, GC_00055834, GC_00060317, GC_00083757, GC_00100151, GC_00100197	0.5802	1	0.1667	81	12	18	19.1092	7.08731e-05	0.000240612	JACDGC01	K22441	GC_00004488, GC_00009970, GC_00010286, GC_00010647, GC_00010659, GC_00012443, GC_00016052, GC_00016256, GC_00018260, GC_00018487, GC_00018842, GC_00019918, GC_00032899, GC_00033275, GC_00034853, GC_00036881, GC_00036919, GC_00054700, GC_00055834, GC_00060317, GC_00083757, GC_00100151, GC_00100197	0.5	0.1765	1	66	17	12	TRUE	TRUE	TRUE
diaminohydroxyphosphoribosylaminopyrimidine deaminase / 5-amino-6-(5-phosphoribosylamino)uracil reductase [EC:3.5.4.26 1.1.1.193]	26.5803	1.69106e-06	3.12044e-06	Ktedonobacteraceae, JACDGC01	K11752	GC_00002705, GC_00008251	0.5309	0.9167	0	81	12	18	24.7636	4.19431e-06	1.89066e-05	Ktedonobacteraceae, JACDGC01	K11752	GC_00002705, GC_00008251	0.4848	0	0.9167	66	17	12	TRUE	TRUE	TRUE
diaminopimelate decarboxylase [EC:4.1.1.20]	12.1253	0.00232821	0.00230618	Ktedonobacteraceae, JADMIN01	K01586	GC_00002923, GC_00006650, GC_00008698, GC_00074665, GC_00079379, GC_00092321, GC_00097067	0.5309	0.0833	0.7222	81	12	18	11.06	0.00396602	0.00893878	JADMIN01	K01586	GC_00002923, GC_00006650, GC_00008698, GC_00074665, GC_00079379, GC_00092321, GC_00097067	0.4394	0.7059	0.0833	66	17	12	TRUE	TRUE	TRUE
diaminopimelate epimerase [EC:5.1.1.7]	21.4393	2.21063e-05	3.38078e-05	JADMIN01	K01778	GC_00016792	0	0	0.2222	81	12	18	14.2136	0.00081953	0.0021687	JADMIN01	K01778	GC_00016792	0	0.1765	0	66	17	12	TRUE	TRUE	TRUE
diaminopropionate ammonia-lyase [EC:4.3.1.15]	12.0071	0.00246999	0.00243943	JADMIN01	K01751	GC_00014580	0.0247	0	0.2222	81	12	18	13.9022	0.000957568	0.0024843	JADMIN01	K01751	GC_00014580	0.0152	0.2353	0	66	17	12	TRUE	TRUE	TRUE
diapolycopene oxygenase [EC:1.14.99.44]	10.494	0.00526326	0.00473907	Ktedonobacteraceae, JACDGC01	K10210	GC_00003342	0.3951	0.3333	0	81	12	18	9.72885	0.00771625	0.015971	Ktedonobacteraceae, JACDGC01	K10210	GC_00003342	0.3939	0	0.3333	66	17	12	TRUE	FALSE	FALSE
digeranylgeranylglycerophospholipid reductase [EC:1.3.1.101 1.3.7.11]	2.76711	0.250686	0.125699	JACDGC01, JADMIN01	K17830	GC_00000306, GC_00003213	0.9136	1	1	81	12	18	2.81412	0.244862	0.279866	JADMIN01, JACDGC01	K17830	GC_00000306, GC_00003213	0.9091	1	1	66	17	12	FALSE	FALSE	FALSE
diguanylate cyclase [EC:2.7.7.65]	34.9281	2.60293e-08	6.66824e-08	JACDGC01	K21019	GC_00006575, GC_00013756, GC_00018135, GC_00023063, GC_00027394, GC_00038484, GC_00068228, GC_00090352	0.2099	0.9167	0	81	12	18	38.3362	4.73582e-09	3.85957e-08	JACDGC01	K21019	GC_00006575, GC_00013756, GC_00018135, GC_00023063, GC_00027394, GC_00038484, GC_00068228, GC_00090352	0.1667	0	0.9167	66	17	12	TRUE	TRUE	TRUE
dihydrodiol dehydrogenase / D-xylose 1-dehydrogenase (NADP) [EC:1.3.1.20 1.1.1.179]	16.8028	0.000224552	0.000282258	JACDGC01	K00078	GC_00033490	0	0.1667	0	81	12	18	14.1308	0.000854138	0.00224444	JACDGC01	K00078	GC_00033490	0	0	0.1667	66	17	12	TRUE	TRUE	TRUE
dihydroflavonol-4-reductase [EC:1.1.1.219]	0.296914	0.862037	0.296862	JACDGC01, JADMIN01	K00091	GC_00003770, GC_00018625, GC_00023152, GC_00091120, GC_00092287	0.2593	0.3333	0.2778	81	12	18	0.477415	0.787645	0.63859	JACDGC01	K00091	GC_00003770, GC_00018625, GC_00023152, GC_00091120, GC_00092287	0.2424	0.2353	0.3333	66	17	12	FALSE	FALSE	FALSE
dihydrofolate reductase [EC:1.5.1.3]	3.83562	0.146929	0.0826662	Ktedonobacteraceae	K00287	GC_00006990, GC_00066958	0.1728	0	0.0556	81	12	18	3.41037	0.181739	0.226855	Ktedonobacteraceae	K00287	GC_00006990, GC_00066958	0.1667	0.0588	0	66	17	12	FALSE	FALSE	FALSE
dihydrofolate synthase / folylpolyglutamate synthase [EC:6.3.2.12 6.3.2.17]	1.34709	0.509898	0.215072	JACDGC01	K11754	GC_00001304, GC_00005398, GC_00009069, GC_00010580, GC_00015436, GC_00022654, GC_00025420, GC_00041687, GC_00054673	0.9259	1	0.8889	81	12	18	1.3883	0.499499	0.475922	JACDGC01	K11754	GC_00001304, GC_00005398, GC_00009069, GC_00010580, GC_00015436, GC_00022654, GC_00025420, GC_00041687, GC_00054673	0.9091	0.8824	1	66	17	12	FALSE	FALSE	FALSE
dihydrolipoamide dehydrogenase [EC:1.8.1.4]	0.907268	0.635315	0.25177	Ktedonobacteraceae, JACDGC01	K00382	GC_00000327, GC_00001901, GC_00004661, GC_00010826, GC_00041821	0.9753	1	0.9444	81	12	18	0.807449	0.667828	0.580435	Ktedonobacteraceae, JACDGC01	K00382	GC_00000327, GC_00001901, GC_00004661, GC_00010826, GC_00041821	0.9697	0.9412	1	66	17	12	FALSE	FALSE	FALSE
dihydroorotase [EC:3.5.2.3]	47.2635	5.45591e-11	2.16809e-10	JACDGC01, JADMIN01	K01465	GC_00004142, GC_00007201	0.1728	1	0.7778	81	12	18	53.6571	2.23102e-12	2.96732e-11	JADMIN01, JACDGC01	K01465	GC_00004142, GC_00007201	0.1212	0.8235	1	66	17	12	TRUE	TRUE	TRUE
dihydroorotate dehydrogenase (fumarate) [EC:1.3.98.1]	12.5316	0.00190021	0.00190844	JACDGC01	K00226	GC_00003260	0.2469	0.75	0.2778	81	12	18	11.2976	0.0035218	0.00807513	JACDGC01	K00226	GC_00003260	0.2576	0.2941	0.75	66	17	12	TRUE	TRUE	TRUE
dihydroorotate dehydrogenase (NAD+) catalytic subunit [EC:1.3.1.14]	14.5397	0.000696232	0.000781696	Ktedonobacteraceae	K17828	GC_00003824	0.358	0	0	81	12	18	15.7296	0.000384028	0.00111603	Ktedonobacteraceae	K17828	GC_00003824	0.3939	0	0	66	17	12	TRUE	TRUE	TRUE
dihydroorotate dehydrogenase [EC:1.3.5.2]	28.9401	5.19692e-07	1.09055e-06	JACDGC01, JADMIN01	K00254	GC_00002680, GC_00009293	0.3333	1	0.8333	81	12	18	35.4125	2.04304e-08	1.47291e-07	JADMIN01, JACDGC01	K00254	GC_00002680, GC_00009293	0.2727	0.8824	1	66	17	12	TRUE	TRUE	TRUE
dihydroorotate dehydrogenase electron transfer subunit	12.5755	0.0018589	0.00187254	Ktedonobacteraceae	K02823	GC_00004262	0.321	0	0	81	12	18	14.1107	0.000862769	0.00224873	Ktedonobacteraceae	K02823	GC_00004262	0.3636	0	0	66	17	12	TRUE	TRUE	TRUE
dihydropteroate synthase [EC:2.5.1.15]	0.694426	0.706655	0.266343	JACDGC01, JADMIN01	K00796	GC_00000924, GC_00008874, GC_00058893	0.8395	0.9167	0.8889	81	12	18	0.992935	0.608677	0.558713	JADMIN01, JACDGC01	K00796	GC_00000924, GC_00008874, GC_00058893	0.8182	0.8824	0.9167	66	17	12	FALSE	FALSE	FALSE
dihydropyrimidinase [EC:3.5.2.2]	14.5216	0.000702532	0.000786147	Ktedonobacteraceae	K01464	GC_00004087, GC_00011571, GC_00085708	0.4074	0	0.0556	81	12	18	17.1927	0.000184779	0.000570919	Ktedonobacteraceae	K01464	GC_00004087, GC_00011571, GC_00085708	0.4697	0.0588	0	66	17	12	TRUE	TRUE	TRUE
dihydroxy-acid dehydratase [EC:4.2.1.9]	69.6072	7.67343e-16	6.19617e-15	Ktedonobacteraceae	K01687	GC_00002223, GC_00003886, GC_00006195, GC_00018205	0.9012	0.0833	0.0556	81	12	18	56.8025	4.62902e-13	7.2307e-12	Ktedonobacteraceae	K01687	GC_00002223, GC_00003886, GC_00006195, GC_00018205	0.8788	0.0588	0.0833	66	17	12	TRUE	TRUE	TRUE
dimethylamine monooxygenase subunit A [EC:1.14.13.238]	10.2264	0.00601671	0.00535065	Ktedonobacteraceae	K22342	GC_00003675	0.358	0.1667	0	81	12	18	8.49282	0.0143155	0.0272884	Ktedonobacteraceae	K22342	GC_00003675	0.3333	0	0.1667	66	17	12	TRUE	FALSE	FALSE
dimethylaniline monooxygenase (N-oxide forming) / hypotaurine monooxygenase [EC:1.14.13.8 1.8.1.-]	9.21977	0.00995295	0.00838569	JADMIN01	K00485	GC_00008390, GC_00013552, GC_00016947, GC_00017483	0.1975	0.0833	0.5	81	12	18	8.10458	0.0173825	0.0321274	JADMIN01	K00485	GC_00008390, GC_00013552, GC_00016947, GC_00017483	0.2424	0.5294	0.0833	66	17	12	TRUE	FALSE	FALSE
dimethylargininase [EC:3.5.3.18]	20.2661	3.97431e-05	5.77193e-05	JACDGC01, JADMIN01	K01482	GC_00019388, GC_00028048	0	0.25	0.2222	81	12	18	17.2206	0.000182222	0.000564571	JADMIN01, JACDGC01	K01482	GC_00019388, GC_00028048	0	0.2353	0.25	66	17	12	TRUE	TRUE	TRUE
dimethylglycine oxidase [EC:1.5.3.10]	11.9513	0.00253988	0.00247934	Ktedonobacteraceae	K00309	GC_00003940	0.3086	0	0	81	12	18	14.1107	0.000862769	0.00224873	Ktedonobacteraceae	K00309	GC_00003940	0.3636	0	0	66	17	12	TRUE	TRUE	TRUE
dimethylsulfone monooxygenase [EC:1.14.14.35]	0.75435	0.685796	0.258867	Ktedonobacteraceae	K17228	GC_00028619	0.0247	0	0	81	12	18	0.897707	0.63836	0.560673	Ktedonobacteraceae	K17228	GC_00028619	0.0303	0	0	66	17	12	FALSE	FALSE	FALSE
dipeptidase E [EC:3.4.13.21]	21.9793	1.68754e-05	2.67399e-05	JADMIN01	K05995	GC_00001461, GC_00006611, GC_00007505, GC_00013551, GC_00024609, GC_00028768, GC_00034548, GC_00036669, GC_00058549, GC_00067847, GC_00094682	0.4074	0.1667	0.9444	81	12	18	26.0532	2.20098e-06	1.04667e-05	JADMIN01	K05995	GC_00001461, GC_00006611, GC_00007505, GC_00013551, GC_00024609, GC_00028768, GC_00034548, GC_00036669, GC_00058549, GC_00067847, GC_00094682	0.303	0.9412	0.1667	66	17	12	TRUE	TRUE	TRUE
dipeptidyl-peptidase 4 [EC:3.4.14.5]	1.90781	0.385233	0.176024	JACDGC01, JADMIN01	K01278	GC_00010370, GC_00013334	0.1111	0.25	0.1667	81	12	18	2.80063	0.24652	0.281475	JADMIN01, JACDGC01	K01278	GC_00010370, GC_00013334	0.0909	0.1765	0.25	66	17	12	FALSE	FALSE	FALSE
diphthamide biosynthesis protein 4	93.1051	6.06022e-21	1.11217e-19	Ktedonobacteraceae	K17867	GC_00001177, GC_00001805, GC_00011502	0.9506	0	0	81	12	18	78.4253	9.33626e-18	3.44268e-16	Ktedonobacteraceae	K17867	GC_00001177, GC_00001805, GC_00011502	0.9394	0	0	66	17	12	TRUE	TRUE	TRUE
diphthine-ammonia ligase [EC:6.3.1.14]	1.29486	0.523388	0.219542	JADMIN01	K06927	GC_00005942	0.1358	0.0833	0.2222	81	12	18	1.28787	0.525222	0.490141	JADMIN01	K06927	GC_00005942	0.1515	0.2353	0.0833	66	17	12	FALSE	FALSE	FALSE
dipicolinate synthase subunit A	2.76711	0.250686	0.125699	Ktedonobacteraceae	K06410	GC_00012350	0.0864	0	0	81	12	18	3.32047	0.190095	0.231128	Ktedonobacteraceae	K06410	GC_00012350	0.1061	0	0	66	17	12	FALSE	FALSE	FALSE
DNA (cytosine-5)-methyltransferase 1 [EC:2.1.1.37]	6.41738	0.0404096	0.0286229	JACDGC01, JADMIN01	K00558	GC_00005432, GC_00007628, GC_00009755, GC_00011205, GC_00012339, GC_00012375, GC_00012654, GC_00012965, GC_00012982, GC_00016297, GC_00020173, GC_00020269, GC_00020483, GC_00021918, GC_00028441, GC_00028891, GC_00033715, GC_00034812, GC_00035209, GC_00035893, GC_00038513, GC_00038887, GC_00043850, GC_00046810, GC_00048548, GC_00064981, GC_00079864, GC_00080354, GC_00081656, GC_00085587, GC_000876…	0.4815	0.8333	0.6667	81	12	18	6.87092	0.0322107	0.0550133	JADMIN01, JACDGC01	K00558	GC_00005432, GC_00007628, GC_00009755, GC_00011205, GC_00012339, GC_00012375, GC_00012654, GC_00012965, GC_00012982, GC_00016297, GC_00020173, GC_00020269, GC_00020483, GC_00021918, GC_00028441, GC_00028891, GC_00033715, GC_00034812, GC_00035209, GC_00035893, GC_00038513, GC_00038887, GC_00043850, GC_00046810, GC_00048548, GC_00064981, GC_00079864, GC_00080354, GC_00081656, GC_00085587, GC_000876…	0.4545	0.6471	0.8333	66	17	12	FALSE	FALSE	FALSE
DNA adenine methylase [EC:2.1.1.72]	4.8364	0.089082	0.0541986	JACDGC01	K06223	GC_00003553, GC_00003809, GC_00004896, GC_00006644, GC_00011875, GC_00015573, GC_00016004, GC_00016031, GC_00017582, GC_00017909, GC_00018432, GC_00021432, GC_00024543, GC_00026371, GC_00028797, GC_00028837, GC_00033924, GC_00034808, GC_00034882, GC_00048678, GC_00066738, GC_00070558, GC_00084455, GC_00094552, GC_00097283	0.7284	1	0.6667	81	12	18	5.27553	0.071521	0.108406	JACDGC01	K06223	GC_00003553, GC_00003809, GC_00004896, GC_00006644, GC_00011875, GC_00015573, GC_00016004, GC_00016031, GC_00017582, GC_00017909, GC_00018432, GC_00021432, GC_00024543, GC_00026371, GC_00028797, GC_00028837, GC_00033924, GC_00034808, GC_00034882, GC_00048678, GC_00066738, GC_00070558, GC_00084455, GC_00094552, GC_00097283	0.7879	0.6471	1	66	17	12	FALSE	FALSE	FALSE
DNA double-strand break repair helicase HerA and related ATPase	5.66221	0.0589478	0.0397988	JACDGC01, JADMIN01	K06915	GC_00000672, GC_00007549, GC_00021546	0.7778	1	0.9444	81	12	18	6.68796	0.0352962	0.0596939	JADMIN01, JACDGC01	K06915	GC_00000672, GC_00007549, GC_00021546	0.7424	0.9412	1	66	17	12	FALSE	FALSE	FALSE
DNA excision repair protein ERCC-3 [EC:5.6.2.4]	72.031	2.28386e-16	2.07678e-15	Ktedonobacteraceae, JADMIN01	K10843	GC_00000464, GC_00001102, GC_00002138, GC_00011432	1	0.25	0.9444	81	12	18	61.1172	5.35259e-14	1.02032e-12	Ktedonobacteraceae, JADMIN01	K10843	GC_00000464, GC_00001102, GC_00002138, GC_00011432	1	0.9412	0.25	66	17	12	TRUE	TRUE	TRUE
DNA excision repair protein ERCC-4 [EC:3.1.-.-]	1.93921	0.379233	0.173676	Ktedonobacteraceae	K10848	GC_00012461	0.0617	0	0	81	12	18	2.31904	0.313637	0.337063	Ktedonobacteraceae	K10848	GC_00012461	0.0758	0	0	66	17	12	FALSE	FALSE	FALSE
DNA gyrase subunit A [EC:5.6.2.2]	0.373738	0.829553	0.286849	JACDGC01, JADMIN01	K02469	GC_00000302, GC_00000948	0.9877	1	1	81	12	18	0.444069	0.800888	0.63859	JADMIN01, JACDGC01	K02469	GC_00000302, GC_00000948	0.9848	1	1	66	17	12	FALSE	FALSE	FALSE
DNA gyrase subunit B [EC:5.6.2.2]	7.43522	0.024292	0.018339	JACDGC01, JADMIN01	K02470	GC_00000443	0.7901	1	1	81	12	18	9.09822	0.0105766	0.0206514	JADMIN01, JACDGC01	K02470	GC_00000443	0.7424	1	1	66	17	12	FALSE	FALSE	FALSE
DNA ligase (NAD+) [EC:6.5.1.2]	2.24056	0.326189	0.15589	Ktedonobacteraceae, JACDGC01	K01972	GC_00000316	0.9012	1	0.8333	81	12	18	2.20179	0.332573	0.356392	JACDGC01	K01972	GC_00000316	0.8788	0.8235	1	66	17	12	FALSE	FALSE	FALSE
DNA ligase 1 [EC:6.5.1.1 6.5.1.6 6.5.1.7]	5.45363	0.0654272	0.0432194	Ktedonobacteraceae	K10747	GC_00005870	0.1605	0	0	81	12	18	4.3685	0.112562	0.149994	Ktedonobacteraceae	K10747	GC_00005870	0.1364	0	0	66	17	12	FALSE	FALSE	FALSE
DNA mismatch endonuclease, patch repair protein [EC:3.1.-.-]	21.0636	2.66745e-05	4.01253e-05	JADMIN01	K07458	GC_00016203, GC_00052418	0.0123	0	0.2778	81	12	18	18.7065	8.66838e-05	0.00029015	JADMIN01	K07458	GC_00016203, GC_00052418	0.0152	0.2941	0	66	17	12	TRUE	TRUE	TRUE
DNA mismatch repair protein MutH	0.373738	0.829553	0.286849	Ktedonobacteraceae	K03573	GC_00053031	0.0123	0	0	81	12	18	0	1	0.744073		K03573	GC_00053031	0	0	0	66	17	12	FALSE	FALSE	FALSE
DNA mismatch repair protein MutL	1.44805	0.484797	0.206295	JADMIN01	K03572	GC_00000878, GC_00001356, GC_00006480	0.963	0.9167	1	81	12	18	1.27135	0.529578	0.49162	JADMIN01	K03572	GC_00000878, GC_00001356, GC_00006480	0.9545	1	0.9167	66	17	12	FALSE	FALSE	FALSE
DNA mismatch repair protein MutS	5.21364	0.0737688	0.0466243	Ktedonobacteraceae, JACDGC01	K03555	GC_00000202, GC_00000978, GC_00006822	1	1	0.9444	81	12	18	4.63705	0.0984188	0.136484	Ktedonobacteraceae, JACDGC01	K03555	GC_00000202, GC_00000978, GC_00006822	1	0.9412	1	66	17	12	FALSE	FALSE	FALSE
DNA mismatch repair protein MutS2	3.62749	0.163043	0.0893419	JACDGC01, JADMIN01	K07456	GC_00000499, GC_00009085	0.8889	1	1	81	12	18	4.3685	0.112562	0.149994	JADMIN01, JACDGC01	K07456	GC_00000499, GC_00009085	0.8636	1	1	66	17	12	FALSE	FALSE	FALSE
DNA oxidative demethylase [EC:1.14.11.33]	2.34921	0.30894	0.148774	Ktedonobacteraceae	K03919	GC_00016181, GC_00092401	0.0741	0	0	81	12	18	2.31904	0.313637	0.337063	Ktedonobacteraceae	K03919	GC_00016181, GC_00092401	0.0758	0	0	66	17	12	FALSE	FALSE	FALSE
DNA phosphorothioation-dependent restriction protein DptH	4.17682	0.123884	0.0720708	Ktedonobacteraceae, JACDGC01	K19175	GC_00004483, GC_00023653, GC_00093320, GC_00096422	0.284	0.25	0.0556	81	12	18	2.87046	0.23806	0.279866	Ktedonobacteraceae, JACDGC01	K19175	GC_00004483, GC_00023653, GC_00093320, GC_00096422	0.2424	0.0588	0.25	66	17	12	FALSE	FALSE	FALSE
DNA polymerase (family X)	0.546591	0.760868	0.282348	JACDGC01, JADMIN01	K02347	GC_00000393, GC_00083708	0.8889	0.9167	0.9444	81	12	18	0.628801	0.730227	0.624059	JADMIN01, JACDGC01	K02347	GC_00000393, GC_00083708	0.8788	0.9412	0.9167	66	17	12	FALSE	FALSE	FALSE
DNA polymerase bacteriophage-type [EC:2.7.7.7]	0.373738	0.829553	0.286849	Ktedonobacteraceae	K02334	GC_00053536	0.0123	0	0	81	12	18	0.444069	0.800888	0.63859	Ktedonobacteraceae	K02334	GC_00053536	0.0152	0	0	66	17	12	FALSE	FALSE	FALSE
DNA polymerase I [EC:2.7.7.7]	1.80097	0.406373	0.181413	Ktedonobacteraceae, JACDGC01	K02335	GC_00000187	0.9877	1	0.9444	81	12	18	1.54637	0.461541	0.454138	Ktedonobacteraceae, JACDGC01	K02335	GC_00000187	0.9848	0.9412	1	66	17	12	FALSE	FALSE	FALSE
DNA polymerase III subunit alpha [EC:2.7.7.7]	0.779806	0.677123	0.258867	JACDGC01	K02337	GC_00000138	0.9383	1	0.9444	81	12	18	0.991466	0.609124	0.558713	JADMIN01, JACDGC01	K02337	GC_00000138	0.9242	0.9412	1	66	17	12	FALSE	FALSE	FALSE
DNA polymerase III subunit beta [EC:2.7.7.7]	1.87162	0.392268	0.177782	JACDGC01, JADMIN01	K02338	GC_00000751, GC_00011048, GC_00026156, GC_00027617, GC_00031093, GC_00037298, GC_00037336, GC_00038245, GC_00042916, GC_00050041, GC_00056967, GC_00059941, GC_00064539, GC_00072148, GC_00072405, GC_00090695, GC_00091310, GC_00094317, GC_00097908, GC_00099751	0.8642	1	0.8889	81	12	18	2.12628	0.34537	0.367132	JADMIN01, JACDGC01	K02338	GC_00000751, GC_00011048, GC_00026156, GC_00027617, GC_00031093, GC_00037298, GC_00037336, GC_00038245, GC_00042916, GC_00050041, GC_00056967, GC_00059941, GC_00064539, GC_00072148, GC_00072405, GC_00090695, GC_00091310, GC_00094317, GC_00097908, GC_00099751	0.8485	0.8824	1	66	17	12	FALSE	FALSE	FALSE
DNA polymerase III subunit delta [EC:2.7.7.7]	1.65413	0.43733	0.194202	JACDGC01	K02340	GC_00000733, GC_00008865	0.8765	1	0.8889	81	12	18	1.84488	0.397548	0.406476	JACDGC01	K02340	GC_00000733, GC_00008865	0.8636	0.8824	1	66	17	12	FALSE	FALSE	FALSE
DNA polymerase III subunit delta' [EC:2.7.7.7]	3.19312	0.202592	0.105624	JACDGC01, JADMIN01	K02341	GC_00001413, GC_00005250, GC_00010539, GC_00018130	0.9012	1	1	81	12	18	3.83846	0.14672	0.187513	JADMIN01, JACDGC01	K02341	GC_00001413, GC_00005250, GC_00010539, GC_00018130	0.8788	1	1	66	17	12	FALSE	FALSE	FALSE
DNA polymerase III subunit epsilon [EC:2.7.7.7]	3.41112	0.18167	0.0979017	Ktedonobacteraceae, JADMIN01	K02342	GC_00012552, GC_00014352, GC_00014932, GC_00021850, GC_00032771, GC_00032857, GC_00036960, GC_00039655, GC_00043523, GC_00043813, GC_00051843, GC_00061717, GC_00063047, GC_00068170, GC_00074971, GC_00087897, GC_00091482, GC_00091632, GC_00099964	0.2716	0.0833	0.3889	81	12	18	2.73616	0.254596	0.288576	Ktedonobacteraceae, JADMIN01	K02342	GC_00012552, GC_00014352, GC_00014932, GC_00021850, GC_00032771, GC_00032857, GC_00036960, GC_00039655, GC_00043523, GC_00043813, GC_00051843, GC_00061717, GC_00063047, GC_00068170, GC_00074971, GC_00087897, GC_00091482, GC_00091632, GC_00099964	0.2576	0.3529	0.0833	66	17	12	FALSE	FALSE	FALSE
DNA polymerase III subunit gamma/tau [EC:2.7.7.7]	2.34921	0.30894	0.148774	JACDGC01, JADMIN01	K02343	GC_00000465, GC_00003541, GC_00019847	0.9259	1	1	81	12	18	2.81412	0.244862	0.279866	JADMIN01, JACDGC01	K02343	GC_00000465, GC_00003541, GC_00019847	0.9091	1	1	66	17	12	FALSE	FALSE	FALSE
DNA polymerase IV [EC:2.7.7.7]	45.4893	1.3247e-10	5.00783e-10	JADMIN01	K02346	GC_00005000, GC_00006777, GC_00033396	0.1728	0.0833	0.9444	81	12	18	49.1626	2.11099e-11	2.46026e-10	JADMIN01	K02346	GC_00005000, GC_00006777, GC_00033396	0.1212	0.9412	0.0833	66	17	12	TRUE	TRUE	TRUE
DNA polymerase V	3.06405	0.216098	0.112433	JACDGC01, JADMIN01	K03502	GC_00004380, GC_00014137, GC_00019631, GC_00038175, GC_00048857	0.2716	0.5	0.3889	81	12	18	4.19325	0.12287	0.162193	JADMIN01, JACDGC01	K03502	GC_00004380, GC_00014137, GC_00019631, GC_00038175, GC_00048857	0.2273	0.3529	0.5	66	17	12	FALSE	FALSE	FALSE
DNA polymerase V [EC:3.4.21.-]	2.56718	0.277041	0.137547	JACDGC01, JADMIN01	K03503	GC_00009920, GC_00014143, GC_00017435, GC_00021286, GC_00035743, GC_00055942, GC_00064507, GC_00068993, GC_00069828, GC_00073397, GC_00082173, GC_00084122, GC_00084716, GC_00086846, GC_00094395	0.2099	0.25	0.3889	81	12	18	2.9509	0.228676	0.272585	JADMIN01, JACDGC01	K03503	GC_00009920, GC_00014143, GC_00017435, GC_00021286, GC_00035743, GC_00055942, GC_00064507, GC_00068993, GC_00069828, GC_00073397, GC_00082173, GC_00084122, GC_00084716, GC_00086846, GC_00094395	0.1667	0.3529	0.25	66	17	12	FALSE	FALSE	FALSE
DNA polymerase, archaea type [EC:2.7.7.7]	13.181	0.00137335	0.00143203	Ktedonobacteraceae, JADMIN01	K02319	GC_00000871, GC_00004802	0.8025	0.3333	0.8333	81	12	18	10.8464	0.004413	0.00982803	Ktedonobacteraceae, JADMIN01	K02319	GC_00000871, GC_00004802	0.7727	0.8235	0.3333	66	17	12	TRUE	TRUE	TRUE
DNA primase [EC:2.7.7.101]	1.14198	0.564966	0.227736	JACDGC01, JADMIN01	K02316	GC_00000470, GC_00003795, GC_00004760, GC_00013126, GC_00013516, GC_00017675, GC_00021793, GC_00022261, GC_00029226, GC_00030736, GC_00032753, GC_00033061, GC_00034296, GC_00034766, GC_00035286, GC_00037871, GC_00038951, GC_00039610, GC_00050793, GC_00057177, GC_00058597, GC_00059972, GC_00064162, GC_00067964, GC_00068298, GC_00069228, GC_00074583, GC_00080698, GC_00083181, GC_00100167	0.963	1	1	81	12	18	1.36117	0.50632	0.475922	JADMIN01, JACDGC01	K02316	GC_00000470, GC_00003795, GC_00004760, GC_00013126, GC_00013516, GC_00017675, GC_00021793, GC_00022261, GC_00029226, GC_00030736, GC_00032753, GC_00033061, GC_00034296, GC_00034766, GC_00035286, GC_00037871, GC_00038951, GC_00039610, GC_00050793, GC_00057177, GC_00058597, GC_00059972, GC_00064162, GC_00067964, GC_00068298, GC_00069228, GC_00074583, GC_00080698, GC_00083181, GC_00100167	0.9545	1	1	66	17	12	FALSE	FALSE	FALSE
DNA processing protein	7.53575	0.0231011	0.0176245	Ktedonobacteraceae, JACDGC01	K04096	GC_00000701, GC_00002995, GC_00007279, GC_00045317, GC_00047272, GC_00070652, GC_00071687	0.9753	1	0.8333	81	12	18	3.16071	0.205902	0.247934	Ktedonobacteraceae, JACDGC01	K04096	GC_00000701, GC_00002995, GC_00007279, GC_00045317, GC_00047272, GC_00070652, GC_00071687	0.9697	0.8824	1	66	17	12	FALSE	FALSE	FALSE
DNA recombination protein RmuC	3.19312	0.202592	0.105624	Ktedonobacteraceae	K09760	GC_00038386, GC_00039644, GC_00058546, GC_00069881, GC_00078921, GC_00091040	0.0988	0	0	81	12	18	1.83484	0.399549	0.406476	Ktedonobacteraceae	K09760	GC_00038386, GC_00039644, GC_00058546, GC_00069881, GC_00078921, GC_00091040	0.0606	0	0	66	17	12	FALSE	FALSE	FALSE
DNA repair protein RadA/Sms	1.51343	0.469204	0.201873	Ktedonobacteraceae, JACDGC01	K04485	GC_00000561, GC_00010877, GC_00017665, GC_00036097, GC_00049154	0.9383	1	0.8889	81	12	18	1.44008	0.486732	0.475803	JACDGC01	K04485	GC_00000561, GC_00010877, GC_00017665, GC_00036097, GC_00049154	0.9242	0.8824	1	66	17	12	FALSE	FALSE	FALSE
DNA repair protein RadC	1.82685	0.401149	0.18084	JACDGC01, JADMIN01	K03630	GC_00000320, GC_00026794, GC_00043605, GC_00084909, GC_00088400, GC_00099023	0.7901	0.9167	0.8889	81	12	18	1.67581	0.432615	0.437789	JADMIN01, JACDGC01	K03630	GC_00000320, GC_00026794, GC_00043605, GC_00084909, GC_00088400, GC_00099023	0.7879	0.8824	0.9167	66	17	12	FALSE	FALSE	FALSE
DNA repair protein RecN (Recombination protein N)	2.5517	0.279194	0.138411	JACDGC01, JADMIN01	K03631	GC_00000558, GC_00010807	0.8765	0.9167	1	81	12	18	2.7391	0.254222	0.288576	JADMIN01, JACDGC01	K03631	GC_00000558, GC_00010807	0.8636	1	0.9167	66	17	12	FALSE	FALSE	FALSE
DNA repair protein RecO (recombination protein O)	0.789866	0.673725	0.258867	JACDGC01, JADMIN01	K03584	GC_00001421, GC_00005903, GC_00008319	0.8765	0.9167	0.9444	81	12	18	0.935175	0.626512	0.560673	JADMIN01, JACDGC01	K03584	GC_00001421, GC_00005903, GC_00008319	0.8636	0.9412	0.9167	66	17	12	FALSE	FALSE	FALSE
DNA repair protein SbcC/Rad50	0.575948	0.749781	0.27926	Ktedonobacteraceae	K03546	GC_00000255, GC_00001034, GC_00009832, GC_00010397, GC_00022567, GC_00041082, GC_00047581, GC_00054439, GC_00075233, GC_00081264, GC_00092187, GC_00095912	0.963	0.9167	0.9444	81	12	18	0.308106	0.857227	0.680508	Ktedonobacteraceae	K03546	GC_00000255, GC_00001034, GC_00009832, GC_00010397, GC_00022567, GC_00041082, GC_00047581, GC_00054439, GC_00075233, GC_00081264, GC_00092187, GC_00095912	0.9545	0.9412	0.9167	66	17	12	FALSE	FALSE	FALSE
DNA repair protein SbcD/Mre11	1.86633	0.393308	0.177782	Ktedonobacteraceae, JACDGC01	K03547	GC_00001042, GC_00001305, GC_00007074, GC_00011212, GC_00011272, GC_00022100, GC_00026554, GC_00027010, GC_00028013, GC_00052616, GC_00066777, GC_00073645	0.9506	1	0.8889	81	12	18	1.66931	0.434024	0.437789	Ktedonobacteraceae, JACDGC01	K03547	GC_00001042, GC_00001305, GC_00007074, GC_00011212, GC_00011272, GC_00022100, GC_00026554, GC_00027010, GC_00028013, GC_00052616, GC_00066777, GC_00073645	0.9394	0.8824	1	66	17	12	FALSE	FALSE	FALSE
DNA replication and repair protein RecF	3.41332	0.181471	0.0978466	JACDGC01, JADMIN01	K03629	GC_00001543, GC_00005377, GC_00007662	0.8395	1	0.9444	81	12	18	3.90882	0.141648	0.184383	JADMIN01, JACDGC01	K03629	GC_00001543, GC_00005377, GC_00007662	0.8182	0.9412	1	66	17	12	FALSE	FALSE	FALSE
DNA replication ATP-dependent helicase/nuclease Dna2 [EC:5.6.2.3 3.1.-.-]	0.18921	0.909732	0.311691	JADMIN01	K10742	GC_00000882, GC_00004763, GC_00010034, GC_00017791, GC_00022211, GC_00031974, GC_00047289	0.9136	0.9167	0.9444	81	12	18	0.372538	0.83005	0.659738	JADMIN01, JACDGC01	K10742	GC_00000882, GC_00004763, GC_00010034, GC_00017791, GC_00022211, GC_00031974, GC_00047289	0.8939	0.9412	0.9167	66	17	12	FALSE	FALSE	FALSE
DNA replication protein	1.06569	0.586932	0.235649	JACDGC01, JADMIN01	K02086	GC_00000635, GC_00013841, GC_00031318, GC_00041298, GC_00056366, GC_00065407	0.8642	0.9167	0.9444	81	12	18	1.66398	0.435183	0.437789	JADMIN01, JACDGC01	K02086	GC_00000635, GC_00013841, GC_00031318, GC_00041298, GC_00056366, GC_00065407	0.8333	0.9412	0.9167	66	17	12	FALSE	FALSE	FALSE
DNA replication protein DnaC	0.117024	0.943167	0.322381	Ktedonobacteraceae, JACDGC01	K02315	GC_00000252, GC_00009152, GC_00016719, GC_00018360, GC_00024135, GC_00027603, GC_00032366, GC_00053094, GC_00094869	0.9136	0.9167	0.8889	81	12	18	0.0894018	0.956283	0.744073	JACDGC01	K02315	GC_00000252, GC_00009152, GC_00016719, GC_00018360, GC_00024135, GC_00027603, GC_00032366, GC_00053094, GC_00094869	0.8939	0.8824	0.9167	66	17	12	FALSE	FALSE	FALSE
DNA segregation ATPase FtsK/SpoIIIE, S-DNA-T family	60.0919	8.93758e-14	5.15497e-13	Ktedonobacteraceae, JACDGC01	K03466	GC_00000926, GC_00004761, GC_00006424, GC_00006787, GC_00009356, GC_00009745, GC_00014648, GC_00014649, GC_00016478, GC_00017600, GC_00019850, GC_00027277, GC_00032987, GC_00042856, GC_00045865, GC_00048801, GC_00053698, GC_00053993, GC_00056383, GC_00056820, GC_00058775, GC_00063592, GC_00065571, GC_00066409, GC_00066990, GC_00068322, GC_00072871, GC_00075342, GC_00080075, GC_00086792, GC_000896…	0.963	0.9167	0.2222	81	12	18	54.2995	1.61816e-12	2.20593e-11	Ktedonobacteraceae, JACDGC01	K03466	GC_00000926, GC_00004761, GC_00006424, GC_00006787, GC_00009356, GC_00009745, GC_00014648, GC_00014649, GC_00016478, GC_00017600, GC_00019850, GC_00027277, GC_00032987, GC_00042856, GC_00045865, GC_00048801, GC_00053698, GC_00053993, GC_00056383, GC_00056820, GC_00058775, GC_00063592, GC_00065571, GC_00066409, GC_00066990, GC_00068322, GC_00072871, GC_00075342, GC_00080075, GC_00086792, GC_000896…	0.9545	0.1765	0.9167	66	17	12	TRUE	TRUE	TRUE
DNA sulfur modification protein DndB	1.53687	0.463739	0.199862	Ktedonobacteraceae	K19169	GC_00063290, GC_00074235, GC_00088679, GC_00096814	0.0494	0	0	81	12	18	0.897707	0.63836	0.560673	Ktedonobacteraceae	K19169	GC_00063290, GC_00074235, GC_00088679, GC_00096814	0.0303	0	0	66	17	12	FALSE	FALSE	FALSE
DNA sulfur modification protein DndC	4.07046	0.13065	0.0741691	Ktedonobacteraceae	K19170	GC_00009504, GC_00017633	0.1235	0	0	81	12	18	4.3685	0.112562	0.149994	Ktedonobacteraceae	K19170	GC_00009504, GC_00017633	0.1364	0	0	66	17	12	FALSE	FALSE	FALSE
DNA sulfur modification protein DndD	1.93921	0.379233	0.173676	Ktedonobacteraceae	K19171	GC_00021398, GC_00039378, GC_00043938, GC_00051143, GC_00081464	0.0617	0	0	81	12	18	2.31904	0.313637	0.337063	Ktedonobacteraceae	K19171	GC_00021398, GC_00039378, GC_00043938, GC_00051143, GC_00081464	0.0758	0	0	66	17	12	FALSE	FALSE	FALSE
DNA sulfur modification protein DndE	2.34921	0.30894	0.148774	Ktedonobacteraceae	K19172	GC_00014446	0.0741	0	0	81	12	18	2.31904	0.313637	0.337063	Ktedonobacteraceae	K19172	GC_00014446	0.0758	0	0	66	17	12	FALSE	FALSE	FALSE
DNA topoisomerase I [EC:5.6.2.1]	2.34921	0.30894	0.148774	JACDGC01, JADMIN01	K03168	GC_00000293	0.9259	1	1	81	12	18	2.31904	0.313637	0.337063	JADMIN01, JACDGC01	K03168	GC_00000293	0.9242	1	1	66	17	12	FALSE	FALSE	FALSE
DNA transformation protein and related proteins	21.4393	2.21063e-05	3.38078e-05	JADMIN01	K07343	GC_00019025	0	0	0.2222	81	12	18	19.1597	6.91082e-05	0.000236242	JADMIN01	K07343	GC_00019025	0	0.2353	0	66	17	12	TRUE	TRUE	TRUE
DNA-3-methyladenine glycosylase [EC:3.2.2.21]	72.589	1.7278e-16	1.58542e-15	JACDGC01, JADMIN01	K03652	GC_00006907, GC_00008303, GC_00026889, GC_00037389, GC_00050544	0.0494	1	0.7222	81	12	18	66.509	3.612e-15	8.04414e-14	JADMIN01, JACDGC01	K03652	GC_00006907, GC_00008303, GC_00026889, GC_00037389, GC_00050544	0.0455	0.7647	1	66	17	12	TRUE	TRUE	TRUE
DNA-3-methyladenine glycosylase I [EC:3.2.2.20]	6.00744	0.0496022	0.0346	Ktedonobacteraceae	K01246	GC_00003250, GC_00012795, GC_00064913	0.4444	0.0833	0.3333	81	12	18	3.4362	0.179407	0.22557	Ktedonobacteraceae, JADMIN01	K01246	GC_00003250, GC_00012795, GC_00064913	0.3485	0.3529	0.0833	66	17	12	FALSE	FALSE	FALSE
DNA-3-methyladenine glycosylase II [EC:3.2.2.21]	15.3469	0.000465017	0.000541994	Ktedonobacteraceae, JADMIN01	K01247	GC_00001914, GC_00007049, GC_00010367, GC_00011865, GC_00013154, GC_00017706, GC_00023933, GC_00056708, GC_00086080, GC_00090789, GC_00094320	0.8395	0.3333	0.7778	81	12	18	12.6751	0.00176864	0.0043669	Ktedonobacteraceae, JADMIN01	K01247	GC_00001914, GC_00007049, GC_00010367, GC_00011865, GC_00013154, GC_00017706, GC_00023933, GC_00056708, GC_00086080, GC_00090789, GC_00094320	0.8182	0.7647	0.3333	66	17	12	TRUE	TRUE	TRUE
DNA-binding protein HU-beta	4.63527	0.0985063	0.0593954	Ktedonobacteraceae, JACDGC01	K03530	GC_00000339, GC_00003077	0.9383	0.9167	0.7778	81	12	18	1.61962	0.444942	0.443655	Ktedonobacteraceae, JACDGC01	K03530	GC_00000339, GC_00003077	0.9242	0.8235	0.9167	66	17	12	FALSE	FALSE	FALSE
DNA-damage-inducible protein D	6.15276	0.046126	0.0323437	JACDGC01, JADMIN01	K14623	GC_00000868, GC_00003519, GC_00004219, GC_00007296, GC_00007641, GC_00012002, GC_00012258, GC_00012368, GC_00017667, GC_00017968, GC_00020094, GC_00023203, GC_00027066, GC_00028707, GC_00030422, GC_00031576, GC_00034996, GC_00035487, GC_00037251, GC_00039064, GC_00039090, GC_00044240, GC_00050766, GC_00078204, GC_00094466	0.5802	0.8333	0.8333	81	12	18	6.89498	0.0318254	0.0543966	JADMIN01, JACDGC01	K14623	GC_00000868, GC_00003519, GC_00004219, GC_00007296, GC_00007641, GC_00012002, GC_00012258, GC_00012368, GC_00017667, GC_00017968, GC_00020094, GC_00023203, GC_00027066, GC_00028707, GC_00030422, GC_00031576, GC_00034996, GC_00035487, GC_00037251, GC_00039064, GC_00039090, GC_00044240, GC_00050766, GC_00078204, GC_00094466	0.5455	0.8235	0.8333	66	17	12	FALSE	FALSE	FALSE
DNA-directed RNA polymerase subunit alpha [EC:2.7.7.6]	0.779806	0.677123	0.258867	JACDGC01	K03040	GC_00000322, GC_00058933	0.9383	1	0.9444	81	12	18	2.31904	0.313637	0.337063	JADMIN01, JACDGC01	K03040	GC_00000322, GC_00058933	0.9242	1	1	66	17	12	FALSE	FALSE	FALSE
DNA-directed RNA polymerase subunit beta [EC:2.7.7.6]	2.88182	0.236712	0.121037	Ktedonobacteraceae, JACDGC01	K03043	GC_00000151	0.9259	1	0.8333	81	12	18	2.59131	0.273718	0.307842	Ktedonobacteraceae, JACDGC01	K03043	GC_00000151	0.9091	0.8235	1	66	17	12	FALSE	FALSE	FALSE
DNA-directed RNA polymerase subunit beta' [EC:2.7.7.6]	0.562534	0.754827	0.280829	Ktedonobacteraceae	K03046	GC_00000135	0.9383	0.9167	0.8889	81	12	18	0.30772	0.857392	0.680508	Ktedonobacteraceae, JACDGC01	K03046	GC_00000135	0.9242	0.8824	0.9167	66	17	12	FALSE	FALSE	FALSE
DnaJ homolog subfamily C member 28	32.0207	1.11376e-07	2.61437e-07	Ktedonobacteraceae, JADMIN01	K19373	GC_00002123, GC_00006627, GC_00011477	0.7778	0	0.8333	81	12	18	27.4394	1.10056e-06	5.55051e-06	Ktedonobacteraceae, JADMIN01	K19373	GC_00002123, GC_00006627, GC_00011477	0.7424	0.8235	0	66	17	12	TRUE	TRUE	TRUE
DnaJ homolog subfamily C member 7	3.19312	0.202592	0.105624	Ktedonobacteraceae	K09527	GC_00019977, GC_00030183, GC_00038286	0.0988	0	0	81	12	18	2.31904	0.313637	0.337063	Ktedonobacteraceae	K09527	GC_00019977, GC_00030183, GC_00038286	0.0758	0	0	66	17	12	FALSE	FALSE	FALSE
DnaJ like chaperone protein	5.21364	0.0737688	0.0466243	JADMIN01	K05801	GC_00049344	0	0	0.0556	81	12	18	4.63705	0.0984188	0.136484	JADMIN01	K05801	GC_00049344	0	0.0588	0	66	17	12	FALSE	FALSE	FALSE
DnaK suppressor protein	7.06924	0.0291699	0.021745	JACDGC01, JADMIN01	K06204	GC_00001696, GC_00006269, GC_00011333, GC_00012369, GC_00019154, GC_00025132, GC_00033311, GC_00044044, GC_00045812, GC_00057488, GC_00063213, GC_00065433, GC_00068302, GC_00071351, GC_00085556, GC_00087631, GC_00095769	0.716	0.8333	1	81	12	18	8.49282	0.0143155	0.0272884	JADMIN01, JACDGC01	K06204	GC_00001696, GC_00006269, GC_00011333, GC_00012369, GC_00019154, GC_00025132, GC_00033311, GC_00044044, GC_00045812, GC_00057488, GC_00063213, GC_00065433, GC_00068302, GC_00071351, GC_00085556, GC_00087631, GC_00095769	0.6667	1	0.8333	66	17	12	FALSE	FALSE	FALSE
dodecin	5.67148	0.0586751	0.0397743	Ktedonobacteraceae	K09165	GC_00005025, GC_00005628	0.3333	0	0.2778	81	12	18	4.91088	0.0858256	0.124952	Ktedonobacteraceae, JADMIN01	K09165	GC_00005025, GC_00005628	0.303	0.2941	0	66	17	12	FALSE	FALSE	FALSE
dolichol-phosphate hexosyltransferase [EC:2.4.1.-]	15.3864	0.00045592	0.000532621	JACDGC01, JADMIN01	K23684	GC_00015805, GC_00019750, GC_00028969, GC_00035180	0.0494	0.4167	0.1667	81	12	18	17.2083	0.000183348	0.000567277	JADMIN01, JACDGC01	K23684	GC_00015805, GC_00019750, GC_00028969, GC_00035180	0.0303	0.1765	0.4167	66	17	12	TRUE	TRUE	TRUE
dolichol-phosphate mannosyltransferase [EC:2.4.1.83]	0	1	0.333892		K00721	GC_00000362, GC_00000457, GC_00000779, GC_00000792, GC_00001564, GC_00002305, GC_00002968, GC_00003937, GC_00005456, GC_00010587, GC_00012365, GC_00012490, GC_00021878, GC_00024470, GC_00059132, GC_00060225	1	1	1	81	12	18	0	1	0.744073		K00721	GC_00000362, GC_00000457, GC_00000779, GC_00000792, GC_00001564, GC_00002305, GC_00002968, GC_00003937, GC_00005456, GC_00010587, GC_00012365, GC_00012490, GC_00021878, GC_00024470, GC_00059132, GC_00060225	1	1	1	66	17	12	FALSE	FALSE	FALSE
dolichyl-phosphate beta-glucosyltransferase [EC:2.4.1.117]	87.4608	1.0189e-19	1.37125e-18	JACDGC01, JADMIN01	K00729	GC_00008611, GC_00012516, GC_00017943, GC_00024050	0	0.3333	0.9444	81	12	18	73.2932	1.21502e-16	3.33291e-15	JADMIN01, JACDGC01	K00729	GC_00008611, GC_00012516, GC_00017943, GC_00024050	0	0.9412	0.3333	66	17	12	TRUE	TRUE	TRUE
drug/metabolite transporter, DME family	27.5675	1.03228e-06	2.03107e-06	Ktedonobacteraceae, JADMIN01	K03298	GC_00002835, GC_00002946, GC_00003332, GC_00003646, GC_00004065, GC_00005715, GC_00005927, GC_00009326, GC_00009352, GC_00010369, GC_00011225, GC_00011961, GC_00016162, GC_00031429, GC_00034463, GC_00039160, GC_00043076, GC_00050607, GC_00053105, GC_00074379	0.9012	0.3333	0.9444	81	12	18	24.5607	4.64206e-06	2.04829e-05	Ktedonobacteraceae, JADMIN01	K03298	GC_00002835, GC_00002946, GC_00003332, GC_00003646, GC_00004065, GC_00005715, GC_00005927, GC_00009326, GC_00009352, GC_00010369, GC_00011225, GC_00011961, GC_00016162, GC_00031429, GC_00034463, GC_00039160, GC_00043076, GC_00050607, GC_00053105, GC_00074379	0.8939	0.9412	0.3333	66	17	12	TRUE	TRUE	TRUE
dTDP-3-amino-2,3,6-trideoxy-4-keto-D-glucose/dTDP-3-amino-3,4,6-trideoxy-alpha-D-glucopyranose N,N-dimethyltransferase [EC:2.1.1.- 2.1.1.234]	0.907268	0.635315	0.25177	JADMIN01	K13326	GC_00022134	0.0247	0	0.0556	81	12	18	0.807449	0.667828	0.580435	JADMIN01	K13326	GC_00022134	0.0303	0.0588	0	66	17	12	FALSE	FALSE	FALSE
dTDP-4-amino-4,6-dideoxy-D-galactose acyltransferase [EC:2.3.1.210]	3.43572	0.17945	0.0973812	Ktedonobacteraceae	K16704	GC_00005508, GC_00024565	0.2222	0	0.1667	81	12	18	3.11045	0.211142	0.253295	Ktedonobacteraceae	K16704	GC_00005508, GC_00024565	0.2121	0.1765	0	66	17	12	FALSE	FALSE	FALSE
dTDP-4-amino-4,6-dideoxygalactose transaminase [EC:2.6.1.59]	0.373738	0.829553	0.286849	Ktedonobacteraceae	K02805	GC_00045093	0.0123	0	0	81	12	18	0.444069	0.800888	0.63859	Ktedonobacteraceae	K02805	GC_00045093	0.0152	0	0	66	17	12	FALSE	FALSE	FALSE
dTDP-4-dehydrorhamnose 3,5-epimerase [EC:5.1.3.13]	0.373738	0.829553	0.286849	Ktedonobacteraceae	K01790	GC_00045213	0.0123	0	0	81	12	18	0.444069	0.800888	0.63859	Ktedonobacteraceae	K01790	GC_00045213	0.0152	0	0	66	17	12	FALSE	FALSE	FALSE
dTDP-4-dehydrorhamnose reductase [EC:1.1.1.133]	56.213	6.21595e-13	3.23407e-12	JACDGC01, JADMIN01	K00067	GC_00008964, GC_00016108, GC_00022665, GC_00030380, GC_00036679, GC_00098460	0.037	0.8333	0.5556	81	12	18	53.5646	2.33666e-12	3.07364e-11	JADMIN01, JACDGC01	K00067	GC_00008964, GC_00016108, GC_00022665, GC_00030380, GC_00036679, GC_00098460	0.0152	0.5294	0.8333	66	17	12	TRUE	TRUE	TRUE
dTDP-glucose 4,6-dehydratase [EC:4.2.1.46]	26.8484	1.47891e-06	2.78498e-06	JACDGC01, JADMIN01	K01710	GC_00003461, GC_00033182	0.1605	0.6667	0.6667	81	12	18	26.1014	2.14854e-06	1.02389e-05	JADMIN01, JACDGC01	K01710	GC_00003461, GC_00033182	0.1364	0.6471	0.6667	66	17	12	TRUE	TRUE	TRUE
dTDP-L-rhamnose 4-epimerase [EC:5.1.3.25]	1.14198	0.564966	0.227736	Ktedonobacteraceae	K17947	GC_00031118, GC_00066388	0.037	0	0	81	12	18	0.444069	0.800888	0.63859	Ktedonobacteraceae	K17947	GC_00031118, GC_00066388	0.0152	0	0	66	17	12	FALSE	FALSE	FALSE
dTMP kinase [EC:2.7.4.9]	9.4533	0.0088561	0.00753705	Ktedonobacteraceae, JACDGC01	K00943	GC_00001516, GC_00001702, GC_00002382, GC_00005721, GC_00006504, GC_00006506, GC_00011641, GC_00012080, GC_00038333, GC_00065892, GC_00078718	0.963	1	0.7778	81	12	18	8.23019	0.0163244	0.0303713	Ktedonobacteraceae, JACDGC01	K00943	GC_00001516, GC_00001702, GC_00002382, GC_00005721, GC_00006504, GC_00006506, GC_00011641, GC_00012080, GC_00038333, GC_00065892, GC_00078718	0.9545	0.7647	1	66	17	12	TRUE	FALSE	FALSE
DtxR family transcriptional regulator, Mn-dependent transcriptional regulator	2.34921	0.30894	0.148774	JACDGC01, JADMIN01	K03709	GC_00001022, GC_00002297, GC_00002723, GC_00020947, GC_00028726, GC_00071798, GC_00094609	0.9259	1	1	81	12	18	2.81412	0.244862	0.279866	JADMIN01, JACDGC01	K03709	GC_00001022, GC_00002297, GC_00002723, GC_00020947, GC_00028726, GC_00071798, GC_00094609	0.9091	1	1	66	17	12	FALSE	FALSE	FALSE
DUF177 domain-containing protein	1.06569	0.586932	0.235649	JACDGC01, JADMIN01	K07040	GC_00001639, GC_00005896, GC_00012093, GC_00021646	0.8642	0.9167	0.9444	81	12	18	0.935175	0.626512	0.560673	JADMIN01, JACDGC01	K07040	GC_00001639, GC_00005896, GC_00012093, GC_00021646	0.8636	0.9412	0.9167	66	17	12	FALSE	FALSE	FALSE
dUTP pyrophosphatase [EC:3.6.1.23]	65.0129	7.63173e-15	5.06784e-14	Ktedonobacteraceae	K01520	GC_00001708, GC_00050311, GC_00072858	0.8395	0	0	81	12	18	52.675	3.64567e-12	4.65927e-11	Ktedonobacteraceae	K01520	GC_00001708, GC_00050311, GC_00072858	0.803	0	0	66	17	12	TRUE	TRUE	TRUE
electron transfer flavoprotein alpha subunit	4.98326	0.082775	0.0508826	JACDGC01, JADMIN01	K03522	GC_00000486, GC_00004784, GC_00007586	0.8519	1	1	81	12	18	5.46647	0.0650087	0.0991364	JADMIN01, JACDGC01	K03522	GC_00000486, GC_00004784, GC_00007586	0.8333	1	1	66	17	12	FALSE	FALSE	FALSE
electron transfer flavoprotein beta subunit	1.82685	0.401149	0.18084	JACDGC01, JADMIN01	K03521	GC_00001802, GC_00004121, GC_00004879, GC_00021579, GC_00053175	0.7901	0.9167	0.8889	81	12	18	2.48385	0.288828	0.323224	JADMIN01, JACDGC01	K03521	GC_00001802, GC_00004121, GC_00004879, GC_00021579, GC_00053175	0.7576	0.8824	0.9167	66	17	12	FALSE	FALSE	FALSE
electron transfer flavoprotein-quinone oxidoreductase [EC:1.5.5.-]	10.1626	0.0062117	0.00546713	Ktedonobacteraceae	K00313	GC_00004422	0.2716	0	0	81	12	18	11.1319	0.00382591	0.0086403	Ktedonobacteraceae	K00313	GC_00004422	0.303	0	0	66	17	12	TRUE	TRUE	TRUE
elongation factor G	10.5229	0.00518767	0.00467936	Ktedonobacteraceae, JACDGC01	K02355	GC_00000315, GC_00000388	1	1	0.8889	81	12	18	9.37381	0.00921514	0.0185402	Ktedonobacteraceae, JACDGC01	K02355	GC_00000315, GC_00000388	1	0.8824	1	66	17	12	TRUE	FALSE	FALSE
elongation factor P	1.96356	0.374643	0.173676	Ktedonobacteraceae, JADMIN01	K02356	GC_00000885, GC_00001332, GC_00005036	0.9753	0.9167	1	81	12	18	1.60889	0.447337	0.443655	Ktedonobacteraceae, JADMIN01	K02356	GC_00000885, GC_00001332, GC_00005036	0.9697	1	0.9167	66	17	12	FALSE	FALSE	FALSE
elongation factor Ts	1.27031	0.529852	0.221912	Ktedonobacteraceae	K02357	GC_00000368	0.9753	0.9167	0.9444	81	12	18	0.851501	0.653279	0.572213	Ktedonobacteraceae	K02357	GC_00000368	0.9697	0.9412	0.9167	66	17	12	FALSE	FALSE	FALSE
elongation factor Tu	0.342932	0.842429	0.290903	JACDGC01, JADMIN01	K02358	GC_00000050	0.9012	0.9167	0.9444	81	12	18	0.628801	0.730227	0.624059	JADMIN01, JACDGC01	K02358	GC_00000050	0.8788	0.9412	0.9167	66	17	12	FALSE	FALSE	FALSE
endo-1,3(4)-beta-glucanase [EC:3.2.1.6]	6.52376	0.0383162	0.0275657	Ktedonobacteraceae, JACDGC01	K01180	GC_00007545, GC_00013112	0.1481	0.3333	0	81	12	18	6.25017	0.0439332	0.0721317	Ktedonobacteraceae, JACDGC01	K01180	GC_00007545, GC_00013112	0.1515	0	0.3333	66	17	12	FALSE	FALSE	FALSE
endo-1,4-beta-xylanase [EC:3.2.1.8]	11.3251	0.00347365	0.00329525	Ktedonobacteraceae	K01181	GC_00006015, GC_00009517, GC_00021723, GC_00062177, GC_00072787	0.3457	0.0833	0	81	12	18	8.07752	0.0176193	0.0325117	Ktedonobacteraceae	K01181	GC_00006015, GC_00009517, GC_00021723, GC_00062177, GC_00072787	0.2879	0	0.0833	66	17	12	TRUE	FALSE	FALSE
endoglucanase [EC:3.2.1.4]	12.4723	0.0019574	0.00196003	JACDGC01	K01179	GC_00006218, GC_00006802, GC_00007774, GC_00009993, GC_00014016, GC_00049071	0.3086	0.8333	0.3333	81	12	18	9.58352	0.00829786	0.0170298	JACDGC01	K01179	GC_00006218, GC_00006802, GC_00007774, GC_00009993, GC_00014016, GC_00049071	0.3636	0.3529	0.8333	66	17	12	TRUE	FALSE	FALSE
endoglycosylceramidase [EC:3.2.1.123]	2.76711	0.250686	0.125699	Ktedonobacteraceae	K05991	GC_00012062	0.0864	0	0	81	12	18	2.81412	0.244862	0.279866	Ktedonobacteraceae	K05991	GC_00012062	0.0909	0	0	66	17	12	FALSE	FALSE	FALSE
endonuclease III [EC:4.2.99.18]	1.53687	0.463739	0.199862	JACDGC01, JADMIN01	K10773	GC_00000238, GC_00001427, GC_00001431, GC_00015960, GC_00047673	0.9506	1	1	81	12	18	1.83484	0.399549	0.406476	JADMIN01, JACDGC01	K10773	GC_00000238, GC_00001427, GC_00001431, GC_00015960, GC_00047673	0.9394	1	1	66	17	12	FALSE	FALSE	FALSE
endoribonuclease LACTB2 [EC:3.1.27.-]	3.62749	0.163043	0.0893419	JACDGC01, JADMIN01	K16639	GC_00001736, GC_00001738, GC_00005899, GC_00009642, GC_00016562	0.8889	1	1	81	12	18	4.3685	0.112562	0.149994	JADMIN01, JACDGC01	K16639	GC_00001736, GC_00001738, GC_00005899, GC_00009642, GC_00016562	0.8636	1	1	66	17	12	FALSE	FALSE	FALSE
enediyne biosynthesis protein CalE5	1.55622	0.459273	0.199862	Ktedonobacteraceae	K21172	GC_00014977, GC_00021127	0.0988	0	0.0556	81	12	18	0.663639	0.717617	0.615307	Ktedonobacteraceae, JADMIN01	K21172	GC_00014977, GC_00021127	0.0455	0.0588	0	66	17	12	FALSE	FALSE	FALSE
enediyne biosynthesis protein E3	7.43522	0.024292	0.018339	Ktedonobacteraceae	K21161	GC_00003590, GC_00010389, GC_00018836, GC_00026223, GC_00098833	0.2099	0	0	81	12	18	6.61801	0.0365526	0.0609933	Ktedonobacteraceae	K21161	GC_00003590, GC_00010389, GC_00018836, GC_00026223, GC_00098833	0.197	0	0	66	17	12	FALSE	FALSE	FALSE
enediyne biosynthesis protein E4	5.45363	0.0654272	0.0432194	Ktedonobacteraceae	K21162	GC_00007141, GC_00036502, GC_00093696	0.1605	0	0	81	12	18	5.46647	0.0650087	0.0991364	Ktedonobacteraceae	K21162	GC_00007141, GC_00036502, GC_00093696	0.1667	0	0	66	17	12	FALSE	FALSE	FALSE
enediyne biosynthesis protein E5	4.52229	0.104231	0.0616682	Ktedonobacteraceae	K21163	GC_00008508, GC_00066208	0.1358	0	0	81	12	18	4.3685	0.112562	0.149994	Ktedonobacteraceae	K21163	GC_00008508, GC_00066208	0.1364	0	0	66	17	12	FALSE	FALSE	FALSE
enediyne biosynthesis protein E7	13.8077	0.00100394	0.00108146	Ktedonobacteraceae, JACDGC01	K21164	GC_00000124, GC_00000762, GC_00003750, GC_00004562, GC_00005378, GC_00014349, GC_00025712, GC_00026154, GC_00033259, GC_00036632, GC_00036645, GC_00059364, GC_00062795, GC_00080533, GC_00088144	0.963	1	0.7222	81	12	18	8.23019	0.0163244	0.0303713	Ktedonobacteraceae, JACDGC01	K21164	GC_00000124, GC_00000762, GC_00003750, GC_00004562, GC_00005378, GC_00014349, GC_00025712, GC_00026154, GC_00033259, GC_00036632, GC_00036645, GC_00059364, GC_00062795, GC_00080533, GC_00088144	0.9545	0.7647	1	66	17	12	TRUE	FALSE	FALSE
enediyne core biosynthesis thioesterase	4.07046	0.13065	0.0741691	Ktedonobacteraceae	K15315	GC_00009242	0.1235	0	0	81	12	18	3.83846	0.14672	0.187513	Ktedonobacteraceae	K15315	GC_00009242	0.1212	0	0	66	17	12	FALSE	FALSE	FALSE
enediyne polyketide synthase	4.98326	0.082775	0.0508826	Ktedonobacteraceae	K15314	GC_00006186	0.1481	0	0	81	12	18	4.91102	0.0858192	0.124952	Ktedonobacteraceae	K15314	GC_00006186	0.1515	0	0	66	17	12	FALSE	FALSE	FALSE
energy-converting hydrogenase B subunit D	5.21364	0.0737688	0.0466243	JADMIN01	K14113	GC_00063828	0	0	0.0556	81	12	18	4.63705	0.0984188	0.136484	JADMIN01	K14113	GC_00063828	0	0.0588	0	66	17	12	FALSE	FALSE	FALSE
energy-coupling factor transport system ATP-binding protein [EC:7.-.-.-]	16.2187	0.000300721	0.000370615	Ktedonobacteraceae	K16786	GC_00000517, GC_00001668, GC_00002825, GC_00002928, GC_00006411, GC_00008248, GC_00010031, GC_00011587, GC_00039085, GC_00051198, GC_00079135	0.963	0.75	0.6667	81	12	18	13.4851	0.00117961	0.00300491	Ktedonobacteraceae	K16786	GC_00000517, GC_00001668, GC_00002825, GC_00002928, GC_00006411, GC_00008248, GC_00010031, GC_00011587, GC_00039085, GC_00051198, GC_00079135	0.9545	0.6471	0.75	66	17	12	TRUE	TRUE	TRUE
energy-coupling factor transport system permease protein	19.9304	4.70086e-05	6.70174e-05	Ktedonobacteraceae	K16785	GC_00000221, GC_00002501, GC_00002933, GC_00003352, GC_00006351, GC_00007319, GC_00008009, GC_00008575, GC_00011881, GC_00027000, GC_00034674, GC_00036877, GC_00038984, GC_00051493, GC_00066851, GC_00070687, GC_00085962	0.963	0.75	0.6111	81	12	18	16.8458	0.000219771	0.000669836	Ktedonobacteraceae	K16785	GC_00000221, GC_00002501, GC_00002933, GC_00003352, GC_00006351, GC_00007319, GC_00008009, GC_00008575, GC_00011881, GC_00027000, GC_00034674, GC_00036877, GC_00038984, GC_00051493, GC_00066851, GC_00070687, GC_00085962	0.9545	0.5882	0.75	66	17	12	TRUE	TRUE	TRUE
energy-coupling factor transport system substrate-specific component	21.4005	2.25398e-05	3.41602e-05	Ktedonobacteraceae	K16924	GC_00003285, GC_00028163, GC_00099834	0.4691	0	0	81	12	18	17.4451	0.000162874	0.000511672	Ktedonobacteraceae	K16924	GC_00003285, GC_00028163, GC_00099834	0.4242	0	0	66	17	12	TRUE	TRUE	TRUE
enhancer of mRNA-decapping protein 3	52.62	3.74728e-12	1.75923e-11	JACDGC01	K12615	GC_00011130	0.0123	0.5833	0	81	12	18	44.4092	2.2733e-10	2.30334e-09	JACDGC01	K12615	GC_00011130	0.0152	0	0.5833	66	17	12	TRUE	TRUE	TRUE
enolase [EC:4.2.1.11]	1.35952	0.50674	0.214277	JACDGC01	K01689	GC_00000335, GC_00022552, GC_00044068	0.9012	1	0.8889	81	12	18	1.6177	0.44537	0.443655	JACDGC01	K01689	GC_00000335, GC_00022552, GC_00044068	0.8788	0.8824	1	66	17	12	FALSE	FALSE	FALSE
enoyl-[acyl-carrier protein] reductase I [EC:1.3.1.9 1.3.1.10]	5.45363	0.0654272	0.0432194	JACDGC01, JADMIN01	K00208	GC_00000523	0.8395	1	1	81	12	18	5.46647	0.0650087	0.0991364	JADMIN01, JACDGC01	K00208	GC_00000523	0.8333	1	1	66	17	12	FALSE	FALSE	FALSE
enoyl-[acyl-carrier protein] reductase III [EC:1.3.1.104]	2.82112	0.244007	0.124515	Ktedonobacteraceae, JADMIN01	K10780	GC_00002762	0.4198	0.1667	0.3889	81	12	18	2.02297	0.363678	0.382974	Ktedonobacteraceae, JADMIN01	K10780	GC_00002762	0.3485	0.4118	0.1667	66	17	12	FALSE	FALSE	FALSE
enoyl-CoA hydratase [EC:4.2.1.17]	1.14198	0.564966	0.227736	JACDGC01, JADMIN01	K01715	GC_00000783, GC_00002166, GC_00002500, GC_00002702, GC_00003916, GC_00003955, GC_00004607, GC_00006517, GC_00006953, GC_00007676, GC_00008747, GC_00012334, GC_00015430, GC_00016701, GC_00016854, GC_00026684, GC_00028553, GC_00032523, GC_00034277, GC_00035425, GC_00036192, GC_00053871, GC_00056735, GC_00058814, GC_00087862, GC_00099824	0.963	1	1	81	12	18	1.36117	0.50632	0.475922	JADMIN01, JACDGC01	K01715	GC_00000783, GC_00002166, GC_00002500, GC_00002702, GC_00003916, GC_00003955, GC_00004607, GC_00006517, GC_00006953, GC_00007676, GC_00008747, GC_00012334, GC_00015430, GC_00016701, GC_00016854, GC_00026684, GC_00028553, GC_00032523, GC_00034277, GC_00035425, GC_00036192, GC_00053871, GC_00056735, GC_00058814, GC_00087862, GC_00099824	0.9545	1	1	66	17	12	FALSE	FALSE	FALSE
epoxide hydrolase	14.1862	0.000830808	0.000919495	Ktedonobacteraceae	K21159	GC_00000780, GC_00006840, GC_00006886, GC_00007033, GC_00009141, GC_00032095	0.5679	0	0.3889	81	12	18	10.7735	0.00457689	0.0101528	Ktedonobacteraceae	K21159	GC_00000780, GC_00006840, GC_00006886, GC_00007033, GC_00009141, GC_00032095	0.5	0.3529	0	66	17	12	TRUE	FALSE	FALSE
epoxide hydrolase 4 [EC:3.3.-.-]	19.6013	5.54164e-05	7.834e-05	Ktedonobacteraceae, JADMIN01	K22369	GC_00001603, GC_00004535, GC_00006969, GC_00008957, GC_00015603, GC_00021675	0.8395	0.3333	0.9444	81	12	18	17.0271	0.000200729	0.00061597	Ktedonobacteraceae, JADMIN01	K22369	GC_00001603, GC_00004535, GC_00006969, GC_00008957, GC_00015603, GC_00021675	0.8182	0.9412	0.3333	66	17	12	TRUE	TRUE	TRUE
epoxyqueuosine reductase [EC:1.17.99.6]	3.00589	0.222474	0.114745	JACDGC01, JADMIN01	K18979	GC_00000584, GC_00010477, GC_00028631, GC_00050075, GC_00053671, GC_00061240	0.8519	1	0.9444	81	12	18	3.41037	0.181739	0.226855	JADMIN01, JACDGC01	K18979	GC_00000584, GC_00010477, GC_00028631, GC_00050075, GC_00053671, GC_00061240	0.8333	0.9412	1	66	17	12	FALSE	FALSE	FALSE
epsilon-lactone hydrolase [EC:3.1.1.83]	7.55198	0.0229144	0.0175196	Ktedonobacteraceae	K14731	GC_00004670, GC_00012304, GC_00013852, GC_00016977, GC_00020453, GC_00023274, GC_00025523, GC_00026245, GC_00028923, GC_00033373, GC_00036496, GC_00044050, GC_00061575, GC_00062870, GC_00080628, GC_00092404	0.5062	0.0833	0.4444	81	12	18	5.84187	0.0538832	0.0856545	Ktedonobacteraceae, JADMIN01	K14731	GC_00004670, GC_00012304, GC_00013852, GC_00016977, GC_00020453, GC_00023274, GC_00025523, GC_00026245, GC_00028923, GC_00033373, GC_00036496, GC_00044050, GC_00061575, GC_00062870, GC_00080628, GC_00092404	0.4545	0.4118	0.0833	66	17	12	FALSE	FALSE	FALSE
error-prone DNA polymerase [EC:2.7.7.7]	15.9306	0.000347313	0.000415853	JADMIN01	K14162	GC_00022819	0	0	0.1667	81	12	18	14.2136	0.00081953	0.0021687	JADMIN01	K14162	GC_00022819	0	0.1765	0	66	17	12	TRUE	TRUE	TRUE
erythrin-vacuolar iron transport family protein	9.31091	0.00950958	0.00807279	Ktedonobacteraceae, JACDGC01	K22737	GC_00000723	0.7407	1	0.5	81	12	18	9.3017	0.00955349	0.0191353	Ktedonobacteraceae, JACDGC01	K22737	GC_00000723	0.697	0.4706	1	66	17	12	TRUE	FALSE	FALSE
erythritol kinase (D-erythritol 1-phosphate-forming) [EC:2.7.1.215]	0.373738	0.829553	0.286849	Ktedonobacteraceae	K00862	GC_00079442	0.0123	0	0	81	12	18	0	1	0.744073		K00862	GC_00079442	0	0	0	66	17	12	FALSE	FALSE	FALSE
erythritol transport system ATP-binding protein	4.07046	0.13065	0.0741691	Ktedonobacteraceae	K17204	GC_00008512	0.1235	0	0	81	12	18	4.3685	0.112562	0.149994	Ktedonobacteraceae	K17204	GC_00008512	0.1364	0	0	66	17	12	FALSE	FALSE	FALSE
erythritol transport system permease protein	4.52229	0.104231	0.0616682	Ktedonobacteraceae	K17203	GC_00007923	0.1358	0	0	81	12	18	4.91102	0.0858192	0.124952	Ktedonobacteraceae	K17203	GC_00007923	0.1515	0	0	66	17	12	FALSE	FALSE	FALSE
erythritol transport system substrate-binding protein	4.52229	0.104231	0.0616682	Ktedonobacteraceae	K17202	GC_00008502	0.1358	0	0	81	12	18	4.91102	0.0858192	0.124952	Ktedonobacteraceae	K17202	GC_00008502	0.1515	0	0	66	17	12	FALSE	FALSE	FALSE
erythritol/L-threitol dehydrogenase [EC:1.1.1.-]	0.373738	0.829553	0.286849	Ktedonobacteraceae	K23271	GC_00043332	0.0123	0	0	81	12	18	0	1	0.744073		K23271	GC_00043332	0	0	0	66	17	12	FALSE	FALSE	FALSE
erythrocyte band 7 integral membrane protein	1.88663	0.389334	0.177096	JACDGC01, JADMIN01	K17286	GC_00000195	0.8889	1	0.9444	81	12	18	2.47885	0.289551	0.323224	JADMIN01, JACDGC01	K17286	GC_00000195	0.8636	0.9412	1	66	17	12	FALSE	FALSE	FALSE
erythromycin esterase [EC:3.1.1.-]	11.233	0.00363734	0.00343671	Ktedonobacteraceae	K06880	GC_00002375, GC_00004605, GC_00017784, GC_00018742, GC_00030781, GC_00031163, GC_00032002, GC_00033085, GC_00047281, GC_00063077, GC_00063679, GC_00068698, GC_00080572, GC_00080839, GC_00089711, GC_00093216	0.5556	0.1667	0.2222	81	12	18	6.62359	0.0364507	0.0609933	Ktedonobacteraceae	K06880	GC_00002375, GC_00004605, GC_00017784, GC_00018742, GC_00030781, GC_00031163, GC_00032002, GC_00033085, GC_00047281, GC_00063077, GC_00063679, GC_00068698, GC_00080572, GC_00080839, GC_00089711, GC_00093216	0.4848	0.2353	0.1667	66	17	12	TRUE	FALSE	FALSE
Escherichia phage intron-associated endonuclease 1 [EC:3.1.-.-]	15.9007	0.000352538	0.000421107	JADMIN01	K26041	GC_00016016, GC_00016409, GC_00019029, GC_00064484, GC_00065277	0.0741	0	0.3889	81	12	18	15.8151	0.000367963	0.0010777	JADMIN01	K26041	GC_00016016, GC_00016409, GC_00019029, GC_00064484, GC_00065277	0.0758	0.4118	0	66	17	12	TRUE	TRUE	TRUE
Escherichia phage polynucleotide kinase [EC:2.7.1.78 3.1.3.34]	1.93921	0.379233	0.173676	Ktedonobacteraceae	K26036	GC_00017378	0.0617	0	0	81	12	18	2.31904	0.313637	0.337063	Ktedonobacteraceae	K26036	GC_00017378	0.0758	0	0	66	17	12	FALSE	FALSE	FALSE
ETFB lysine methyltransferase [EC:2.1.1.-]	89.6094	3.47991e-20	5.24251e-19	JADMIN01	K22843	GC_00006023	0	0	0.8333	81	12	18	81.7394	1.78036e-18	7.28115e-17	JADMIN01	K22843	GC_00006023	0	0.8824	0	66	17	12	TRUE	TRUE	TRUE
ethanolamine utilization protein EutQ	15.9309	0.000347258	0.000415853	Ktedonobacteraceae	K04030	GC_00003662	0.3827	0	0	81	12	18	11.8464	0.00267656	0.00627787	Ktedonobacteraceae	K04030	GC_00003662	0.3182	0	0	66	17	12	TRUE	TRUE	TRUE
eukaryotic-like serine/threonine-protein kinase [EC:2.7.11.1]	0	1	0.333892		K12132	GC_00000002, GC_00000013, GC_00000016, GC_00000046, GC_00000051, GC_00000090, GC_00000108, GC_00000116, GC_00000125, GC_00000143, GC_00000301, GC_00000475, GC_00000597, GC_00000648, GC_00000720, GC_00000798, GC_00000809, GC_00000979, GC_00001009, GC_00001043, GC_00001126, GC_00001143, GC_00001159, GC_00001236, GC_00001300, GC_00001319, GC_00001367, GC_00001500, GC_00001569, GC_00001612, GC_000016…	1	1	1	81	12	18	0	1	0.744073		K12132	GC_00000002, GC_00000013, GC_00000016, GC_00000046, GC_00000051, GC_00000090, GC_00000108, GC_00000116, GC_00000125, GC_00000143, GC_00000301, GC_00000475, GC_00000597, GC_00000648, GC_00000720, GC_00000798, GC_00000809, GC_00000979, GC_00001009, GC_00001043, GC_00001126, GC_00001143, GC_00001159, GC_00001236, GC_00001300, GC_00001319, GC_00001367, GC_00001500, GC_00001569, GC_00001612, GC_000016…	1	1	1	66	17	12	FALSE	FALSE	FALSE
evolved beta-galactosidase subunit alpha [EC:3.2.1.23]	7.95725	0.0187114	0.0145057	Ktedonobacteraceae	K12111	GC_00004608	0.2222	0	0	81	12	18	4.91102	0.0858192	0.124952	Ktedonobacteraceae	K12111	GC_00004608	0.1515	0	0	66	17	12	FALSE	FALSE	FALSE
excinuclease ABC subunit A	1.80097	0.406373	0.181413	Ktedonobacteraceae, JACDGC01	K03701	GC_00000082, GC_00002095, GC_00023208, GC_00033048	0.9877	1	0.9444	81	12	18	1.54637	0.461541	0.454138	Ktedonobacteraceae, JACDGC01	K03701	GC_00000082, GC_00002095, GC_00023208, GC_00033048	0.9848	0.9412	1	66	17	12	FALSE	FALSE	FALSE
excinuclease ABC subunit B	1.25479	0.533982	0.223087	JACDGC01, JADMIN01	K03702	GC_00000287	0.9136	1	0.9444	81	12	18	1.65411	0.437335	0.437789	JADMIN01, JACDGC01	K03702	GC_00000287	0.8939	0.9412	1	66	17	12	FALSE	FALSE	FALSE
excinuclease ABC subunit C	0.75435	0.685796	0.258867	JACDGC01, JADMIN01	K03703	GC_00000338, GC_00000678, GC_00009716, GC_00013123	0.9753	1	1	81	12	18	0.897707	0.63836	0.560673	JADMIN01, JACDGC01	K03703	GC_00000338, GC_00000678, GC_00009716, GC_00013123	0.9697	1	1	66	17	12	FALSE	FALSE	FALSE
exo-1,4-beta-D-glucosaminidase [EC:3.2.1.165]	3.37093	0.185358	0.0995171	JACDGC01	K15855	GC_00080116, GC_00087572	0.0123	0.0833	0	81	12	18	2.73562	0.254664	0.288576	JACDGC01	K15855	GC_00080116, GC_00087572	0.0152	0	0.0833	66	17	12	FALSE	FALSE	FALSE
exodeoxyribonuclease V alpha subunit [EC:3.1.11.5]	35.6755	1.79124e-08	4.78307e-08	Ktedonobacteraceae, JADMIN01	K03581	GC_00000500, GC_00003433, GC_00021229, GC_00034333, GC_00070738	0.9383	0.3333	0.9444	81	12	18	29.5096	3.90906e-07	2.2037e-06	Ktedonobacteraceae, JADMIN01	K03581	GC_00000500, GC_00003433, GC_00021229, GC_00034333, GC_00070738	0.9242	0.9412	0.3333	66	17	12	TRUE	TRUE	TRUE
exodeoxyribonuclease VII large subunit [EC:3.1.11.6]	1.14198	0.564966	0.227736	JACDGC01, JADMIN01	K03601	GC_00000562, GC_00009694, GC_00093759	0.963	1	1	81	12	18	1.36117	0.50632	0.475922	JADMIN01, JACDGC01	K03601	GC_00000562, GC_00009694, GC_00093759	0.9545	1	1	66	17	12	FALSE	FALSE	FALSE
exodeoxyribonuclease VII small subunit [EC:3.1.11.6]	0.18921	0.909732	0.311691	JADMIN01	K03602	GC_00001374, GC_00010716, GC_00016401, GC_00019392, GC_00024049, GC_00026275, GC_00057035, GC_00069308, GC_00076683	0.9136	0.9167	0.9444	81	12	18	0.372538	0.83005	0.659738	JADMIN01, JACDGC01	K03602	GC_00001374, GC_00010716, GC_00016401, GC_00019392, GC_00024049, GC_00026275, GC_00057035, GC_00069308, GC_00076683	0.8939	0.9412	0.9167	66	17	12	FALSE	FALSE	FALSE
exopolyphosphatase / guanosine-5'-triphosphate,3'-diphosphate pyrophosphatase [EC:3.6.1.11 3.6.1.40]	38.0927	5.34899e-09	1.57406e-08	Ktedonobacteraceae, JACDGC01	K01524	GC_00001372, GC_00005997, GC_00010809, GC_00012074, GC_00017760, GC_00022565, GC_00028307, GC_00028935, GC_00030457, GC_00033143, GC_00035290, GC_00042623, GC_00068699, GC_00085452	0.9877	1	0.5556	81	12	18	28.839	5.46635e-07	2.9628e-06	Ktedonobacteraceae, JACDGC01	K01524	GC_00001372, GC_00005997, GC_00010809, GC_00012074, GC_00017760, GC_00022565, GC_00028307, GC_00028935, GC_00030457, GC_00033143, GC_00035290, GC_00042623, GC_00068699, GC_00085452	0.9848	0.5882	1	66	17	12	TRUE	TRUE	TRUE
exopolysaccharide production protein ExoQ	60.2963	8.06911e-14	4.6808e-13	Ktedonobacteraceae	K16567	GC_00001622, GC_00071415	0.8148	0	0	81	12	18	54.9778	1.1527e-12	1.59068e-11	Ktedonobacteraceae	K16567	GC_00001622, GC_00071415	0.8182	0	0	66	17	12	TRUE	TRUE	TRUE
exopolysaccharide production protein ExoY	17.7981	0.000136521	0.000179424	Ktedonobacteraceae, JADMIN01	K16566	GC_00000545, GC_00001024, GC_00003505, GC_00005781, GC_00009758, GC_00009826, GC_00010993, GC_00025720	0.9877	0.75	1	81	12	18	14.7958	0.000612524	0.00167816	Ktedonobacteraceae, JADMIN01	K16566	GC_00000545, GC_00001024, GC_00003505, GC_00005781, GC_00009758, GC_00009826, GC_00010993, GC_00025720	0.9848	1	0.75	66	17	12	TRUE	TRUE	TRUE
exopolysaccharide production protein ExoZ	5.67148	0.0586751	0.0397743	JADMIN01	K16568	GC_00000286, GC_00009028, GC_00011883, GC_00014178, GC_00019848, GC_00020468, GC_00022169, GC_00022935, GC_00026176, GC_00026949, GC_00027940, GC_00035455, GC_00036804, GC_00037275, GC_00038520, GC_00038881, GC_00043363, GC_00046741, GC_00056380, GC_00060984, GC_00062696, GC_00063253, GC_00070134, GC_00095417	0.6667	0.6667	0.9444	81	12	18	5.97328	0.0504567	0.0805493	JADMIN01	K16568	GC_00000286, GC_00009028, GC_00011883, GC_00014178, GC_00019848, GC_00020468, GC_00022169, GC_00022935, GC_00026176, GC_00026949, GC_00027940, GC_00035455, GC_00036804, GC_00037275, GC_00038520, GC_00038881, GC_00043363, GC_00046741, GC_00056380, GC_00060984, GC_00062696, GC_00063253, GC_00070134, GC_00095417	0.6364	0.9412	0.6667	66	17	12	FALSE	FALSE	FALSE
expansin	35.2161	2.25386e-08	5.87841e-08	Ktedonobacteraceae	K20628	GC_00002145, GC_00003956, GC_00011885	0.6667	0	0.0556	81	12	18	30.9481	1.90413e-07	1.17343e-06	Ktedonobacteraceae	K20628	GC_00002145, GC_00003956, GC_00011885	0.6515	0.0588	0	66	17	12	TRUE	TRUE	TRUE
extracellular factor (EF) 3-hydroxypalmitic acid methyl ester biosynthesis protein	2.76711	0.250686	0.125699	Ktedonobacteraceae	K19620	GC_00014209, GC_00020707	0.0864	0	0	81	12	18	2.81412	0.244862	0.279866	Ktedonobacteraceae	K19620	GC_00014209, GC_00020707	0.0909	0	0	66	17	12	FALSE	FALSE	FALSE
F-box and WD-40 domain protein CDC4	1.14198	0.564966	0.227736	Ktedonobacteraceae	K03361	GC_00026561, GC_00052697	0.037	0	0	81	12	18	0.897707	0.63836	0.560673	Ktedonobacteraceae	K03361	GC_00026561, GC_00052697	0.0303	0	0	66	17	12	FALSE	FALSE	FALSE
F-box protein 11	4.07046	0.13065	0.0741691	Ktedonobacteraceae	K10297	GC_00015347, GC_00021087, GC_00033346, GC_00041265, GC_00099389	0.1235	0	0	81	12	18	3.32047	0.190095	0.231128	Ktedonobacteraceae	K10297	GC_00015347, GC_00021087, GC_00033346, GC_00041265, GC_00099389	0.1061	0	0	66	17	12	FALSE	FALSE	FALSE
F-box protein 21	24.2403	5.44852e-06	9.35288e-06	Ktedonobacteraceae, JADMIN01	K10301	GC_00002356, GC_00005995	0.6173	0	0.8889	81	12	18	22.258	1.46803e-05	5.86516e-05	Ktedonobacteraceae, JADMIN01	K10301	GC_00002356, GC_00005995	0.5606	0.8824	0	66	17	12	TRUE	TRUE	TRUE
F-type H+-transporting ATPase subunit a	0.342932	0.842429	0.290903	JACDGC01, JADMIN01	K02108	GC_00001426, GC_00005926, GC_00007723, GC_00049646	0.9012	0.9167	0.9444	81	12	18	0.628801	0.730227	0.624059	JADMIN01, JACDGC01	K02108	GC_00001426, GC_00005926, GC_00007723, GC_00049646	0.8788	0.9412	0.9167	66	17	12	FALSE	FALSE	FALSE
F-type H+-transporting ATPase subunit b	5.81307	0.0546647	0.0372057	Ktedonobacteraceae	K02109	GC_00001291, GC_00001924, GC_00008323, GC_00008355, GC_00019103, GC_00024021	1	0.9167	0.9444	81	12	18	4.85465	0.0882725	0.127852	Ktedonobacteraceae	K02109	GC_00001291, GC_00001924, GC_00008323, GC_00008355, GC_00019103, GC_00024021	1	0.9412	0.9167	66	17	12	FALSE	FALSE	FALSE
F-type H+-transporting ATPase subunit c	0.10306	0.949775	0.323435	Ktedonobacteraceae, JADMIN01	K02110	GC_00000246	0.9383	0.9167	0.9444	81	12	18	0.0755297	0.962939	0.744073	JADMIN01	K02110	GC_00000246	0.9242	0.9412	0.9167	66	17	12	FALSE	FALSE	FALSE
F-type H+-transporting ATPase subunit delta	0.236552	0.888451	0.305333	Ktedonobacteraceae	K02113	GC_00001151, GC_00004012	0.9506	0.9167	0.9444	81	12	18	0.0952144	0.953508	0.744073	Ktedonobacteraceae, JADMIN01	K02113	GC_00001151, GC_00004012	0.9394	0.9412	0.9167	66	17	12	FALSE	FALSE	FALSE
F-type H+-transporting ATPase subunit epsilon	2.14549	0.342069	0.162709	JACDGC01	K02114	GC_00001007, GC_00009526	0.8519	1	0.8333	81	12	18	2.38428	0.303571	0.337063	JACDGC01	K02114	GC_00001007, GC_00009526	0.8333	0.8235	1	66	17	12	FALSE	FALSE	FALSE
F-type H+-transporting ATPase subunit gamma	0.342932	0.842429	0.290903	JACDGC01, JADMIN01	K02115	GC_00000424	0.9012	0.9167	0.9444	81	12	18	0.372538	0.83005	0.659738	JADMIN01, JACDGC01	K02115	GC_00000424	0.8939	0.9412	0.9167	66	17	12	FALSE	FALSE	FALSE
F-type H+/Na+-transporting ATPase subunit alpha [EC:7.1.2.2 7.2.2.1]	1.80602	0.405349	0.181413	Ktedonobacteraceae	K02111	GC_00000290	0.963	0.9167	0.8889	81	12	18	1.28521	0.525921	0.490141	Ktedonobacteraceae	K02111	GC_00000290	0.9545	0.8824	0.9167	66	17	12	FALSE	FALSE	FALSE
F-type H+/Na+-transporting ATPase subunit beta [EC:7.1.2.2 7.2.2.1]	0.647694	0.723361	0.270018	JACDGC01	K02112	GC_00000172	0.9506	1	0.9444	81	12	18	0.763914	0.682524	0.590017	JACDGC01	K02112	GC_00000172	0.9394	0.9412	1	66	17	12	FALSE	FALSE	FALSE
F420-dependent hydroxymycolic acid dehydrogenase [EC:1.1.98.-]	5.81307	0.0546647	0.0372057	JACDGC01, JADMIN01	K00120	GC_00038385	0	0.0833	0.0556	81	12	18	4.85465	0.0882725	0.127852	JADMIN01, JACDGC01	K00120	GC_00038385	0	0.0588	0.0833	66	17	12	FALSE	FALSE	FALSE
F420H(2)-dependent biliverdin reductase [EC:1.3.98.-]	11.4246	0.00330509	0.0031681	JACDGC01, JADMIN01	K23825	GC_00001530, GC_00004944, GC_00019980, GC_00035914, GC_00039436	0.6173	0.8333	1	81	12	18	11.9115	0.00259086	0.00614089	JADMIN01, JACDGC01	K23825	GC_00001530, GC_00004944, GC_00019980, GC_00035914, GC_00039436	0.5909	1	0.8333	66	17	12	TRUE	TRUE	TRUE
F420H(2)-dependent quinone reductase [EC:1.1.98.-]	33.3565	5.71127e-08	1.41639e-07	Ktedonobacteraceae, JADMIN01	K00540	GC_00000057, GC_00002682, GC_00003026, GC_00003223, GC_00004709, GC_00004732, GC_00006989, GC_00009314, GC_00009705, GC_00010074, GC_00013183, GC_00015273, GC_00016550, GC_00018271, GC_00019206, GC_00019865, GC_00021224, GC_00021225, GC_00024563, GC_00024742, GC_00026046, GC_00030571, GC_00034154, GC_00034316, GC_00035405, GC_00036069, GC_00038249, GC_00039851, GC_00040441, GC_00056503, GC_000768…	0.8765	0.25	1	81	12	18	27.9073	8.70978e-07	4.50372e-06	Ktedonobacteraceae, JADMIN01	K00540	GC_00000057, GC_00002682, GC_00003026, GC_00003223, GC_00004709, GC_00004732, GC_00006989, GC_00009314, GC_00009705, GC_00010074, GC_00013183, GC_00015273, GC_00016550, GC_00018271, GC_00019206, GC_00019865, GC_00021224, GC_00021225, GC_00024563, GC_00024742, GC_00026046, GC_00030571, GC_00034154, GC_00034316, GC_00035405, GC_00036069, GC_00038249, GC_00039851, GC_00040441, GC_00056503, GC_000768…	0.8485	1	0.25	66	17	12	TRUE	TRUE	TRUE
FAD-dependent oxidoreductase domain-containing protein 1	29.3601	4.21242e-07	9.0081e-07	Ktedonobacteraceae	K18166	GC_00002862, GC_00007058, GC_00011562, GC_00013086, GC_00013515, GC_00017628, GC_00026145	0.642	0	0.1111	81	12	18	30.6613	2.19775e-07	1.32889e-06	Ktedonobacteraceae	K18166	GC_00002862, GC_00007058, GC_00011562, GC_00013086, GC_00013515, GC_00017628, GC_00026145	0.6818	0.1176	0	66	17	12	TRUE	TRUE	TRUE
FAD-dependent urate hydroxylase [EC:1.14.13.113]	27.6857	9.73033e-07	1.93334e-06	Ktedonobacteraceae	K22879	GC_00001764, GC_00003348, GC_00007457, GC_00012699, GC_00018469, GC_00032255, GC_00095195, GC_00099617	0.7654	0	0.5556	81	12	18	23.8757	6.5382e-06	2.78534e-05	Ktedonobacteraceae	K22879	GC_00001764, GC_00003348, GC_00007457, GC_00012699, GC_00018469, GC_00032255, GC_00095195, GC_00099617	0.7424	0.5882	0	66	17	12	TRUE	TRUE	TRUE
FAD:protein FMN transferase [EC:2.7.1.180]	7.17138	0.0277175	0.0207084	JACDGC01, JADMIN01	K03734	GC_00002226, GC_00002858, GC_00009961, GC_00011082, GC_00012354, GC_00019935, GC_00020370, GC_00026038, GC_00032964, GC_00033158, GC_00034026, GC_00039562, GC_00046106, GC_00050622, GC_00057993, GC_00058978, GC_00059278, GC_00072090, GC_00073350, GC_00079580, GC_00079972	0.7407	1	0.9444	81	12	18	9.09822	0.0105766	0.0206514	JADMIN01, JACDGC01	K03734	GC_00002226, GC_00002858, GC_00009961, GC_00011082, GC_00012354, GC_00019935, GC_00020370, GC_00026038, GC_00032964, GC_00033158, GC_00034026, GC_00039562, GC_00046106, GC_00050622, GC_00057993, GC_00058978, GC_00059278, GC_00072090, GC_00073350, GC_00079580, GC_00079972	0.7424	1	1	66	17	12	FALSE	FALSE	FALSE
fanconi anemia group G protein	0.75435	0.685796	0.258867	Ktedonobacteraceae	K10894	GC_00029170, GC_00031414	0.0247	0	0	81	12	18	0	1	0.744073		K10894	GC_00029170, GC_00031414	0	0	0	66	17	12	FALSE	FALSE	FALSE
farnesyl-diphosphate farnesyltransferase [EC:2.5.1.21]	11.9513	0.00253988	0.00247934	Ktedonobacteraceae	K00801	GC_00004360	0.3086	0	0	81	12	18	12.5805	0.00185426	0.0045237	Ktedonobacteraceae	K00801	GC_00004360	0.3333	0	0	66	17	12	TRUE	TRUE	TRUE
fatty acid alpha-dioxygenase [EC:1.13.11.92]	13.2147	0.00135043	0.00141131	Ktedonobacteraceae	K10529	GC_00003621	0.3333	0	0	81	12	18	13.335	0.00127157	0.00319216	Ktedonobacteraceae	K10529	GC_00003621	0.3485	0	0	66	17	12	TRUE	TRUE	TRUE
fatty acid amide hydrolase [EC:3.5.1.99]	34.5458	3.15124e-08	8.0119e-08	JACDGC01, JADMIN01	K15528	GC_00005825, GC_00006392	0.1481	0.3333	0.8333	81	12	18	45.0162	1.67824e-10	1.74765e-09	JADMIN01, JACDGC01	K15528	GC_00005825, GC_00006392	0.0606	0.8235	0.3333	66	17	12	TRUE	TRUE	TRUE
fatty acid kinase [EC:2.7.2.18]	0.779806	0.677123	0.258867	JACDGC01	K07030	GC_00000348	0.9383	1	0.9444	81	12	18	0.991466	0.609124	0.558713	JADMIN01, JACDGC01	K07030	GC_00000348	0.9242	0.9412	1	66	17	12	FALSE	FALSE	FALSE
fatty acid kinase fatty acid binding subunit	1.32306	0.51606	0.217127	JADMIN01	K25232	GC_00001012, GC_00004833, GC_00008399, GC_00008553, GC_00016645, GC_00019513, GC_00039164	0.9383	0.9167	1	81	12	18	1.4057	0.495171	0.475922	JADMIN01	K25232	GC_00001012, GC_00004833, GC_00008399, GC_00008553, GC_00016645, GC_00019513, GC_00039164	0.9242	1	0.9167	66	17	12	FALSE	FALSE	FALSE
fatty aldehyde-generating acyl-ACP reductase [EC:1.2.1.80]	3.19312	0.202592	0.105624	Ktedonobacteraceae	K14330	GC_00011761	0.0988	0	0	81	12	18	3.32047	0.190095	0.231128	Ktedonobacteraceae	K14330	GC_00011761	0.1061	0	0	66	17	12	FALSE	FALSE	FALSE
fatty-acid peroxygenase [EC:1.11.2.4]	0.75435	0.685796	0.258867	Ktedonobacteraceae	K15629	GC_00032020	0.0247	0	0	81	12	18	0	1	0.744073		K15629	GC_00032020	0	0	0	66	17	12	FALSE	FALSE	FALSE
fatty-acyl-CoA synthase [EC:6.2.1.-]	1.69655	0.428153	0.190799	JACDGC01, JADMIN01	K00666	GC_00000761, GC_00002022, GC_00002849, GC_00003889, GC_00009329, GC_00017039, GC_00021450, GC_00097469	0.8395	0.9167	0.9444	81	12	18	1.28234	0.526677	0.490141	JADMIN01, JACDGC01	K00666	GC_00000761, GC_00002022, GC_00002849, GC_00003889, GC_00009329, GC_00017039, GC_00021450, GC_00097469	0.8485	0.9412	0.9167	66	17	12	FALSE	FALSE	FALSE
FdhD protein	44.6049	2.06144e-10	7.54449e-10	Ktedonobacteraceae, JADMIN01	K02379	GC_00001812, GC_00005443	0.8148	0	1	81	12	18	38.0246	5.53424e-09	4.44584e-08	Ktedonobacteraceae, JADMIN01	K02379	GC_00001812, GC_00005443	0.7727	1	0	66	17	12	TRUE	TRUE	TRUE
FdrA protein	23.1613	9.34524e-06	1.54381e-05	Ktedonobacteraceae	K02381	GC_00002244, GC_00004230	0.4938	0	0	81	12	18	25.47	2.94616e-06	1.36919e-05	Ktedonobacteraceae	K02381	GC_00002244, GC_00004230	0.5455	0	0	66	17	12	TRUE	TRUE	TRUE
Fe-S cluster assembly ATP-binding protein	1.65413	0.43733	0.194202	JACDGC01	K09013	GC_00000432	0.8765	1	0.8889	81	12	18	2.12628	0.34537	0.367132	JADMIN01, JACDGC01	K09013	GC_00000432	0.8485	0.8824	1	66	17	12	FALSE	FALSE	FALSE
Fe-S cluster assembly protein SufB	4.93633	0.0847404	0.0517442	JACDGC01, JADMIN01	K09014	GC_00000235	0.8025	0.9167	1	81	12	18	6.26188	0.0436767	0.071763	JADMIN01, JACDGC01	K09014	GC_00000235	0.7576	1	0.9167	66	17	12	FALSE	FALSE	FALSE
Fe-S cluster assembly protein SufD	2.79898	0.246722	0.125646	JADMIN01	K09015	GC_00001273, GC_00003932	0.9136	0.8333	1	81	12	18	2.6596	0.26453	0.298396	JADMIN01	K09015	GC_00001273, GC_00003932	0.9091	1	0.8333	66	17	12	FALSE	FALSE	FALSE
ferredoxin	1.53687	0.463739	0.199862	JACDGC01, JADMIN01	K05524	GC_00000134, GC_00003366, GC_00004282, GC_00012584, GC_00022761, GC_00036745, GC_00047487	0.9506	1	1	81	12	18	1.83484	0.399549	0.406476	JADMIN01, JACDGC01	K05524	GC_00000134, GC_00003366, GC_00004282, GC_00012584, GC_00022761, GC_00036745, GC_00047487	0.9394	1	1	66	17	12	FALSE	FALSE	FALSE
ferredoxin like protein	8.49062	0.0143313	0.011563	Ktedonobacteraceae	K03855	GC_00005535, GC_00048522	0.2346	0	0	81	12	18	9.09822	0.0105766	0.0206514	Ktedonobacteraceae	K03855	GC_00005535, GC_00048522	0.2576	0	0	66	17	12	FALSE	FALSE	FALSE
ferredoxin-nitrate reductase [EC:1.7.7.2]	8.32501	0.0155685	0.0123152	JACDGC01	K00367	GC_00072520	0	0.0833	0	81	12	18	6.99025	0.0303449	0.0519847	JACDGC01	K00367	GC_00072520	0	0	0.0833	66	17	12	FALSE	FALSE	FALSE
ferredoxin-type protein NapH	0.75435	0.685796	0.258867	Ktedonobacteraceae	K02574	GC_00039512	0.0247	0	0	81	12	18	0.897707	0.63836	0.560673	Ktedonobacteraceae	K02574	GC_00039512	0.0303	0	0	66	17	12	FALSE	FALSE	FALSE
ferredoxin/flavodoxin---NADP+ reductase [EC:1.18.1.2 1.19.1.1]	8.11304	0.0173091	0.0135856	JACDGC01	K00528	GC_00002299, GC_00007257	0.3951	0.8333	0.4444	81	12	18	6.35203	0.0417516	0.0690539	JACDGC01	K00528	GC_00002299, GC_00007257	0.4394	0.4706	0.8333	66	17	12	FALSE	FALSE	FALSE
ferric-chelate reductase (NADPH) [EC:1.16.1.9]	0.75435	0.685796	0.258867	Ktedonobacteraceae	K07229	GC_00035017	0.0247	0	0	81	12	18	0.897707	0.63836	0.560673	Ktedonobacteraceae	K07229	GC_00035017	0.0303	0	0	66	17	12	FALSE	FALSE	FALSE
ferrous-iron efflux pump FieF	5.10321	0.0779563	0.0489948	Ktedonobacteraceae	K13283	GC_00001974, GC_00002807, GC_00002960, GC_00006433, GC_00009436, GC_00033871	0.9012	0.6667	0.8333	81	12	18	3.48983	0.17466	0.220589	Ktedonobacteraceae	K13283	GC_00001974, GC_00002807, GC_00002960, GC_00006433, GC_00009436, GC_00033871	0.8788	0.8235	0.6667	66	17	12	FALSE	FALSE	FALSE
feruloyl-CoA synthase [EC:6.2.1.34]	10.5229	0.00518767	0.00467936	JADMIN01	K12508	GC_00037834	0	0	0.1111	81	12	18	9.37381	0.00921514	0.0185402	JADMIN01	K12508	GC_00037834	0	0.1176	0	66	17	12	TRUE	FALSE	FALSE
flagellar assembly factor FliW	100.733	1.33725e-22	2.87183e-21	JACDGC01	K13626	GC_00012131, GC_00022201	0	0.9167	0	81	12	18	86.0611	2.05152e-19	9.41746e-18	JACDGC01	K13626	GC_00012131, GC_00022201	0	0	0.9167	66	17	12	TRUE	TRUE	TRUE
flagellar assembly protein FliH	100.733	1.33725e-22	2.87183e-21	JACDGC01	K02411	GC_00012103, GC_00040444, GC_00065852, GC_00094822	0	0.9167	0	81	12	18	86.0611	2.05152e-19	9.41746e-18	JACDGC01	K02411	GC_00012103, GC_00040444, GC_00065852, GC_00094822	0	0	0.9167	66	17	12	TRUE	TRUE	TRUE
flagellar basal-body rod modification protein FlgD	111.013	7.83171e-25	2.94642e-23	JACDGC01	K02389	GC_00010676, GC_00021888	0	1	0	81	12	18	95	2.34969e-21	1.95749e-19	JACDGC01	K02389	GC_00010676, GC_00021888	0	0	1	66	17	12	TRUE	TRUE	TRUE
flagellar basal-body rod protein FlgB	111.013	7.83171e-25	2.94642e-23	JACDGC01	K02387	GC_00007693	0	1	0	81	12	18	95	2.34969e-21	1.95749e-19	JACDGC01	K02387	GC_00007693	0	0	1	66	17	12	TRUE	TRUE	TRUE
flagellar basal-body rod protein FlgC	100.733	1.33725e-22	2.87183e-21	JACDGC01	K02388	GC_00008334	0	0.9167	0	81	12	18	86.0611	2.05152e-19	9.41746e-18	JACDGC01	K02388	GC_00008334	0	0	0.9167	66	17	12	TRUE	TRUE	TRUE
flagellar basal-body rod protein FlgF	111.013	7.83171e-25	2.94642e-23	JACDGC01	K02391	GC_00007715	0	1	0	81	12	18	95	2.34969e-21	1.95749e-19	JACDGC01	K02391	GC_00007715	0	0	1	66	17	12	TRUE	TRUE	TRUE
flagellar basal-body rod protein FlgG	111.013	7.83171e-25	2.94642e-23	JACDGC01	K02392	GC_00006904	0	1	0	81	12	18	95	2.34969e-21	1.95749e-19	JACDGC01	K02392	GC_00006904	0	0	1	66	17	12	TRUE	TRUE	TRUE
flagellar biosynthesis protein FlgN	111.013	7.83171e-25	2.94642e-23	JACDGC01	K02399	GC_00010683, GC_00028502, GC_00088520	0	1	0	81	12	18	95	2.34969e-21	1.95749e-19	JACDGC01	K02399	GC_00010683, GC_00028502, GC_00088520	0	0	1	66	17	12	TRUE	TRUE	TRUE
flagellar biosynthesis protein FlhA	100.733	1.33725e-22	2.87183e-21	JACDGC01	K02400	GC_00007389	0	0.9167	0	81	12	18	86.0611	2.05152e-19	9.41746e-18	JACDGC01	K02400	GC_00007389	0	0	0.9167	66	17	12	TRUE	TRUE	TRUE
flagellar biosynthesis protein FlhB	111.013	7.83171e-25	2.94642e-23	JACDGC01	K02401	GC_00007678	0	1	0	81	12	18	95	2.34969e-21	1.95749e-19	JACDGC01	K02401	GC_00007678	0	0	1	66	17	12	TRUE	TRUE	TRUE
flagellar biosynthesis protein FliP	100.733	1.33725e-22	2.87183e-21	JACDGC01	K02419	GC_00008348	0	0.9167	0	81	12	18	86.0611	2.05152e-19	9.41746e-18	JACDGC01	K02419	GC_00008348	0	0	0.9167	66	17	12	TRUE	TRUE	TRUE
flagellar biosynthesis protein FliQ	111.013	7.83171e-25	2.94642e-23	JACDGC01	K02420	GC_00007697	0	1	0	81	12	18	95	2.34969e-21	1.95749e-19	JACDGC01	K02420	GC_00007697	0	0	1	66	17	12	TRUE	TRUE	TRUE
flagellar biosynthesis protein FliR	111.013	7.83171e-25	2.94642e-23	JACDGC01	K02421	GC_00010541, GC_00018938	0	1	0	81	12	18	95	2.34969e-21	1.95749e-19	JACDGC01	K02421	GC_00010541, GC_00018938	0	0	1	66	17	12	TRUE	TRUE	TRUE
flagellar hook protein FlgE	111.013	7.83171e-25	2.94642e-23	JACDGC01	K02390	GC_00007262	0	1	0	81	12	18	95	2.34969e-21	1.95749e-19	JACDGC01	K02390	GC_00007262	0	0	1	66	17	12	TRUE	TRUE	TRUE
flagellar hook-associated protein 1	111.013	7.83171e-25	2.94642e-23	JACDGC01	K02396	GC_00006570	0	1	0	81	12	18	95	2.34969e-21	1.95749e-19	JACDGC01	K02396	GC_00006570	0	0	1	66	17	12	TRUE	TRUE	TRUE
flagellar hook-associated protein 2	90.6685	2.04916e-20	3.23176e-19	JACDGC01	K02407	GC_00012401, GC_00025574, GC_00047840	0	0.8333	0	81	12	18	77.304	1.63553e-17	5.33167e-16	JACDGC01	K02407	GC_00012401, GC_00025574, GC_00047840	0	0	0.8333	66	17	12	TRUE	TRUE	TRUE
flagellar hook-associated protein 3 FlgL	111.013	7.83171e-25	2.94642e-23	JACDGC01	K02397	GC_00010575, GC_00027285, GC_00072707	0	1	0	81	12	18	95	2.34969e-21	1.95749e-19	JACDGC01	K02397	GC_00010575, GC_00027285, GC_00072707	0	0	1	66	17	12	TRUE	TRUE	TRUE
flagellar hook-basal body complex protein FliE	100.733	1.33725e-22	2.87183e-21	JACDGC01	K02408	GC_00010697, GC_00034406, GC_00087197	0	0.9167	0	81	12	18	86.0611	2.05152e-19	9.41746e-18	JACDGC01	K02408	GC_00010697, GC_00034406, GC_00087197	0	0	0.9167	66	17	12	TRUE	TRUE	TRUE
flagellar hook-length control protein FliK	25.4377	2.99415e-06	5.33008e-06	JACDGC01	K02414	GC_00068043, GC_00068096, GC_00082737	0	0.25	0	81	12	18	21.4267	2.22463e-05	8.49562e-05	JACDGC01	K02414	GC_00068043, GC_00068096, GC_00082737	0	0	0.25	66	17	12	TRUE	TRUE	TRUE
flagellar M-ring protein FliF	100.733	1.33725e-22	2.87183e-21	JACDGC01	K02409	GC_00007396	0	0.9167	0	81	12	18	86.0611	2.05152e-19	9.41746e-18	JACDGC01	K02409	GC_00007396	0	0	0.9167	66	17	12	TRUE	TRUE	TRUE
flagellar motor switch protein FliG	100.733	1.33725e-22	2.87183e-21	JACDGC01	K02410	GC_00007666	0	0.9167	0	81	12	18	86.0611	2.05152e-19	9.41746e-18	JACDGC01	K02410	GC_00007666	0	0	0.9167	66	17	12	TRUE	TRUE	TRUE
flagellar motor switch protein FliM	100.733	1.33725e-22	2.87183e-21	JACDGC01	K02416	GC_00007801	0	0.9167	0	81	12	18	86.0611	2.05152e-19	9.41746e-18	JACDGC01	K02416	GC_00007801	0	0	0.9167	66	17	12	TRUE	TRUE	TRUE
flagellar motor switch protein FliN	111.013	7.83171e-25	2.94642e-23	JACDGC01	K02417	GC_00007741	0	1	0	81	12	18	95	2.34969e-21	1.95749e-19	JACDGC01	K02417	GC_00007741	0	0	1	66	17	12	TRUE	TRUE	TRUE
flagellar protein FlbD	111.013	7.83171e-25	2.94642e-23	JACDGC01	K02385	GC_00009549, GC_00036922, GC_00050500	0	1	0	81	12	18	95	2.34969e-21	1.95749e-19	JACDGC01	K02385	GC_00009549, GC_00036922, GC_00050500	0	0	1	66	17	12	TRUE	TRUE	TRUE
flagellar protein FliJ	61.0987	5.40246e-14	3.22663e-13	JACDGC01	K02413	GC_00010696, GC_00015501, GC_00039715, GC_00091193, GC_00095393	0.0741	0.9167	0	81	12	18	86.0611	2.05152e-19	9.41746e-18	JACDGC01	K02413	GC_00010696, GC_00015501, GC_00039715, GC_00091193, GC_00095393	0	0	0.9167	66	17	12	TRUE	TRUE	TRUE
flagellar protein FliL	65.1847	7.0036e-15	4.77643e-14	JACDGC01	K02415	GC_00009552, GC_00014630, GC_00020180, GC_00041306, GC_00078685	0.0741	1	0.0556	81	12	18	58.7811	1.72123e-13	2.97816e-12	JACDGC01	K02415	GC_00009552, GC_00014630, GC_00020180, GC_00041306, GC_00078685	0.0758	0.0588	1	66	17	12	TRUE	TRUE	TRUE
flagellar protein FliO/FliZ	31.4295	1.49682e-07	3.44938e-07	JACDGC01, JADMIN01	K02418	GC_00010973, GC_00012971, GC_00017154, GC_00048204, GC_00069735	0.0864	0.75	0.3333	81	12	18	25.0941	3.55538e-06	1.61887e-05	JADMIN01, JACDGC01	K02418	GC_00010973, GC_00012971, GC_00017154, GC_00048204, GC_00069735	0.1061	0.2941	0.75	66	17	12	TRUE	TRUE	TRUE
flagellar protein FliT	80.1839	3.87506e-18	4.3459e-17	JACDGC01	K02423	GC_00010932, GC_00021505, GC_00037425, GC_00054913, GC_00090707	0.0494	1	0	81	12	18	79.5652	5.27995e-18	2.08357e-16	JACDGC01	K02423	GC_00010932, GC_00021505, GC_00037425, GC_00054913, GC_00090707	0.0303	0	1	66	17	12	TRUE	TRUE	TRUE
flagellar secretion chaperone FliS	100.733	1.33725e-22	2.87183e-21	JACDGC01	K02422	GC_00011073, GC_00022728	0	0.9167	0	81	12	18	86.0611	2.05152e-19	9.41746e-18	JACDGC01	K02422	GC_00011073, GC_00022728	0	0	0.9167	66	17	12	TRUE	TRUE	TRUE
flagellin	111.013	7.83171e-25	2.94642e-23	JACDGC01	K02406	GC_00009366, GC_00021994, GC_00022691, GC_00066032	0	1	0	81	12	18	95	2.34969e-21	1.95749e-19	JACDGC01	K02406	GC_00009366, GC_00021994, GC_00022691, GC_00066032	0	0	1	66	17	12	TRUE	TRUE	TRUE
flagellum-specific ATP synthase [EC:7.4.2.8]	100.733	1.33725e-22	2.87183e-21	JACDGC01	K02412	GC_00008233	0	0.9167	0	81	12	18	86.0611	2.05152e-19	9.41746e-18	JACDGC01	K02412	GC_00008233	0	0	0.9167	66	17	12	TRUE	TRUE	TRUE
flavin prenyltransferase [EC:2.5.1.129]	27.4246	1.10875e-06	2.17305e-06	JADMIN01	K03186	GC_00009044, GC_00013336, GC_00082437	0.0864	0	0.5556	81	12	18	30.6749	2.18289e-07	1.32889e-06	JADMIN01	K03186	GC_00009044, GC_00013336, GC_00082437	0.0455	0.5294	0	66	17	12	TRUE	TRUE	TRUE
flavin reductase	1.48	0.477114	0.204145	JACDGC01	K21185	GC_00001290, GC_00006248, GC_00006903, GC_00008218, GC_00008507, GC_00024227	0.8889	1	0.8889	81	12	18	1.6177	0.44537	0.443655	JACDGC01	K21185	GC_00001290, GC_00006248, GC_00006903, GC_00008218, GC_00008507, GC_00024227	0.8788	0.8824	1	66	17	12	FALSE	FALSE	FALSE
flavin-dependent trigonelline monooxygenase, oxygenase component [EC:1.14.14.-]	30.191	2.78044e-07	6.12762e-07	Ktedonobacteraceae	K23464	GC_00002464, GC_00007996, GC_00011716, GC_00015795, GC_00025327, GC_00025880, GC_00028303	0.5802	0	0	81	12	18	23.2664	8.86669e-06	3.72787e-05	Ktedonobacteraceae	K23464	GC_00002464, GC_00007996, GC_00011716, GC_00015795, GC_00025327, GC_00025880, GC_00028303	0.5152	0	0	66	17	12	TRUE	TRUE	TRUE
flavine halogenase [EC:1.14.14.-]	13.2147	0.00135043	0.00141131	Ktedonobacteraceae	K23319	GC_00003894	0.3333	0	0	81	12	18	13.335	0.00127157	0.00319216	Ktedonobacteraceae	K23319	GC_00003894	0.3485	0	0	66	17	12	TRUE	TRUE	TRUE
flotillin	22.1989	1.51207e-05	2.41109e-05	Ktedonobacteraceae, JADMIN01	K07192	GC_00000657, GC_00035457, GC_00082984	0.8642	0.3333	0.9444	81	12	18	18.14	0.000115064	0.000376736	Ktedonobacteraceae, JADMIN01	K07192	GC_00000657, GC_00035457, GC_00082984	0.8333	0.9412	0.3333	66	17	12	TRUE	TRUE	TRUE
fluoride exporter	8.2279	0.0163431	0.0128574	JACDGC01	K06199	GC_00002541, GC_00002694, GC_00007252, GC_00007689, GC_00008999, GC_00016675, GC_00033652, GC_00045013, GC_00051850, GC_00054507, GC_00085417	0.5802	1	0.5556	81	12	18	9.56545	0.00837315	0.017153	JACDGC01	K06199	GC_00002541, GC_00002694, GC_00007252, GC_00007689, GC_00008999, GC_00016675, GC_00033652, GC_00045013, GC_00051850, GC_00054507, GC_00085417	0.5303	0.5294	1	66	17	12	FALSE	FALSE	FALSE
fluoroacetyl-CoA thioesterase [EC:3.1.2.29]	17.4702	0.000160841	0.000207603	Ktedonobacteraceae	K18700	GC_00002203, GC_00013114, GC_00030720, GC_00051625	0.642	0	0.5556	81	12	18	13.4901	0.0011767	0.0030009	Ktedonobacteraceae, JADMIN01	K18700	GC_00002203, GC_00013114, GC_00030720, GC_00051625	0.5606	0.5882	0	66	17	12	TRUE	TRUE	TRUE
fluoroquinolone resistance protein	7.55883	0.022836	0.0175016	Ktedonobacteraceae, JADMIN01	K18555	GC_00003299, GC_00009511, GC_00011665, GC_00012019, GC_00012774, GC_00013927, GC_00014861, GC_00016176, GC_00016762, GC_00016832, GC_00017178, GC_00020896, GC_00020935, GC_00027415, GC_00027673, GC_00032237, GC_00039878, GC_00044244, GC_00047502, GC_00048782, GC_00058833, GC_00081855, GC_00087735, GC_00090845, GC_00091760, GC_00098500	0.6296	0.25	0.7222	81	12	18	6.40519	0.0406566	0.0672924	Ktedonobacteraceae, JADMIN01	K18555	GC_00003299, GC_00009511, GC_00011665, GC_00012019, GC_00012774, GC_00013927, GC_00014861, GC_00016176, GC_00016762, GC_00016832, GC_00017178, GC_00020896, GC_00020935, GC_00027415, GC_00027673, GC_00032237, GC_00039878, GC_00044244, GC_00047502, GC_00048782, GC_00058833, GC_00081855, GC_00087735, GC_00090845, GC_00091760, GC_00098500	0.5909	0.7059	0.25	66	17	12	FALSE	FALSE	FALSE
[truncated: 1,853 more rows]

## Sheet: GC_Family
Table S6.2 Differential enrichment analysis of family-specific Ktedonobacteria pangenome gene clusters associated with families JACDGC01, Ktedonobacteraceae, and JADMIN01
[truncated: 100,409 more rows]

[truncated: 2 more sheets: KOfam_SubvsAll, HAPPI validation]
