# Supplementary material for: Genomic evidence for aerotrophy as a defining trait of Ktedonobacteria inhabiting silica-rich oligotrophic caves
Source: ISME Commun. 2026 Jun 22;6(1):ycag175. doi: 10.1093/ismeco/ycag175 (PMC13374853; doi:10.1093/ismeco/ycag175)
Supplement: Supplementary_material_ycag175 [file supplementary_material_ycag175.zip › Table_S7_ycag175.xlsx]

## Sheet: tblastn search
Table S7 tBLASTN targeted search of SBPase and bifunctional SBPase/FBPase in metagenome assembled contigs classified as Ktedonobacteria via mmseq2
Uniprot protein accession	Uniprot Annotation	Contig id	Identity %	Alig. Length	mismatch	gapopen	query start	query end	Subject start	Subject end	evalue	bitscore	SRA/Sample name
tr|A0ABY6TCN7|A0ABY6TCN7_9CORY	Fructose-1,6-bisphosphatase	SRR9320195_k127_458067	53053	262	121	2	10	269	849	1634	3.44e-81	262	SRR9320195
tr|A0ABY6TCN7|A0ABY6TCN7_9CORY	Fructose-1,6-bisphosphatase	SRR9320195_k127_264226	54921	315	140	2	10	322	4575	3631	4.35e-98	323	SRR9320195
tr|A0AAV3XPI9|A0AAV3XPI9_9CYAN	Class II fructose-bisphosphatase	SRR8113281_k127_52179	48585	212	106	1	1	209	1893	2528	1.62e-52	186	SRR8113281
tr|A0ABY6TCN7|A0ABY6TCN7_9CORY	Fructose-1,6-bisphosphatase	SRR8113281_k127_366055	54000	250	113	2	72	319	1	750	7.83e-74	253	SRR8113281
tr|A0AAV3XPI9|A0AAV3XPI9_9CYAN	Class II fructose-bisphosphatase	SRR8113281_k127_215139	47442	215	104	2	1	209	22686	22051	5.43e-52	186	SRR8113281
tr|A0ABT6KIS8|A0ABT6KIS8_9CYAN	Class II fructose-bisphosphatase	SRR8113281_k127_1917446	46667	210	98	2	2	209	618	25	6.72e-53	191	SRR8113281
tr|A0ABY6TCN7|A0ABY6TCN7_9CORY	Fructose-1,6-bisphosphatase	SRR8113281_k127_1328663	57692	312	130	2	10	319	470	1405	6.62e-106	346	SRR8113281
tr|A0ABY6TCN7|A0ABY6TCN7_9CORY	Fructose-1,6-bisphosphatase	SRR7091760_k127_3010680	54878	328	142	3	1	322	1467	484	3.32e-101	319	SRR7091760
tr|A0AAV3XPI9|A0AAV3XPI9_9CYAN	Class II fructose-bisphosphatase	SRR7091760_k127_2223689	45755	212	112	1	1	209	963	328	1.60e-51	184	SRR7091760
tr|A0ABY6TCN7|A0ABY6TCN7_9CORY	Fructose-1,6-bisphosphatase	SRR7091760_k127_1308987	56190	315	136	2	10	322	2077	3021	5.99e-104	340	SRR7091760
tr|A0ABY6TCN7|A0ABY6TCN7_9CORY	Fructose-1,6-bisphosphatase	SRR7091756_k127_950940	57051	312	132	2	10	319	832	1767	6.40e-108	333	SRR7091756
sp|Q609I3|PFP_METCA	Pyrophosphate--fructose 6-phosphate 1-phosphotransferase	SRR7091756_k127_945131	46358	151	75	2	5	155	436	2	4.12e-33	137	SRR7091756
tr|A0A1F7GX20|A0A1F7GX20_9BACT	Fructose-1,6-bisphosphatase class 1	SRR7042356_k127_1175309	51562	320	150	4	1	316	1118	162	2.93e-102	332	SRR7042356
tr|A0ABY6TCN7|A0ABY6TCN7_9CORY	Fructose-1,6-bisphosphatase	SRR7042356_k127_1121045	56190	315	136	2	10	322	227	1171	2.57e-107	330	SRR7042356
tr|A0ABV3Y328|A0ABV3Y328_9ACTN	Transketolase	SRR7042349_k127_2466152	48263	518	234	5	3	486	447	2000	7.01e-151	467	SRR7042349
tr|A0A0D8FUT9|A0A0D8FUT9_9ACTN	Fructose-1,6-bisphosphatase class 1	SRR24392716_k127_84283	46055	697	323	12	4	651	2759	4837	8.35e-155	513	SRR24392716
tr|A0ABV3Y328|A0ABV3Y328_9ACTN	Transketolase	SRR24392716_k127_386042	45946	666	331	9	2	644	9901	7922	2.16e-171	561	SRR24392716
tr|A0ABY6TCN7|A0ABY6TCN7_9CORY	Fructose-1,6-bisphosphatase	SRR24392716_k127_281288	58654	312	127	2	10	319	12957	13892	1.94e-106	348	SRR24392716
tr|A0ABY6TCN7|A0ABY6TCN7_9CORY	Fructose-1,6-bisphosphatase	SRR24392716_k127_214025	57053	319	135	2	10	326	5236	4280	2.03e-104	342	SRR24392716
tr|C7M237|C7M237_ACIFD	Transketolase	SRR13213325_k127_1810649	45427	656	335	10	3	643	7205	5262	3.78e-164	540	SRR13213325
tr|A0ABY6TCN7|A0ABY6TCN7_9CORY	Fructose-1,6-bisphosphatase	SRR13203214_k127_488104	52396	313	147	2	8	318	1207	269	2.20e-85	287	SRR13203214
tr|A0ABV3Y328|A0ABV3Y328_9ACTN	Transketolase	SRR13203214_k127_312603	44928	690	332	9	2	644	3995	6061	3.80e-163	536	SRR13203214
tr|A0ABY6TCN7|A0ABY6TCN7_9CORY	Fructose-1,6-bisphosphatase	SRR10333322_k127_426812	57143	315	133	2	10	322	978	1922	7.11e-106	329	SRR10333322
tr|A0AAV3XPI9|A0AAV3XPI9_9CYAN	2,3-bisphosphoglycerate-dependent phosphoglycerate mutase	k141_11864	45500	200	103	3	1	194	14104	13505	7.96e-44	155	Ay304
tr|A0AAV3XPI9|A0AAV3XPI9_9CYAN	Class II fructose-bisphosphatase	Ay317_NODE_76572_length_1598_cov_3.087492	52381	210	99	1	1	209	897	1526	4.27e-63	208	Ay317
tr|A0AAV3XPI9|A0AAV3XPI9_9CYAN	Class II fructose-bisphosphatase	Ay317_NODE_61827_length_1866_cov_2.137493	48341	211	108	1	1	210	1152	520	3.65e-59	200	Ay317
tr|A0ABV3Y328|A0ABV3Y328_9ACTN	Transketolase	Ay317_NODE_4780_length_11140_cov_5.243572	58621	145	47	1	3	134	483	49	1.69e-42	174	Ay317
tr|A0A0D8FUT9|A0A0D8FUT9_9ACTN	Fructose-1,6-bisphosphatase class 1	Ay317_NODE_41092_length_2512_cov_2.591039	49241	593	271	10	3	572	1763	6	1.39e-174	533	Ay317
tr|A0ABV3Y328|A0ABV3Y328_9ACTN	Transketolase	Ay317_NODE_314709_length_577_cov_1.091954	58621	145	47	1	3	134	471	37	3.44e-49	177	Ay317
tr|A0ABY6TCN7|A0ABY6TCN7_9CORY	Fructose-1,6-bisphosphatase	Ay317_NODE_293738_length_609_cov_2.061372	48214	112	58	0	207	318	608	273	1.41e-25	105	Ay317
tr|A0ABY6TCN7|A0ABY6TCN7_9CORY	Fructose-1,6-bisphosphatase	Ay317_NODE_27525_length_3371_cov_3.734318	54354	333	132	3	10	322	2355	1357	1.31e-99	321	Ay317
tr|C7M237|C7M237_ACIFD	Transketolase	Ay317_NODE_227771_length_731_cov_3.075444	44490	245	124	6	271	505	731	3	2.84e-52	187	Ay317
tr|A0ABV3Y328|A0ABV3Y328_9ACTN	Transketolase	Ay317_NODE_224914_length_738_cov_1.976574	54286	245	108	1	26	266	736	2	1.21e-85	279	Ay317
tr|C7M237|C7M237_ACIFD	Transketolase	Ay317_NODE_13192_length_5758_cov_5.141154	43217	516	269	8	147	643	5738	4206	1.50e-106	369	Ay317
sp|Q609I3|PFP_METCA	Pyrophosphate--fructose 6-phosphate 1-phosphotransferase	Ay302_NODE_82775_length_1088_cov_2.799613	40625	288	162	4	4	289	217	1059	2.12e-64	214	Ay302
tr|A0ABY6TCN7|A0ABY6TCN7_9CORY	Fructose-1,6-bisphosphatase	Ay302_NODE_79019_length_1119_cov_6.095865	57862	159	66	1	10	167	479	3	1.36e-49	174	Ay302
tr|A0ABY6TCN7|A0ABY6TCN7_9CORY	Fructose-1,6-bisphosphatase	Ay302_NODE_6475_length_4971_cov_8.237388	56825	315	134	2	10	322	3485	4429	5.80e-102	333	Ay302
tr|C7M237|C7M237_ACIFD	Transketolase	Ay302_NODE_54517_length_1400_cov_11.104833	41886	456	241	8	207	643	1394	42	2.08e-93	308	Ay302
tr|A0ABY6TCN7|A0ABY6TCN7_9CORY	Fructose-1,6-bisphosphatase	Ay302_NODE_11485_length_3517_cov_6.502311	56707	328	135	4	1	322	7	987	1.72e-110	351	Ay302
tr|A0ABY6TCN7|A0ABY6TCN7_9CORY	Fructose-1,6-bisphosphatase	Ay302_NODE_105766_length_934_cov_5.856655	51445	173	83	1	151	322	932	414	1.95e-46	164	Ay302
